# Supplementary material for: Single-cell transcriptomics reveals the heterogeneity and function of mast cells in human ccRCC
Source: Front Immunol. 2025 Jan 7;15:1494025. doi: 10.3389/fimmu.2024.1494025 (PMC11747552; doi:10.3389/fimmu.2024.1494025)
Supplement: Supplementary file 6 [file Table1.xlsx]

## Sheet: Sheet1
Table S1. Clinicopathological information of patients (scRNA-seq), related to Figure 1.
Clinicopathological information of patients in this paper.
Patient ID	Age	Gender	Histology	Grade	Stage	Ancestry
Patient1	53	female	ccRCC	2	1b	Asian
Patient2	59	female	ccRCC	2	1b	Asian
Patient3	62	female	ccRCC	2	1a	Asian
Patient4	53	male	ccRCC	2	1b	Asian
Clinicopathological information of patients in the study by Lee et al.
Patient ID	Age	Gender	Histology	Grade	Stage	Ancestry
PD43824	41-50	male	ccRCC	2	1b	Asian
PD43948	71-80	female	ccRCC	4	3a	Asian
PD44966	51-60	male	ccRCC	3	1a	Asian
PD44967	71-80	male	ccRCC	4	NA	Asian
PD45814	61-70	male	ccRCC	4	3a	Asian
PD45815	51-60	male	ccRCC	2	3a	Asian
PD45816	71-80	female	ccRCC	4	3a	Asian
PD47171	51-60	female	ccRCC	4	3a	Asian
PD47465	61-70	female	ccRCC	3	3a	Asian
PD47512	51-60	male	ccRCC	4	3a	Asian
