# Supplementary material for: Single-cell transcriptomics reveals the heterogeneity and function of mast cells in human ccRCC
Source: Front Immunol. 2025 Jan 7;15:1494025. doi: 10.3389/fimmu.2024.1494025 (PMC11747552; doi:10.3389/fimmu.2024.1494025)
Supplement: Supplementary file 7 [file Table2.xlsx]

## Sheet: All
Table S2. Top differentially expressed genes in the sub-clustering analysis of different cell lineages, related to Figure 1.
gene_id	symbol	p_val	avg_log2FC	pct.1	pct.2	p_val_adj	cluster
ENSG00000168685	IL7R	0	2.91227	0.811	0.186	0	CD4+T
ENSG00000105717	PBX4	0	1.6912	0.596	0.219	0	CD4+T
ENSG00000079335	CDC14A	0	1.64191	0.525	0.219	0	CD4+T
ENSG00000227507	LTB	0	1.55006	0.562	0.21	0	CD4+T
ENSG00000152495	CAMK4	0	1.32417	0.394	0.114	0	CD4+T
ENSG00000112297	CRYBG1	0	1.31013	0.474	0.226	0	CD4+T
ENSG00000069667	RORA	0	1.27811	0.571	0.344	0	CD4+T
ENSG00000135046	ANXA1	0	1.26721	0.771	0.565	0	CD4+T
ENSG00000126353	CCR7	0	1.25805	0.261	0.056	0	CD4+T
ENSG00000113263	ITK	0	1.23359	0.459	0.172	0	CD4+T
ENSG00000153250	RBMS1	0	1.2318	0.461	0.27	0	CD4+T
ENSG00000143924	EML4	0	1.21964	0.542	0.33	0	CD4+T
ENSG00000102245	CD40LG	0	1.20494	0.26	0.032	0	CD4+T
ENSG00000101596	SMCHD1	0	1.20063	0.634	0.411	0	CD4+T
ENSG00000138378	STAT4	0	1.18117	0.518	0.25	0	CD4+T
ENSG00000152518	ZFP36L2	0	1.16881	0.877	0.708	0	CD4+T
ENSG00000107742	SPOCK2	0	1.16474	0.546	0.223	0	CD4+T
ENSG00000168234	TTC39C	0	1.16094	0.372	0.122	0	CD4+T
ENSG00000111796	KLRB1	0	1.1491	0.474	0.208	0	CD4+T
ENSG00000233559	LINC00513	0	1.1312	0.334	0.152	0	CD4+T
ENSG00000169442	CD52	0	1.1277	0.805	0.487	0	CD4+T
ENSG00000285106	AC016831.7	0	1.11684	0.37	0.181	0	CD4+T
ENSG00000138767	CNOT6L	0	1.11168	0.568	0.336	0	CD4+T
ENSG00000151883	PARP8	0	1.1043	0.526	0.287	0	CD4+T
ENSG00000112182	BACH2	0	1.10256	0.289	0.107	0	CD4+T
ENSG00000265972	TXNIP	0	1.09117	0.757	0.631	0	CD4+T
ENSG00000116824	CD2	0	1.07648	0.544	0.221	0	CD4+T
ENSG00000110848	CD69	0	1.05428	0.679	0.42	0	CD4+T
ENSG00000198851	CD3E	0	1.04868	0.683	0.326	0	CD4+T
ENSG00000065809	FAM107B	0	1.04318	0.556	0.402	0	CD4+T
ENSG00000013725	CD6	0	1.03202	0.337	0.105	0	CD4+T
ENSG00000075884	ARHGAP15	0	1.02475	0.518	0.33	0	CD4+T
ENSG00000178607	ERN1	0	1.01272	0.432	0.244	0	CD4+T
ENSG00000231721	LINC-PINT	0	1.01192	0.568	0.369	0	CD4+T
ENSG00000129824	RPS4Y1	0	1.0115	0.476	0.24	0	CD4+T
ENSG00000121966	CXCR4	0	1.01029	0.808	0.618	0	CD4+T
ENSG00000160588	MPZL3	0	1.01011	0.306	0.1	0	CD4+T
ENSG00000153283	CD96	0	1.00781	0.44	0.191	0	CD4+T
ENSG00000103222	ABCC1	0	1.00738	0.463	0.271	0	CD4+T
ENSG00000158985	CDC42SE2	0	1.00278	0.674	0.478	0	CD4+T
ENSG00000135127	BICDL1	0	0.997944	0.418	0.21	0	CD4+T
ENSG00000145779	TNFAIP8	0	0.996212	0.461	0.264	0	CD4+T
ENSG00000206560	ANKRD28	0	0.989141	0.375	0.22	0	CD4+T
ENSG00000104660	LEPROTL1	0	0.970112	0.633	0.436	0	CD4+T
ENSG00000118503	TNFAIP3	0	0.968385	0.663	0.46	0	CD4+T
ENSG00000277734	TRAC	0	0.966245	0.58	0.296	0	CD4+T
ENSG00000102760	RGCC	0	0.965659	0.695	0.457	0	CD4+T
ENSG00000135842	FAM129A	0	0.964735	0.46	0.255	0	CD4+T
ENSG00000211772	TRBC2	0	0.960702	0.742	0.481	0	CD4+T
ENSG00000167286	CD3D	0	0.955816	0.628	0.29	0	CD4+T
ENSG00000122417	ODF2L	0	0.952878	0.309	0.139	0	CD4+T
ENSG00000133639	BTG1	0	0.934566	0.9	0.809	0	CD4+T
ENSG00000071073	MGAT4A	0	0.933806	0.41	0.227	0	CD4+T
ENSG00000010810	FYN	0	0.912791	0.712	0.504	0	CD4+T
ENSG00000133872	SARAF	0	0.908945	0.813	0.666	0	CD4+T
ENSG00000034677	RNF19A	0	0.90557	0.466	0.307	0	CD4+T
ENSG00000151327	FAM177A1	0	0.898655	0.525	0.382	0	CD4+T
ENSG00000124203	ZNF831	0	0.892163	0.293	0.101	0	CD4+T
ENSG00000230202	AL450405.1	0	0.881514	0.392	0.203	0	CD4+T
ENSG00000154814	OXNAD1	0	0.878574	0.369	0.166	0	CD4+T
ENSG00000160584	SIK3	0	0.876199	0.728	0.617	0	CD4+T
ENSG00000109971	HSPA8	0	0.870548	0.833	0.781	0	CD4+T
ENSG00000108669	CYTH1	0	0.868863	0.533	0.366	0	CD4+T
ENSG00000115165	CYTIP	0	0.85379	0.606	0.358	0	CD4+T
ENSG00000127152	BCL11B	0	0.851745	0.318	0.118	0	CD4+T
ENSG00000150907	FOXO1	0	0.850254	0.478	0.316	0	CD4+T
ENSG00000112406	HECA	0	0.845832	0.465	0.284	0	CD4+T
ENSG00000168028	RPSA	0	0.84278	0.861	0.809	0	CD4+T
ENSG00000172673	THEMIS	0	0.838222	0.265	0.083	0	CD4+T
ENSG00000117602	RCAN3	0	0.836344	0.28	0.112	0	CD4+T
ENSG00000026508	CD44	0	0.836225	0.629	0.426	0	CD4+T
ENSG00000134480	CCNH	0	0.834984	0.588	0.476	0	CD4+T
ENSG00000101445	PPP1R16B	0	0.830791	0.46	0.257	0	CD4+T
ENSG00000157514	TSC22D3	0	0.827117	0.894	0.822	0	CD4+T
ENSG00000196154	S100A4	0	0.823442	0.846	0.671	0	CD4+T
ENSG00000134954	ETS1	0	0.82199	0.568	0.373	0	CD4+T
ENSG00000089327	FXYD5	0	0.819018	0.699	0.526	0	CD4+T
ENSG00000092820	EZR	0	0.815882	0.733	0.613	0	CD4+T
ENSG00000109452	INPP4B	0	0.81012	0.293	0.14	0	CD4+T
ENSG00000185811	IKZF1	0	0.809048	0.479	0.27	0	CD4+T
ENSG00000117091	CD48	0	0.807959	0.599	0.388	0	CD4+T
ENSG00000105939	ZC3HAV1	0	0.806482	0.54	0.381	0	CD4+T
ENSG00000165929	TC2N	0	0.80325	0.253	0.083	0	CD4+T
ENSG00000101109	STK4	0	0.799551	0.548	0.37	0	CD4+T
ENSG00000150593	PDCD4	0	0.784316	0.459	0.316	0	CD4+T
ENSG00000184203	PPP1R2	0	0.782161	0.484	0.329	0	CD4+T
ENSG00000127824	TUBA4A	0	0.778358	0.483	0.316	0	CD4+T
ENSG00000048740	CELF2	0	0.775627	0.627	0.453	0	CD4+T
ENSG00000112306	RPS12	0	0.746222	0.957	0.96	0	CD4+T
ENSG00000160654	CD3G	0	0.729743	0.364	0.156	0	CD4+T
ENSG00000187239	FNBP1	0	0.728036	0.602	0.465	0	CD4+T
ENSG00000081237	PTPRC	0	0.719022	0.603	0.396	0	CD4+T
ENSG00000146285	SCML4	0	0.712635	0.269	0.108	0	CD4+T
ENSG00000100100	PIK3IP1	0	0.711909	0.403	0.245	0	CD4+T
ENSG00000149273	RPS3	0	0.70563	0.943	0.933	0	CD4+T
ENSG00000164543	STK17A	0	0.705082	0.478	0.302	0	CD4+T
ENSG00000078304	PPP2R5C	0	0.704373	0.556	0.403	0	CD4+T
ENSG00000112576	CCND3	0	0.695227	0.587	0.44	0	CD4+T
ENSG00000081320	STK17B	0	0.69155	0.59	0.412	0	CD4+T
ENSG00000108107	RPL28	0	0.689457	0.957	0.953	0	CD4+T
ENSG00000133112	TPT1	0	0.684798	0.973	0.977	0	CD4+T
ENSG00000147168	IL2RG	0	0.683006	0.522	0.329	0	CD4+T
ENSG00000213741	RPS29	0	0.680174	0.936	0.939	0	CD4+T
ENSG00000137818	RPLP1	0	0.672571	0.972	0.971	0	CD4+T
ENSG00000188846	RPL14	0	0.671083	0.911	0.899	0	CD4+T
ENSG00000072818	ACAP1	0	0.660421	0.369	0.208	0	CD4+T
ENSG00000078596	ITM2A	0	0.655428	0.438	0.259	0	CD4+T
ENSG00000144713	RPL32	0	0.65508	0.944	0.947	0	CD4+T
ENSG00000170571	EMB	0	0.644934	0.307	0.154	0	CD4+T
ENSG00000084070	SMAP2	0	0.632284	0.577	0.431	0	CD4+T
ENSG00000142669	SH3BGRL3	0	0.631558	0.821	0.75	0	CD4+T
ENSG00000141293	SKAP1	0	0.62894	0.423	0.254	0	CD4+T
ENSG00000177600	RPLP2	0	0.61853	0.957	0.963	0	CD4+T
ENSG00000231500	RPS18	0	0.616696	0.941	0.936	0	CD4+T
ENSG00000145425	RPS3A	0	0.607869	0.92	0.917	0	CD4+T
ENSG00000108298	RPL19	0	0.604429	0.941	0.944	0	CD4+T
ENSG00000115977	AAK1	0	0.598958	0.646	0.539	0	CD4+T
ENSG00000167526	RPL13	0	0.597145	0.953	0.953	0	CD4+T
ENSG00000169508	GPR183	0	0.588803	0.457	0.267	0	CD4+T
ENSG00000152127	MGAT5	1.75614e-305	0.858863	0.403	0.262	4.18593e-301	CD4+T
ENSG00000184588	PDE4B	1.21148e-300	0.719165	0.33	0.189	2.88769e-296	CD4+T
ENSG00000156127	BATF	5.25537e-299	0.675907	0.366	0.216	1.25267e-294	CD4+T
ENSG00000247774	PCED1B-AS1	5.09265e-296	0.61414	0.395	0.246	1.21388e-291	CD4+T
ENSG00000163346	PBXIP1	8.84544e-284	0.695549	0.319	0.189	2.1084e-279	CD4+T
ENSG00000111913	RIPOR2	4.73474e-282	0.713143	0.368	0.225	1.12857e-277	CD4+T
ENSG00000125354	2024-09-06	5.849e-279	0.714553	0.415	0.275	1.39417e-274	CD4+T
ENSG00000102007	PLP2	1.68121e-277	0.697293	0.382	0.253	4.00733e-273	CD4+T
ENSG00000123146	ADGRE5	8.16914e-277	0.613015	0.6	0.468	1.9472e-272	CD4+T
ENSG00000147044	CASK	2.04634e-273	0.742119	0.314	0.186	4.87766e-269	CD4+T
ENSG00000164300	SERINC5	6.8437e-273	0.752721	0.289	0.164	1.63126e-268	CD4+T
ENSG00000082074	FYB1	3.31425e-268	0.622425	0.37	0.227	7.89985e-264	CD4+T
ENSG00000131507	NDFIP1	9.9199e-264	0.896256	0.449	0.353	2.36451e-259	CD4+T
ENSG00000141232	TOB1	7.11448e-263	0.93562	0.37	0.254	1.69581e-258	CD4+T
ENSG00000235576	LINC01871	4.61554e-262	0.616547	0.258	0.132	1.10016e-257	CD4+T
ENSG00000135905	DOCK10	3.12778e-259	0.777489	0.364	0.232	7.45538e-255	CD4+T
ENSG00000071051	NCK2	4.71055e-259	0.73755	0.399	0.276	1.12281e-254	CD4+T
ENSG00000132002	DNAJB1	1.05696e-257	0.597266	0.816	0.765	2.51938e-253	CD4+T
ENSG00000095794	CREM	1.04357e-255	0.625386	0.544	0.432	2.48746e-251	CD4+T
ENSG00000080824	HSP90AA1	3.54647e-251	0.690705	0.808	0.793	8.45338e-247	CD4+T
ENSG00000146386	ABRACL	7.46943e-246	0.664727	0.4	0.28	1.78041e-241	CD4+T
ENSG00000105329	TGFB1	4.13742e-244	0.71653	0.596	0.513	9.86196e-240	CD4+T
ENSG00000182162	P2RY8	1.0462e-241	0.695721	0.264	0.144	2.49372e-237	CD4+T
ENSG00000100731	PCNX1	1.24504e-240	0.803821	0.323	0.203	2.96768e-236	CD4+T
ENSG00000119801	YPEL5	1.15128e-229	0.642132	0.528	0.443	2.74418e-225	CD4+T
ENSG00000171522	PTGER4	1.22369e-228	0.629664	0.284	0.166	2.91679e-224	CD4+T
ENSG00000152601	MBNL1	3.03262e-226	0.701762	0.598	0.516	7.22856e-222	CD4+T
ENSG00000023445	BIRC3	4.41229e-209	0.607046	0.393	0.272	1.05171e-204	CD4+T
ENSG00000107771	CCSER2	1.53425e-189	0.611597	0.341	0.229	3.65703e-185	CD4+T
ENSG00000091039	OSBPL8	4.26162e-176	0.719664	0.406	0.307	1.0158e-171	CD4+T
ENSG00000103657	HERC1	5.78561e-172	0.760987	0.376	0.278	1.37906e-167	CD4+T
ENSG00000154229	PRKCA	7.76054e-154	0.627812	0.295	0.199	1.8498e-149	CD4+T
ENSG00000012660	ELOVL5	3.57001e-134	0.654341	0.401	0.318	8.50947e-130	CD4+T
ENSG00000171791	BCL2	2.99539e-133	0.640605	0.424	0.35	7.13982e-129	CD4+T
ENSG00000177189	RPS6KA3	4.78609e-114	0.587322	0.301	0.224	1.14081e-109	CD4+T
ENSG00000257242	LINC01619	4.00974e-107	0.586709	0.298	0.218	9.55761e-103	CD4+T
ENSG00000178573	MAF	3.16697e-91	0.602935	0.29	0.229	7.54879e-87	CD4+T
ENSG00000136560	TANK	1.56676e-89	0.606411	0.357	0.294	3.73453e-85	CD4+T
ENSG00000113580	NR3C1	2.8125e-74	0.639706	0.371	0.327	6.70388e-70	CD4+T
ENSG00000130208	APOC1	0	4.39942	0.8	0.222	0	Macro
ENSG00000130203	APOE	0	4.06349	0.92	0.554	0	Macro
ENSG00000173369	C1QB	0	3.77161	0.834	0.206	0	Macro
ENSG00000173372	C1QA	0	3.66913	0.829	0.195	0	Macro
ENSG00000159189	C1QC	0	3.54683	0.841	0.258	0	Macro
ENSG00000231389	HLA-DPA1	0	3.38419	0.94	0.488	0	Macro
ENSG00000204287	HLA-DRA	0	3.26379	0.978	0.678	0	Macro
ENSG00000196126	HLA-DRB1	0	3.1816	0.961	0.584	0	Macro
ENSG00000090382	LYZ	0	3.10714	0.749	0.137	0	Macro
ENSG00000223865	HLA-DPB1	0	3.0526	0.943	0.495	0	Macro
ENSG00000019582	CD74	0	3.00621	0.989	0.796	0	Macro
ENSG00000198502	HLA-DRB5	0	3.0056	0.794	0.249	0	Macro
ENSG00000196735	HLA-DQA1	0	2.89028	0.909	0.362	0	Macro
ENSG00000101439	CST3	0	2.86899	0.92	0.447	0	Macro
ENSG00000110077	MS4A6A	0	2.81308	0.768	0.073	0	Macro
ENSG00000087086	FTL	0	2.76185	0.987	0.94	0	Macro
ENSG00000233276	GPX1	0	2.74824	0.927	0.523	0	Macro
ENSG00000011600	TYROBP	0	2.73563	0.908	0.328	0	Macro
ENSG00000179344	HLA-DQB1	0	2.60547	0.904	0.389	0	Macro
ENSG00000204472	AIF1	0	2.5397	0.798	0.11	0	Macro
ENSG00000197746	PSAP	0	2.44549	0.911	0.502	0	Macro
ENSG00000164733	CTSB	0	2.35914	0.864	0.319	0	Macro
ENSG00000170458	CD14	0	2.34504	0.589	0.072	0	Macro
ENSG00000120594	PLXDC2	0	2.3401	0.686	0.118	0	Macro
ENSG00000129538	RNASE1	0	2.26775	0.378	0.148	0	Macro
ENSG00000166927	MS4A7	0	2.26156	0.63	0.049	0	Macro
ENSG00000204257	HLA-DMA	0	2.25749	0.794	0.211	0	Macro
ENSG00000135094	SDS	0	2.23372	0.446	0.039	0	Macro
ENSG00000079215	SLC1A3	0	2.23274	0.571	0.031	0	Macro
ENSG00000119655	NPC2	0	2.22133	0.853	0.408	0	Macro
ENSG00000248905	FMN1	0	2.19413	0.511	0.048	0	Macro
ENSG00000198223	CSF2RA	0	2.18808	0.613	0.036	0	Macro
ENSG00000100600	LGMN	0	2.18287	0.635	0.157	0	Macro
ENSG00000229391	HLA-DRB6	0	2.18168	0.387	0.103	0	Macro
ENSG00000110079	MS4A4A	0	2.14933	0.58	0.049	0	Macro
ENSG00000204103	MAFB	0	2.14394	0.578	0.075	0	Macro
ENSG00000157827	FMNL2	0	2.12224	0.591	0.129	0	Macro
ENSG00000197405	C5AR1	0	2.10149	0.522	0.06	0	Macro
ENSG00000277632	CCL3	0	2.08497	0.509	0.197	0	Macro
ENSG00000276085	CCL3L1	0	2.08128	0.359	0.097	0	Macro
ENSG00000128512	DOCK4	0	2.07009	0.607	0.122	0	Macro
ENSG00000158869	FCER1G	0	2.06352	0.807	0.223	0	Macro
ENSG00000143226	FCGR2A	0	2.05558	0.605	0.05	0	Macro
ENSG00000127951	FGL2	0	2.0551	0.64	0.134	0	Macro
ENSG00000173391	OLR1	0	2.05455	0.516	0.037	0	Macro
ENSG00000030582	GRN	0	2.04214	0.752	0.237	0	Macro
ENSG00000197766	CFD	0	2.01816	0.53	0.076	0	Macro
ENSG00000163694	RBM47	0	1.98214	0.549	0.097	0	Macro
ENSG00000242574	HLA-DMB	0	1.97467	0.662	0.089	0	Macro
ENSG00000136235	GPNMB	0	1.97327	0.433	0.053	0	Macro
ENSG00000168461	RAB31	0	1.94699	0.589	0.103	0	Macro
ENSG00000095970	TREM2	0	1.90157	0.493	0.043	0	Macro
ENSG00000237541	HLA-DQA2	0	1.89434	0.388	0.099	0	Macro
ENSG00000151726	ACSL1	0	1.88844	0.574	0.117	0	Macro
ENSG00000137331	IER3	0	1.87248	0.623	0.189	0	Macro
ENSG00000117984	CTSD	0	1.86246	0.772	0.457	0	Macro
ENSG00000125730	C3	0	1.82998	0.518	0.059	0	Macro
ENSG00000163131	CTSS	0	1.81128	0.671	0.16	0	Macro
ENSG00000104870	FCGRT	0	1.81085	0.726	0.243	0	Macro
ENSG00000130066	SAT1	0	1.80907	0.958	0.653	0	Macro
ENSG00000118515	SGK1	0	1.79207	0.699	0.22	0	Macro
ENSG00000250722	SELENOP	0	1.76462	0.431	0.193	0	Macro
ENSG00000011422	PLAUR	0	1.76252	0.6	0.135	0	Macro
ENSG00000100292	HMOX1	0	1.7514	0.564	0.184	0	Macro
ENSG00000112149	CD83	0	1.74556	0.695	0.207	0	Macro
ENSG00000169508	GPR183	0	1.74451	0.689	0.254	0	Macro
ENSG00000135540	NHSL1	0	1.72696	0.46	0.082	0	Macro
ENSG00000101160	CTSZ	0	1.7267	0.621	0.159	0	Macro
ENSG00000140678	ITGAX	0	1.71953	0.541	0.078	0	Macro
ENSG00000177575	CD163	0	1.71486	0.457	0.021	0	Macro
ENSG00000151474	FRMD4A	0	1.71203	0.538	0.13	0	Macro
ENSG00000125538	IL1B	0	1.70774	0.307	0.035	0	Macro
ENSG00000137491	SLCO2B1	0	1.68521	0.483	0.035	0	Macro
ENSG00000165457	FOLR2	0	1.67647	0.356	0.031	0	Macro
ENSG00000137393	RNF144B	0	1.66465	0.513	0.073	0	Macro
ENSG00000169429	CXCL8	0	1.65583	0.292	0.044	0	Macro
ENSG00000135821	GLUL	0	1.64019	0.725	0.282	0	Macro
ENSG00000167601	AXL	0	1.58317	0.495	0.076	0	Macro
ENSG00000105835	NAMPT	0	1.56524	0.644	0.273	0	Macro
ENSG00000066336	SPI1	0	1.56002	0.589	0.064	0	Macro
ENSG00000182578	CSF1R	0	1.54758	0.503	0.038	0	Macro
ENSG00000038945	MSR1	0	1.53942	0.445	0.023	0	Macro
ENSG00000117115	PADI2	0	1.52885	0.282	0.021	0	Macro
ENSG00000196935	SRGAP1	0	1.525	0.43	0.08	0	Macro
ENSG00000106066	CPVL	0	1.5247	0.514	0.048	0	Macro
ENSG00000112799	LY86	0	1.51513	0.535	0.048	0	Macro
ENSG00000119900	OGFRL1	0	1.49935	0.565	0.151	0	Macro
ENSG00000135047	CTSL	0	1.49019	0.567	0.22	0	Macro
ENSG00000156113	KCNMA1	0	1.48447	0.356	0.033	0	Macro
ENSG00000010327	STAB1	0	1.48034	0.346	0.039	0	Macro
ENSG00000169413	RNASE6	0	1.47863	0.515	0.053	0	Macro
ENSG00000277443	MARCKS	0	1.47705	0.514	0.137	0	Macro
ENSG00000130844	ZNF331	0	1.47624	0.756	0.446	0	Macro
ENSG00000143110	C1orf162	0	1.47558	0.589	0.107	0	Macro
ENSG00000081041	CXCL2	0	1.47331	0.327	0.095	0	Macro
ENSG00000139832	RAB20	0	1.47085	0.527	0.111	0	Macro
ENSG00000148655	LRMDA	0	1.4681	0.512	0.133	0	Macro
ENSG00000026297	RNASET2	0	1.41236	0.732	0.284	0	Macro
ENSG00000103811	CTSH	0	1.40999	0.624	0.18	0	Macro
ENSG00000059377	TBXAS1	0	1.4029	0.569	0.114	0	Macro
ENSG00000153208	MERTK	0	1.38311	0.364	0.053	0	Macro
ENSG00000150782	IL18	0	1.36403	0.498	0.059	0	Macro
ENSG00000112137	PHACTR1	0	1.3616	0.437	0.056	0	Macro
ENSG00000204482	LST1	0	1.35296	0.582	0.083	0	Macro
ENSG00000129226	CD68	0	1.35289	0.454	0.047	0	Macro
ENSG00000116741	RGS2	0	1.35151	0.731	0.333	0	Macro
ENSG00000216490	IFI30	0	1.33823	0.417	0.034	0	Macro
ENSG00000196730	DAPK1	0	1.33615	0.393	0.057	0	Macro
ENSG00000105223	PLD3	0	1.33515	0.52	0.196	0	Macro
ENSG00000104763	ASAH1	0	1.33507	0.664	0.262	0	Macro
ENSG00000266028	SRGAP2	0	1.33445	0.499	0.12	0	Macro
ENSG00000161921	CXCL16	0	1.32623	0.53	0.092	0	Macro
ENSG00000131446	MGAT1	0	1.32305	0.617	0.207	0	Macro
ENSG00000163191	S100A11	0	1.32112	0.846	0.584	0	Macro
ENSG00000137462	TLR2	0	1.30635	0.403	0.022	0	Macro
ENSG00000162711	NLRP3	0	1.29823	0.343	0.054	0	Macro
ENSG00000051108	HERPUD1	0	1.2947	0.82	0.491	0	Macro
ENSG00000119508	NR4A3	0	1.29348	0.434	0.119	0	Macro
ENSG00000167996	FTH1	0	1.2896	0.989	0.96	0	Macro
ENSG00000221869	CEBPD	0	1.28715	0.878	0.448	0	Macro
ENSG00000090104	RGS1	0	1.28578	0.809	0.413	0	Macro
ENSG00000100979	PLTP	0	1.27742	0.373	0.052	0	Macro
ENSG00000118855	MFSD1	0	1.27381	0.485	0.078	0	Macro
ENSG00000069849	ATP1B3	0	1.27197	0.817	0.571	0	Macro
ENSG00000136826	KLF4	0	1.2703	0.522	0.15	0	Macro
ENSG00000025708	TYMP	0	1.26871	0.617	0.211	0	Macro
ENSG00000171659	GPR34	0	1.2597	0.391	0.022	0	Macro
ENSG00000140749	IGSF6	0	1.2469	0.368	0.018	0	Macro
ENSG00000188820	CALHM6	0	1.24264	0.413	0.036	0	Macro
ENSG00000276070	CCL4L2	0	1.24066	0.472	0.248	0	Macro
ENSG00000203747	FCGR3A	0	1.23993	0.522	0.105	0	Macro
ENSG00000204136	GGTA1P	0	1.23552	0.416	0.035	0	Macro
ENSG00000138449	SLC40A1	0	1.2282	0.33	0.062	0	Macro
ENSG00000113269	RNF130	0	1.22573	0.618	0.194	0	Macro
ENSG00000099860	GADD45B	0	1.2223	0.767	0.451	0	Macro
ENSG00000035862	TIMP2	0	1.22033	0.549	0.128	0	Macro
ENSG00000042493	CAPG	0	1.21362	0.643	0.277	0	Macro
ENSG00000110721	CHKA	0	1.20969	0.455	0.113	0	Macro
ENSG00000131981	LGALS3	0	1.2066	0.6	0.323	0	Macro
ENSG00000165168	CYBB	0	1.19389	0.377	0.024	0	Macro
ENSG00000033327	GAB2	0	1.1899	0.471	0.118	0	Macro
ENSG00000245532	NEAT1	0	1.18144	0.828	0.556	0	Macro
ENSG00000090376	IRAK3	0	1.17175	0.438	0.083	0	Macro
ENSG00000090621	PABPC4	0	1.17127	0.547	0.171	0	Macro
ENSG00000139132	FGD4	0	1.16989	0.44	0.138	0	Macro
ENSG00000107798	LIPA	0	1.16626	0.429	0.125	0	Macro
ENSG00000135678	CPM	0	1.1631	0.541	0.15	0	Macro
ENSG00000159842	ABR	0	1.16132	0.464	0.136	0	Macro
ENSG00000140044	JDP2	0	1.15616	0.411	0.072	0	Macro
ENSG00000159128	IFNGR2	0	1.14286	0.497	0.15	0	Macro
ENSG00000072694	FCGR2B	0	1.13769	0.343	0.029	0	Macro
ENSG00000198682	PAPSS2	0	1.13647	0.272	0.062	0	Macro
ENSG00000175471	MCTP1	0	1.13075	0.334	0.049	0	Macro
ENSG00000018280	SLC11A1	0	1.13043	0.317	0.041	0	Macro
ENSG00000172243	CLEC7A	0	1.13036	0.379	0.026	0	Macro
ENSG00000137478	FCHSD2	0	1.12312	0.433	0.178	0	Macro
ENSG00000133121	STARD13	0	1.11811	0.332	0.102	0	Macro
ENSG00000173068	BNC2	0	1.11685	0.344	0.084	0	Macro
ENSG00000155849	ELMO1	0	1.11365	0.6	0.265	0	Macro
ENSG00000130775	THEMIS2	0	1.11361	0.465	0.077	0	Macro
ENSG00000183023	SLC8A1	0	1.10475	0.38	0.077	0	Macro
ENSG00000186818	LILRB4	0	1.10351	0.366	0.015	0	Macro
ENSG00000162783	IER5	0	1.10293	0.538	0.241	0	Macro
ENSG00000176788	BASP1	0	1.10029	0.361	0.048	0	Macro
ENSG00000136295	TTYH3	0	1.09989	0.407	0.101	0	Macro
ENSG00000179583	CIITA	0	1.09476	0.334	0.035	0	Macro
ENSG00000107372	ZFAND5	0	1.09424	0.713	0.431	0	Macro
ENSG00000153071	DAB2	0	1.09068	0.41	0.122	0	Macro
ENSG00000155659	VSIG4	0	1.08155	0.293	0.016	0	Macro
ENSG00000114013	CD86	0	1.06671	0.375	0.025	0	Macro
ENSG00000172216	CEBPB	0	1.05826	0.7	0.362	0	Macro
ENSG00000165029	ABCA1	0	1.05606	0.313	0.076	0	Macro
ENSG00000052795	FNIP2	0	1.05079	0.412	0.138	0	Macro
ENSG00000232310	AL078590.3	0	1.04405	0.291	0.026	0	Macro
ENSG00000197555	SIPA1L1	0	1.04343	0.507	0.25	0	Macro
ENSG00000205726	ITSN1	0	1.04191	0.291	0.073	0	Macro
ENSG00000166428	PLD4	0	1.04047	0.331	0.012	0	Macro
ENSG00000162511	LAPTM5	0	1.03884	0.833	0.462	0	Macro
ENSG00000085662	AKR1B1	0	1.03638	0.542	0.178	0	Macro
ENSG00000146192	FGD2	0	1.03536	0.348	0.031	0	Macro
ENSG00000164713	BRI3	0	1.02656	0.75	0.399	0	Macro
ENSG00000085514	PILRA	0	1.02328	0.38	0.032	0	Macro
ENSG00000109323	MANBA	0	1.02271	0.424	0.11	0	Macro
ENSG00000004799	PDK4	0	1.01922	0.502	0.22	0	Macro
ENSG00000090013	BLVRB	0	1.01279	0.494	0.18	0	Macro
ENSG00000167613	LAIR1	0	1.01254	0.413	0.048	0	Macro
ENSG00000185215	TNFAIP2	0	1.01036	0.349	0.059	0	Macro
ENSG00000107719	PALD1	0	1.00734	0.315	0.033	0	Macro
ENSG00000143162	CREG1	0	1.00669	0.411	0.109	0	Macro
ENSG00000100599	RIN3	0	1.00656	0.531	0.144	0	Macro
ENSG00000170525	PFKFB3	0	1.00584	0.543	0.234	0	Macro
ENSG00000141543	EIF4A3	0	1.00467	0.571	0.311	0	Macro
ENSG00000148908	RGS10	0	1.00123	0.678	0.286	0	Macro
ENSG00000121552	CSTA	0	0.998786	0.33	0.018	0	Macro
ENSG00000129667	RHBDF2	0	0.997267	0.412	0.09	0	Macro
ENSG00000160213	CSTB	0	0.997074	0.676	0.418	0	Macro
ENSG00000172578	KLHL6	0	0.996314	0.375	0.068	0	Macro
ENSG00000178719	GRINA	0	0.99627	0.55	0.203	0	Macro
ENSG00000111275	ALDH2	0	0.995181	0.432	0.106	0	Macro
ENSG00000266412	NCOA4	0	0.994181	0.42	0.121	0	Macro
ENSG00000131401	NAPSB	0	0.99043	0.343	0.045	0	Macro
ENSG00000169756	LIMS1	0	0.990344	0.55	0.244	0	Macro
ENSG00000138639	ARHGAP24	0	0.988443	0.318	0.078	0	Macro
ENSG00000171051	FPR1	0	0.982191	0.333	0.02	0	Macro
ENSG00000161835	GRASP	0	0.981878	0.572	0.22	0	Macro
ENSG00000125089	SH3TC1	0	0.969408	0.445	0.109	0	Macro
ENSG00000103490	PYCARD	0	0.969079	0.536	0.159	0	Macro
ENSG00000170921	TANC2	0	0.962678	0.342	0.102	0	Macro
ENSG00000048052	HDAC9	0	0.95855	0.313	0.06	0	Macro
ENSG00000186480	INSIG1	0	0.955647	0.367	0.141	0	Macro
ENSG00000109861	CTSC	0	0.949085	0.677	0.374	0	Macro
ENSG00000255112	CHMP1B	0	0.948776	0.516	0.264	0	Macro
ENSG00000147408	CSGALNACT1	0	0.947852	0.265	0.072	0	Macro
ENSG00000156052	GNAQ	0	0.947305	0.463	0.192	0	Macro
ENSG00000138670	RASGEF1B	0	0.945745	0.45	0.155	0	Macro
ENSG00000119535	CSF3R	0	0.943564	0.333	0.019	0	Macro
ENSG00000135838	NPL	0	0.936148	0.319	0.047	0	Macro
ENSG00000157107	FCHO2	0	0.935655	0.292	0.059	0	Macro
ENSG00000102575	ACP5	0	0.932404	0.308	0.106	0	Macro
ENSG00000241399	CD302	0	0.931954	0.356	0.036	0	Macro
ENSG00000110446	SLC15A3	0	0.930043	0.344	0.032	0	Macro
ENSG00000184060	ADAP2	0	0.929377	0.314	0.032	0	Macro
ENSG00000176533	GNG7	0	0.926842	0.362	0.095	0	Macro
ENSG00000115956	PLEK	0	0.925687	0.353	0.07	0	Macro
ENSG00000197872	FAM49A	0	0.92352	0.364	0.076	0	Macro
ENSG00000162772	ATF3	0	0.922908	0.63	0.329	0	Macro
ENSG00000114541	FRMD4B	0	0.913209	0.388	0.118	0	Macro
ENSG00000171860	C3AR1	0	0.912136	0.345	0.036	0	Macro
ENSG00000178695	KCTD12	0	0.911681	0.299	0.028	0	Macro
ENSG00000107968	MAP3K8	0	0.909909	0.561	0.223	0	Macro
ENSG00000147459	DOCK5	0	0.906746	0.337	0.091	0	Macro
ENSG00000106266	SNX8	0	0.905762	0.299	0.064	0	Macro
ENSG00000168675	LDLRAD4	0	0.903566	0.642	0.323	0	Macro
ENSG00000051523	CYBA	0	0.902855	0.885	0.696	0	Macro
ENSG00000101336	HCK	0	0.900788	0.342	0.026	0	Macro
ENSG00000196369	SRGAP2B	0	0.894798	0.31	0.061	0	Macro
ENSG00000111252	SH2B3	0	0.892666	0.394	0.114	0	Macro
ENSG00000099331	MYO9B	0	0.885844	0.561	0.258	0	Macro
ENSG00000115919	KYNU	0	0.880147	0.29	0.033	0	Macro
ENSG00000180353	HCLS1	0	0.880024	0.635	0.254	0	Macro
ENSG00000157483	MYO1E	0	0.879573	0.38	0.153	0	Macro
ENSG00000168961	LGALS9	0	0.87558	0.398	0.07	0	Macro
ENSG00000120708	TGFBI	0	0.874915	0.375	0.061	0	Macro
ENSG00000111885	MAN1A1	0	0.871229	0.375	0.165	0	Macro
ENSG00000164687	FABP5	0	0.863723	0.455	0.204	0	Macro
ENSG00000187474	FPR3	0	0.859988	0.279	0.008	0	Macro
ENSG00000131370	SH3BP5	0	0.859402	0.403	0.123	0	Macro
ENSG00000136238	RAC1	0	0.85526	0.778	0.479	0	Macro
ENSG00000167703	SLC43A2	0	0.854687	0.317	0.07	0	Macro
ENSG00000197548	ATG7	0	0.849714	0.417	0.14	0	Macro
ENSG00000198814	GK	0	0.8469	0.274	0.076	0	Macro
ENSG00000132205	EMILIN2	0	0.843639	0.314	0.06	0	Macro
ENSG00000100280	AP1B1	0	0.842703	0.414	0.109	0	Macro
ENSG00000132386	SERPINF1	0	0.841577	0.322	0.043	0	Macro
ENSG00000102524	TNFSF13B	0	0.838925	0.351	0.043	0	Macro
ENSG00000082397	EPB41L3	0	0.838834	0.273	0.035	0	Macro
ENSG00000117410	ATP6V0B	0	0.837804	0.661	0.362	0	Macro
ENSG00000135090	TAOK3	0	0.83242	0.546	0.273	0	Macro
ENSG00000147416	ATP6V1B2	0	0.826668	0.351	0.085	0	Macro
ENSG00000112096	SOD2	0	0.826163	0.483	0.212	0	Macro
ENSG00000285441	SOD2	0	0.826163	0.483	0.212	0	Macro
ENSG00000154589	LY96	0	0.824298	0.339	0.048	0	Macro
ENSG00000182247	UBE2E2	0	0.816712	0.369	0.112	0	Macro
ENSG00000167851	CD300A	0	0.815641	0.356	0.051	0	Macro
ENSG00000163563	MNDA	0	0.812955	0.293	0.021	0	Macro
ENSG00000171298	GAA	0	0.8119	0.351	0.081	0	Macro
ENSG00000168405	CMAHP	0	0.811498	0.269	0.073	0	Macro
ENSG00000204252	HLA-DOA	0	0.810988	0.305	0.025	0	Macro
ENSG00000139679	LPAR6	0	0.804783	0.422	0.128	0	Macro
ENSG00000170017	ALCAM	0	0.801573	0.292	0.079	0	Macro
ENSG00000150337	FCGR1A	0	0.80046	0.264	0.008	0	Macro
ENSG00000106617	PRKAG2	0	0.79318	0.364	0.127	0	Macro
ENSG00000135404	CD63	0	0.789481	0.868	0.645	0	Macro
ENSG00000068305	MEF2A	0	0.78609	0.395	0.158	0	Macro
ENSG00000102393	GLA	0	0.783086	0.358	0.144	0	Macro
ENSG00000187098	MITF	0	0.782207	0.259	0.064	0	Macro
ENSG00000203804	ADAMTSL4-AS1	0	0.778803	0.442	0.202	0	Macro
ENSG00000123983	ACSL3	0	0.772521	0.321	0.118	0	Macro
ENSG00000012779	ALOX5	0	0.771739	0.346	0.06	0	Macro
ENSG00000134070	IRAK2	0	0.771726	0.267	0.068	0	Macro
ENSG00000164105	SAP30	0	0.771552	0.491	0.218	0	Macro
ENSG00000176597	B3GNT5	0	0.764235	0.252	0.041	0	Macro
ENSG00000183020	AP2A2	0	0.763819	0.341	0.127	0	Macro
ENSG00000189283	FHIT	0	0.76171	0.324	0.115	0	Macro
ENSG00000131669	NINJ1	0	0.759363	0.496	0.222	0	Macro
ENSG00000131238	PPT1	0	0.757467	0.383	0.116	0	Macro
ENSG00000131724	IL13RA1	0	0.75635	0.298	0.054	0	Macro
ENSG00000113648	H2AFY	0	0.755675	0.5	0.206	0	Macro
ENSG00000124357	NAGK	0	0.753846	0.411	0.143	0	Macro
ENSG00000198585	NUDT16	0	0.749271	0.382	0.104	0	Macro
ENSG00000213614	HEXA	0	0.74895	0.414	0.139	0	Macro
ENSG00000049860	HEXB	0	0.748031	0.432	0.158	0	Macro
ENSG00000147872	PLIN2	0	0.746465	0.713	0.422	0	Macro
ENSG00000140968	IRF8	0	0.739427	0.337	0.072	0	Macro
ENSG00000108639	SYNGR2	0	0.738424	0.498	0.218	0	Macro
ENSG00000120063	GNA13	0	0.738411	0.428	0.188	0	Macro
ENSG00000198879	SFMBT2	0	0.737942	0.506	0.216	0	Macro
ENSG00000137575	SDCBP	0	0.735498	0.636	0.379	0	Macro
ENSG00000171943	SRGAP2C	0	0.728106	0.279	0.063	0	Macro
ENSG00000196743	GM2A	0	0.727448	0.276	0.051	0	Macro
ENSG00000133612	AGAP3	0	0.720577	0.306	0.086	0	Macro
ENSG00000143702	CEP170	0	0.713727	0.277	0.07	0	Macro
ENSG00000143079	CTTNBP2NL	0	0.711351	0.29	0.073	0	Macro
ENSG00000182372	CLN8	0	0.704222	0.339	0.101	0	Macro
ENSG00000164169	PRMT9	0	0.703556	0.369	0.146	0	Macro
ENSG00000107551	RASSF4	0	0.703233	0.344	0.104	0	Macro
ENSG00000167604	NFKBID	0	0.701761	0.374	0.123	0	Macro
ENSG00000189067	LITAF	0	0.700964	0.693	0.42	0	Macro
ENSG00000165025	SYK	0	0.700823	0.304	0.051	0	Macro
ENSG00000140836	ZFHX3	0	0.69881	0.372	0.121	0	Macro
ENSG00000136156	ITM2B	0	0.692566	0.87	0.716	0	Macro
ENSG00000093072	ADA2	0	0.690174	0.334	0.069	0	Macro
ENSG00000160209	PDXK	0	0.69016	0.421	0.167	0	Macro
ENSG00000119729	RHOQ	0	0.687895	0.403	0.171	0	Macro
ENSG00000141506	PIK3R5	0	0.687583	0.434	0.151	0	Macro
ENSG00000150977	RILPL2	0	0.687554	0.564	0.301	0	Macro
ENSG00000141480	ARRB2	0	0.683904	0.48	0.162	0	Macro
ENSG00000112531	QKI	0	0.683279	0.499	0.264	0	Macro
ENSG00000081189	MEF2C	0	0.681253	0.334	0.103	0	Macro
ENSG00000123384	LRP1	0	0.680357	0.263	0.059	0	Macro
ENSG00000188641	DPYD	0	0.680076	0.401	0.17	0	Macro
ENSG00000100997	ABHD12	0	0.679499	0.385	0.139	0	Macro
ENSG00000128524	ATP6V1F	0	0.677905	0.639	0.384	0	Macro
ENSG00000110057	UNC93B1	0	0.677031	0.299	0.059	0	Macro
ENSG00000254087	LYN	0	0.675929	0.442	0.133	0	Macro
ENSG00000107738	VSIR	0	0.675156	0.51	0.222	0	Macro
ENSG00000118640	VAMP8	0	0.674001	0.684	0.385	0	Macro
ENSG00000114316	USP4	0	0.670086	0.3	0.112	0	Macro
ENSG00000110651	CD81	0	0.667858	0.805	0.588	0	Macro
ENSG00000119986	AVPI1	0	0.663459	0.263	0.058	0	Macro
ENSG00000042980	ADAM28	0	0.660946	0.269	0.043	0	Macro
ENSG00000147894	C9orf72	0	0.660463	0.289	0.076	0	Macro
ENSG00000175899	A2M	0	0.652028	0.548	0.184	0	Macro
ENSG00000160255	ITGB2	0	0.650007	0.614	0.281	0	Macro
ENSG00000027697	IFNGR1	0	0.649486	0.517	0.24	0	Macro
ENSG00000153234	NR4A2	0	0.648653	0.551	0.304	0	Macro
ENSG00000196782	MAML3	0	0.646932	0.327	0.117	0	Macro
ENSG00000136404	TM6SF1	0	0.645492	0.271	0.021	0	Macro
ENSG00000137161	CNPY3	0	0.645394	0.445	0.172	0	Macro
ENSG00000033627	ATP6V0A1	0	0.645251	0.266	0.096	0	Macro
ENSG00000017260	ATP2C1	0	0.643464	0.307	0.13	0	Macro
ENSG00000173110	HSPA6	0	0.642147	0.543	0.271	0	Macro
ENSG00000000938	FGR	0	0.640499	0.3	0.056	0	Macro
ENSG00000090674	MCOLN1	0	0.636373	0.266	0.052	0	Macro
ENSG00000162924	REL	0	0.635982	0.609	0.336	0	Macro
ENSG00000170296	GABARAP	0	0.634353	0.542	0.289	0	Macro
ENSG00000223361	FTH1P10	0	0.632476	0.475	0.211	0	Macro
ENSG00000213316	LTC4S	0	0.632362	0.372	0.105	0	Macro
ENSG00000118508	RAB32	0	0.627847	0.333	0.112	0	Macro
ENSG00000100596	SPTLC2	0	0.626462	0.315	0.111	0	Macro
ENSG00000048471	SNX29	0	0.625573	0.397	0.187	0	Macro
ENSG00000188313	PLSCR1	0	0.620576	0.377	0.148	0	Macro
ENSG00000118292	C1orf54	0	0.619082	0.308	0.077	0	Macro
ENSG00000204634	TBC1D8	0	0.609804	0.261	0.096	0	Macro
ENSG00000130830	MPP1	0	0.609538	0.271	0.06	0	Macro
ENSG00000082996	RNF13	0	0.609269	0.351	0.133	0	Macro
ENSG00000135677	GNS	0	0.608461	0.361	0.133	0	Macro
ENSG00000042753	AP2S1	0	0.607823	0.515	0.265	0	Macro
ENSG00000166340	TPP1	0	0.607804	0.389	0.152	0	Macro
ENSG00000123358	NR4A1	0	0.605647	0.683	0.409	0	Macro
ENSG00000043462	LCP2	0	0.604995	0.42	0.169	0	Macro
ENSG00000136867	SLC31A2	0	0.604393	0.267	0.047	0	Macro
ENSG00000108175	ZMIZ1	0	0.603443	0.275	0.101	0	Macro
ENSG00000057252	SOAT1	0	0.6017	0.331	0.112	0	Macro
ENSG00000149269	PAK1	0	0.598996	0.295	0.094	0	Macro
ENSG00000066294	CD84	0	0.59524	0.324	0.081	0	Macro
ENSG00000010278	CD9	0	0.594473	0.557	0.295	0	Macro
ENSG00000151914	DST	0	0.587775	0.269	0.094	0	Macro
ENSG00000078124	ACER3	0	0.587463	0.312	0.106	0	Macro
ENSG00000105643	ARRDC2	0	0.585791	0.369	0.145	0	Macro
ENSG00000072274	TFRC	1.45278e-304	0.843472	0.305	0.135	3.46285e-300	Macro
ENSG00000141580	WDR45B	1.46235e-277	0.705696	0.345	0.169	3.48565e-273	Macro
ENSG00000075785	RAB7A	5.70322e-277	0.80176	0.597	0.382	1.35942e-272	Macro
ENSG00000055483	USP36	4.16263e-274	0.702962	0.482	0.267	9.92205e-270	Macro
ENSG00000153201	RANBP2	5.36747e-268	0.818383	0.457	0.256	1.27939e-263	Macro
ENSG00000096060	FKBP5	2.09883e-262	0.642818	0.732	0.502	5.00278e-258	Macro
ENSG00000118217	ATF6	5.12322e-252	0.803633	0.348	0.178	1.22117e-247	Macro
ENSG00000109320	NFKB1	3.46668e-238	0.812056	0.521	0.322	8.26318e-234	Macro
ENSG00000109381	ELF2	8.00146e-235	0.586366	0.397	0.218	1.90723e-230	Macro
ENSG00000103489	XYLT1	4.86581e-228	0.610153	0.365	0.19	1.15981e-223	Macro
ENSG00000054523	KIF1B	2.96414e-222	0.597182	0.335	0.176	7.06531e-218	Macro
ENSG00000073417	PDE8A	2.81219e-219	0.608387	0.341	0.181	6.70313e-215	Macro
ENSG00000141568	FOXK2	9.07779e-219	0.699762	0.303	0.152	2.16378e-214	Macro
ENSG00000118985	ELL2	2.83145e-204	0.672522	0.608	0.423	6.74906e-200	Macro
ENSG00000176046	NUPR1	8.77522e-203	0.749689	0.307	0.163	2.09166e-198	Macro
ENSG00000151929	BAG3	7.52921e-191	0.780502	0.464	0.304	1.79466e-186	Macro
ENSG00000174437	ATP2A2	9.92237e-185	0.735235	0.397	0.238	2.3651e-180	Macro
ENSG00000118785	SPP1	6.43229e-42	0.770801	0.285	0.2	1.5332e-37	Macro
ENSG00000109846	CRYAB	0	4.38584	0.937	0.429	0	Tumor cells
ENSG00000166741	NNMT	0	4.12291	0.83	0.252	0	Tumor cells
ENSG00000137731	FXYD2	0	4.10668	0.866	0.111	0	Tumor cells
ENSG00000164434	FABP7	0	3.83231	0.681	0.105	0	Tumor cells
ENSG00000164825	DEFB1	0	3.77652	0.538	0.064	0	Tumor cells
ENSG00000243955	GSTA1	0	3.53309	0.707	0.079	0	Tumor cells
ENSG00000211445	GPX3	0	3.51633	0.764	0.232	0	Tumor cells
ENSG00000185633	NDUFA4L2	0	3.50685	0.793	0.202	0	Tumor cells
ENSG00000272398	CD24	0	3.49326	0.869	0.084	0	Tumor cells
ENSG00000144035	NAT8	0	3.32849	0.629	0.079	0	Tumor cells
ENSG00000145824	CXCL14	0	3.26386	0.724	0.061	0	Tumor cells
ENSG00000166347	CYB5A	0	3.18778	0.916	0.25	0	Tumor cells
ENSG00000120885	CLU	0	3.0511	0.843	0.125	0	Tumor cells
ENSG00000002933	TMEM176A	0	3.02858	0.837	0.155	0	Tumor cells
ENSG00000167772	ANGPTL4	0	2.91879	0.714	0.073	0	Tumor cells
ENSG00000162366	PDZK1IP1	0	2.76282	0.716	0.084	0	Tumor cells
ENSG00000118785	SPP1	0	2.74219	0.806	0.132	0	Tumor cells
ENSG00000196975	ANXA4	0	2.67781	0.797	0.136	0	Tumor cells
ENSG00000106565	TMEM176B	0	2.67241	0.84	0.17	0	Tumor cells
ENSG00000111057	KRT18	0	2.65104	0.769	0.074	0	Tumor cells
ENSG00000135245	HILPDA	0	2.65007	0.703	0.071	0	Tumor cells
ENSG00000106538	RARRES2	0	2.63099	0.775	0.1	0	Tumor cells
ENSG00000240972	MIF	0	2.61301	0.896	0.403	0	Tumor cells
ENSG00000143153	ATP1B1	0	2.53518	0.812	0.115	0	Tumor cells
ENSG00000171234	UGT2B7	0	2.52775	0.731	0.023	0	Tumor cells
ENSG00000197249	SERPINA1	0	2.50349	0.542	0.2	0	Tumor cells
ENSG00000112715	VEGFA	0	2.42947	0.743	0.103	0	Tumor cells
ENSG00000130513	GDF15	0	2.37933	0.569	0.055	0	Tumor cells
ENSG00000125144	MT1G	0	2.34239	0.265	0.065	0	Tumor cells
ENSG00000134333	LDHA	0	2.30535	0.867	0.44	0	Tumor cells
ENSG00000074410	CA12	0	2.29598	0.707	0.019	0	Tumor cells
ENSG00000170421	KRT8	0	2.29486	0.774	0.082	0	Tumor cells
ENSG00000154269	ENPP3	0	2.26807	0.661	0.034	0	Tumor cells
ENSG00000244067	GSTA2	0	2.23028	0.427	0.023	0	Tumor cells
ENSG00000124564	SLC17A3	0	2.19118	0.515	0.03	0	Tumor cells
ENSG00000138079	SLC3A1	0	2.19	0.639	0.021	0	Tumor cells
ENSG00000008394	MGST1	0	2.14997	0.697	0.035	0	Tumor cells
ENSG00000104419	NDRG1	0	2.05012	0.819	0.184	0	Tumor cells
ENSG00000074800	ENO1	0	2.02476	0.868	0.396	0	Tumor cells
ENSG00000116285	ERRFI1	0	2.01378	0.705	0.078	0	Tumor cells
ENSG00000004799	PDK4	0	1.99748	0.747	0.191	0	Tumor cells
ENSG00000111669	TPI1	0	1.9935	0.897	0.504	0	Tumor cells
ENSG00000128242	GAL3ST1	0	1.97463	0.584	0.043	0	Tumor cells
ENSG00000111640	GAPDH	0	1.96675	0.952	0.829	0	Tumor cells
ENSG00000273032	DGCR9	0	1.96156	0.579	0.025	0	Tumor cells
ENSG00000119630	PGF	0	1.961	0.376	0.084	0	Tumor cells
ENSG00000141401	IMPA2	0	1.94787	0.698	0.049	0	Tumor cells
ENSG00000165507	DEPP1	0	1.94459	0.626	0.11	0	Tumor cells
ENSG00000101443	WFDC2	0	1.93876	0.359	0.018	0	Tumor cells
ENSG00000176171	BNIP3	0	1.90206	0.707	0.072	0	Tumor cells
ENSG00000189143	CLDN4	0	1.90078	0.585	0.048	0	Tumor cells
ENSG00000107159	CA9	0	1.89899	0.596	0.017	0	Tumor cells
ENSG00000095932	SMIM24	0	1.89802	0.571	0.027	0	Tumor cells
ENSG00000147003	CLTRN	0	1.88475	0.572	0.023	0	Tumor cells
ENSG00000010379	SLC6A13	0	1.88306	0.55	0.031	0	Tumor cells
ENSG00000090530	P3H2	0	1.87902	0.6	0.028	0	Tumor cells
ENSG00000167642	SPINT2	0	1.86217	0.788	0.148	0	Tumor cells
ENSG00000050767	COL23A1	0	1.86042	0.602	0.03	0	Tumor cells
ENSG00000123610	TNFAIP6	0	1.84292	0.529	0.026	0	Tumor cells
ENSG00000171766	GATM	0	1.82848	0.581	0.041	0	Tumor cells
ENSG00000164237	CMBL	0	1.82644	0.62	0.023	0	Tumor cells
ENSG00000143878	RHOB	0	1.82482	0.892	0.432	0	Tumor cells
ENSG00000176387	HSD11B2	0	1.79974	0.374	0.036	0	Tumor cells
ENSG00000166592	RRAD	0	1.77347	0.477	0.058	0	Tumor cells
ENSG00000167315	ACAA2	0	1.76211	0.683	0.103	0	Tumor cells
ENSG00000129521	EGLN3	0	1.76035	0.643	0.031	0	Tumor cells
ENSG00000101856	PGRMC1	0	1.75754	0.704	0.096	0	Tumor cells
ENSG00000197696	NMB	0	1.74897	0.558	0.061	0	Tumor cells
ENSG00000197375	SLC22A5	0	1.72823	0.644	0.04	0	Tumor cells
ENSG00000067225	PKM	0	1.71682	0.837	0.343	0	Tumor cells
ENSG00000139194	RBP5	0	1.71589	0.578	0.036	0	Tumor cells
ENSG00000171227	TMEM37	0	1.71316	0.613	0.048	0	Tumor cells
ENSG00000228262	LINC01320	0	1.71156	0.571	0.012	0	Tumor cells
ENSG00000149124	GLYAT	0	1.70902	0.522	0.021	0	Tumor cells
ENSG00000138030	KHK	0	1.70597	0.57	0.049	0	Tumor cells
ENSG00000166165	CKB	0	1.70595	0.519	0.055	0	Tumor cells
ENSG00000089220	PEBP1	0	1.70561	0.867	0.373	0	Tumor cells
ENSG00000129151	BBOX1	0	1.69041	0.523	0.019	0	Tumor cells
ENSG00000142046	TMEM91	0	1.67363	0.597	0.051	0	Tumor cells
ENSG00000198417	MT1F	0	1.67124	0.628	0.115	0	Tumor cells
ENSG00000075239	ACAT1	0	1.66777	0.695	0.131	0	Tumor cells
ENSG00000049759	NEDD4L	0	1.63282	0.662	0.076	0	Tumor cells
ENSG00000100079	LGALS2	0	1.62959	0.494	0.044	0	Tumor cells
ENSG00000235142	LINC02532	0	1.59772	0.606	0.014	0	Tumor cells
ENSG00000102144	PGK1	0	1.59552	0.842	0.427	0	Tumor cells
ENSG00000140939	NOL3	0	1.59412	0.608	0.045	0	Tumor cells
ENSG00000109390	NDUFC1	0	1.59395	0.792	0.216	0	Tumor cells
ENSG00000221869	CEBPD	0	1.5887	0.885	0.453	0	Tumor cells
ENSG00000108691	CCL2	0	1.58319	0.295	0.043	0	Tumor cells
ENSG00000105707	HPN	0	1.5781	0.622	0.022	0	Tumor cells
ENSG00000174938	SEZ6L2	0	1.56684	0.596	0.017	0	Tumor cells
ENSG00000130707	ASS1	0	1.56681	0.523	0.018	0	Tumor cells
ENSG00000166681	BEX3	0	1.56256	0.752	0.15	0	Tumor cells
ENSG00000177697	CD151	0	1.55549	0.74	0.18	0	Tumor cells
ENSG00000147872	PLIN2	0	1.5519	0.791	0.415	0	Tumor cells
ENSG00000120306	CYSTM1	0	1.54298	0.812	0.242	0	Tumor cells
ENSG00000112667	DNPH1	0	1.53935	0.713	0.157	0	Tumor cells
ENSG00000196139	AKR1C3	0	1.53483	0.612	0.062	0	Tumor cells
ENSG00000102109	PCSK1N	0	1.53261	0.402	0.027	0	Tumor cells
ENSG00000174827	PDZK1	0	1.52831	0.549	0.014	0	Tumor cells
ENSG00000132432	SEC61G	0	1.5281	0.844	0.399	0	Tumor cells
ENSG00000176046	NUPR1	0	1.51966	0.684	0.114	0	Tumor cells
ENSG00000133313	CNDP2	0	1.51448	0.683	0.127	0	Tumor cells
ENSG00000123131	PRDX4	0	1.49869	0.705	0.157	0	Tumor cells
ENSG00000176485	PLA2G16	0	1.49246	0.7	0.201	0	Tumor cells
ENSG00000185339	TCN2	0	1.48782	0.577	0.056	0	Tumor cells
ENSG00000152137	HSPB8	0	1.48779	0.555	0.037	0	Tumor cells
ENSG00000132541	RIDA	0	1.48615	0.58	0.037	0	Tumor cells
ENSG00000169715	MT1E	0	1.48529	0.659	0.32	0	Tumor cells
ENSG00000006327	TNFRSF12A	0	1.47162	0.52	0.078	0	Tumor cells
ENSG00000148671	ADIRF	0	1.46398	0.725	0.175	0	Tumor cells
ENSG00000067057	PFKP	0	1.46106	0.688	0.11	0	Tumor cells
ENSG00000137700	SLC37A4	0	1.45651	0.575	0.034	0	Tumor cells
ENSG00000183747	ACSM2A	0	1.45491	0.454	0.01	0	Tumor cells
ENSG00000146592	CREB5	0	1.45133	0.642	0.117	0	Tumor cells
ENSG00000170955	CAVIN3	0	1.44708	0.608	0.079	0	Tumor cells
ENSG00000250479	CHCHD10	0	1.43383	0.861	0.381	0	Tumor cells
ENSG00000165092	ALDH1A1	0	1.42834	0.604	0.06	0	Tumor cells
ENSG00000081479	LRP2	0	1.42598	0.461	0.013	0	Tumor cells
ENSG00000157110	RBPMS	0	1.42585	0.731	0.112	0	Tumor cells
ENSG00000074416	MGLL	0	1.4232	0.685	0.099	0	Tumor cells
ENSG00000100253	MIOX	0	1.41921	0.398	0.017	0	Tumor cells
ENSG00000166589	CDH16	0	1.41044	0.504	0.011	0	Tumor cells
ENSG00000169760	NLGN1	0	1.41002	0.427	0.008	0	Tumor cells
ENSG00000115756	HPCAL1	0	1.4094	0.702	0.172	0	Tumor cells
ENSG00000187193	MT1X	0	1.40197	0.787	0.32	0	Tumor cells
ENSG00000110195	FOLR1	0	1.40098	0.571	0.016	0	Tumor cells
ENSG00000110092	CCND1	0	1.39903	0.555	0.076	0	Tumor cells
ENSG00000066813	ACSM2B	0	1.39573	0.405	0.011	0	Tumor cells
ENSG00000142089	IFITM3	0	1.39264	0.897	0.394	0	Tumor cells
ENSG00000144407	PTH2R	0	1.37414	0.468	0.009	0	Tumor cells
ENSG00000165475	CRYL1	0	1.36203	0.665	0.107	0	Tumor cells
ENSG00000117472	TSPAN1	0	1.3505	0.405	0.017	0	Tumor cells
ENSG00000104823	ECH1	0	1.35013	0.774	0.302	0	Tumor cells
ENSG00000124145	SDC4	0	1.34572	0.612	0.044	0	Tumor cells
ENSG00000167397	VKORC1	0	1.34138	0.736	0.21	0	Tumor cells
ENSG00000100031	GGT1	0	1.33516	0.521	0.024	0	Tumor cells
ENSG00000126432	PRDX5	0	1.33315	0.817	0.329	0	Tumor cells
ENSG00000148926	ADM	0	1.33056	0.573	0.083	0	Tumor cells
ENSG00000142871	CYR61	0	1.32271	0.457	0.066	0	Tumor cells
ENSG00000068697	LAPTM4A	0	1.31973	0.828	0.347	0	Tumor cells
ENSG00000173221	GLRX	0	1.311	0.764	0.288	0	Tumor cells
ENSG00000107611	CUBN	0	1.31072	0.351	0.029	0	Tumor cells
ENSG00000172270	BSG	0	1.3075	0.804	0.336	0	Tumor cells
ENSG00000187134	AKR1C1	0	1.29938	0.461	0.021	0	Tumor cells
ENSG00000105518	TMEM205	0	1.2979	0.691	0.128	0	Tumor cells
ENSG00000153721	CNKSR3	0	1.28271	0.506	0.04	0	Tumor cells
ENSG00000189171	S100A13	0	1.27563	0.647	0.092	0	Tumor cells
ENSG00000172594	SMPDL3A	0	1.27497	0.557	0.045	0	Tumor cells
ENSG00000079689	SCGN	0	1.2728	0.413	0.022	0	Tumor cells
ENSG00000149131	SERPING1	0	1.27279	0.529	0.153	0	Tumor cells
ENSG00000164405	UQCRQ	0	1.26647	0.842	0.421	0	Tumor cells
ENSG00000103145	HCFC1R1	0	1.26461	0.69	0.155	0	Tumor cells
ENSG00000112499	SLC22A2	0	1.25737	0.487	0.01	0	Tumor cells
ENSG00000197747	S100A10	0	1.25518	0.929	0.68	0	Tumor cells
ENSG00000143198	MGST3	0	1.25322	0.827	0.349	0	Tumor cells
ENSG00000145692	BHMT	0	1.251	0.457	0.007	0	Tumor cells
ENSG00000169567	HINT1	0	1.24082	0.913	0.654	0	Tumor cells
ENSG00000198832	SELENOM	0	1.23854	0.706	0.213	0	Tumor cells
ENSG00000119888	EPCAM	0	1.23838	0.45	0.012	0	Tumor cells
ENSG00000152952	PLOD2	0	1.2324	0.431	0.022	0	Tumor cells
ENSG00000146648	EGFR	0	1.21667	0.542	0.049	0	Tumor cells
ENSG00000145247	OCIAD2	0	1.21538	0.712	0.208	0	Tumor cells
ENSG00000106772	PRUNE2	0	1.21119	0.421	0.013	0	Tumor cells
ENSG00000134873	CLDN10	0	1.21042	0.486	0.01	0	Tumor cells
ENSG00000060138	YBX3	0	1.20976	0.679	0.156	0	Tumor cells
ENSG00000120549	KIAA1217	0	1.20826	0.494	0.061	0	Tumor cells
ENSG00000182534	MXRA7	0	1.20678	0.621	0.113	0	Tumor cells
ENSG00000118418	HMGN3	0	1.20567	0.746	0.284	0	Tumor cells
ENSG00000170927	PKHD1	0	1.20467	0.353	0.007	0	Tumor cells
ENSG00000113645	WWC1	0	1.20192	0.389	0.008	0	Tumor cells
ENSG00000054148	PHPT1	0	1.20172	0.75	0.213	0	Tumor cells
ENSG00000124762	CDKN1A	0	1.1908	0.74	0.331	0	Tumor cells
ENSG00000165215	CLDN3	0	1.18994	0.463	0.018	0	Tumor cells
ENSG00000171530	TBCA	0	1.18346	0.834	0.377	0	Tumor cells
ENSG00000140479	PCSK6	0	1.17755	0.413	0.011	0	Tumor cells
ENSG00000236824	BCYRN1	0	1.17187	0.283	0.025	0	Tumor cells
ENSG00000167468	GPX4	0	1.16584	0.847	0.491	0	Tumor cells
ENSG00000241158	ADAMTS9-AS1	0	1.16164	0.462	0.016	0	Tumor cells
ENSG00000084207	GSTP1	0	1.16126	0.859	0.482	0	Tumor cells
ENSG00000135940	COX5B	0	1.16009	0.87	0.502	0	Tumor cells
ENSG00000125618	PAX8	0	1.15771	0.467	0.014	0	Tumor cells
ENSG00000182919	C11orf54	0	1.15663	0.515	0.036	0	Tumor cells
ENSG00000116791	CRYZ	0	1.15556	0.565	0.041	0	Tumor cells
ENSG00000113448	PDE4D	0	1.153	0.574	0.173	0	Tumor cells
ENSG00000140905	GCSH	0	1.14567	0.563	0.042	0	Tumor cells
ENSG00000136810	TXN	0	1.14386	0.837	0.414	0	Tumor cells
ENSG00000138792	ENPEP	0	1.14135	0.49	0.041	0	Tumor cells
ENSG00000148498	PARD3	0	1.1399	0.523	0.071	0	Tumor cells
ENSG00000154723	ATP5PF	0	1.13593	0.801	0.338	0	Tumor cells
ENSG00000176340	COX8A	0	1.13461	0.853	0.479	0	Tumor cells
ENSG00000167711	SERPINF2	0	1.13258	0.462	0.033	0	Tumor cells
ENSG00000163435	ELF3	0	1.12986	0.373	0.011	0	Tumor cells
ENSG00000122870	BICC1	0	1.12696	0.401	0.015	0	Tumor cells
ENSG00000269190	FBXO17	0	1.12561	0.524	0.021	0	Tumor cells
ENSG00000185088	RPS27L	0	1.12307	0.83	0.4	0	Tumor cells
ENSG00000063241	ISOC2	0	1.11887	0.55	0.073	0	Tumor cells
ENSG00000158089	GALNT14	0	1.11791	0.51	0.019	0	Tumor cells
ENSG00000117266	CDK18	0	1.11678	0.503	0.023	0	Tumor cells
ENSG00000090565	RAB11FIP3	0	1.11301	0.554	0.114	0	Tumor cells
ENSG00000162551	ALPL	0	1.10794	0.413	0.012	0	Tumor cells
ENSG00000120738	EGR1	0	1.10074	0.642	0.179	0	Tumor cells
ENSG00000127184	COX7C	0	1.10028	0.932	0.718	0	Tumor cells
ENSG00000134248	LAMTOR5	0	1.09848	0.751	0.266	0	Tumor cells
ENSG00000111716	LDHB	0	1.09798	0.835	0.456	0	Tumor cells
ENSG00000076043	REXO2	0	1.09587	0.614	0.133	0	Tumor cells
ENSG00000130822	PNCK	0	1.09452	0.297	0.009	0	Tumor cells
ENSG00000183978	COA3	0	1.09359	0.637	0.124	0	Tumor cells
ENSG00000189337	KAZN	0	1.09235	0.397	0.037	0	Tumor cells
ENSG00000073711	PPP2R3A	0	1.09105	0.417	0.018	0	Tumor cells
ENSG00000166228	PCBD1	0	1.08911	0.644	0.13	0	Tumor cells
ENSG00000214145	LINC00887	0	1.08551	0.45	0.007	0	Tumor cells
ENSG00000167797	CDK2AP2	0	1.08399	0.677	0.259	0	Tumor cells
ENSG00000006611	USH1C	0	1.08172	0.476	0.008	0	Tumor cells
ENSG00000177556	ATOX1	0	1.06976	0.705	0.252	0	Tumor cells
ENSG00000204219	TCEA3	0	1.06603	0.507	0.014	0	Tumor cells
ENSG00000065518	NDUFB4	0	1.06039	0.794	0.33	0	Tumor cells
ENSG00000167644	C19orf33	0	1.05825	0.341	0.012	0	Tumor cells
ENSG00000173511	VEGFB	0	1.05787	0.697	0.186	0	Tumor cells
ENSG00000114021	NIT2	0	1.05545	0.558	0.085	0	Tumor cells
ENSG00000110492	MDK	0	1.05206	0.277	0.042	0	Tumor cells
ENSG00000125148	MT2A	0	1.05019	0.937	0.694	0	Tumor cells
ENSG00000173486	FKBP2	0	1.04565	0.705	0.216	0	Tumor cells
ENSG00000123989	CHPF	0	1.03719	0.444	0.048	0	Tumor cells
ENSG00000107249	GLIS3	0	1.03703	0.355	0.027	0	Tumor cells
ENSG00000166126	AMN	0	1.03593	0.385	0.013	0	Tumor cells
ENSG00000105379	ETFB	0	1.03214	0.684	0.189	0	Tumor cells
ENSG00000164713	BRI3	0	1.03187	0.834	0.392	0	Tumor cells
ENSG00000132840	BHMT2	0	1.0284	0.427	0.01	0	Tumor cells
ENSG00000154153	RETREG1	0	1.02828	0.428	0.054	0	Tumor cells
ENSG00000111775	COX6A1	0	1.026	0.855	0.496	0	Tumor cells
ENSG00000152082	MZT2B	0	1.0254	0.848	0.492	0	Tumor cells
ENSG00000167815	PRDX2	0	1.02493	0.716	0.242	0	Tumor cells
ENSG00000156222	SLC28A1	0	1.02446	0.435	0.01	0	Tumor cells
ENSG00000153822	KCNJ16	0	1.02141	0.382	0.006	0	Tumor cells
ENSG00000204444	APOM	0	1.01917	0.344	0.019	0	Tumor cells
ENSG00000136371	MTHFS	0	1.01706	0.542	0.063	0	Tumor cells
ENSG00000230989	HSBP1	0	1.01618	0.72	0.221	0	Tumor cells
ENSG00000141753	IGFBP4	0	1.01521	0.674	0.168	0	Tumor cells
ENSG00000149927	DOC2A	0	1.01466	0.363	0.009	0	Tumor cells
ENSG00000125356	NDUFA1	0	1.01317	0.837	0.455	0	Tumor cells
ENSG00000043039	BARX2	0	1.01256	0.399	0.005	0	Tumor cells
ENSG00000160932	LY6E	0	1.01188	0.52	0.308	0	Tumor cells
ENSG00000182551	ADI1	0	1.00451	0.621	0.15	0	Tumor cells
ENSG00000130731	METTL26	0	1.00191	0.671	0.187	0	Tumor cells
ENSG00000012504	NR1H4	0	0.999382	0.433	0.005	0	Tumor cells
ENSG00000130821	SLC6A8	0	0.995548	0.435	0.018	0	Tumor cells
ENSG00000214274	ANG	0	0.995321	0.49	0.031	0	Tumor cells
ENSG00000167969	ECI1	0	0.989094	0.602	0.112	0	Tumor cells
ENSG00000153086	ACMSD	0	0.988684	0.413	0.01	0	Tumor cells
ENSG00000140416	TPM1	0	0.987228	0.644	0.11	0	Tumor cells
ENSG00000146416	AIG1	0	0.986856	0.597	0.107	0	Tumor cells
ENSG00000198888	MT-ND1	0	0.983231	0.653	0.357	0	Tumor cells
ENSG00000105971	CAV2	0	0.982124	0.514	0.081	0	Tumor cells
ENSG00000172831	CES2	0	0.981509	0.431	0.033	0	Tumor cells
ENSG00000167996	FTH1	0	0.979323	0.986	0.961	0	Tumor cells
ENSG00000090266	NDUFB2	0	0.977912	0.822	0.446	0	Tumor cells
ENSG00000004779	NDUFAB1	0	0.977887	0.709	0.221	0	Tumor cells
ENSG00000183098	GPC6	0	0.9767	0.393	0.048	0	Tumor cells
ENSG00000099795	NDUFB7	0	0.972503	0.745	0.268	0	Tumor cells
ENSG00000002726	AOC1	0	0.972289	0.342	0.012	0	Tumor cells
ENSG00000020577	SAMD4A	0	0.967037	0.427	0.113	0	Tumor cells
ENSG00000165775	FUNDC2	0	0.965069	0.664	0.199	0	Tumor cells
ENSG00000087494	PTHLH	0	0.964949	0.305	0.01	0	Tumor cells
ENSG00000269113	TRABD2B	0	0.9647	0.396	0.008	0	Tumor cells
ENSG00000162433	AK4	0	0.963225	0.38	0.009	0	Tumor cells
ENSG00000186918	ZNF395	0	0.962607	0.463	0.025	0	Tumor cells
ENSG00000110651	CD81	0	0.961579	0.879	0.581	0	Tumor cells
ENSG00000176974	SHMT1	0	0.955901	0.472	0.042	0	Tumor cells
ENSG00000105976	MET	0	0.955626	0.408	0.009	0	Tumor cells
ENSG00000136997	MYC	0	0.952386	0.417	0.072	0	Tumor cells
ENSG00000127884	ECHS1	0	0.952227	0.567	0.128	0	Tumor cells
ENSG00000106853	PTGR1	0	0.95193	0.479	0.05	0	Tumor cells
ENSG00000205213	LGR4	0	0.947381	0.348	0.016	0	Tumor cells
ENSG00000116717	GADD45A	0	0.944934	0.517	0.131	0	Tumor cells
ENSG00000143158	MPC2	0	0.944194	0.716	0.247	0	Tumor cells
ENSG00000153071	DAB2	0	0.943009	0.551	0.107	0	Tumor cells
ENSG00000241837	ATP5PO	0	0.942688	0.8	0.381	0	Tumor cells
ENSG00000150540	HNMT	0	0.941724	0.51	0.071	0	Tumor cells
ENSG00000112096	SOD2	0	0.938986	0.598	0.2	0	Tumor cells
ENSG00000285441	SOD2	0	0.938986	0.598	0.2	0	Tumor cells
ENSG00000131508	UBE2D2	0	0.938867	0.801	0.478	0	Tumor cells
ENSG00000148942	SLC5A12	0	0.938855	0.299	0.007	0	Tumor cells
ENSG00000174917	C19orf70	0	0.938042	0.685	0.208	0	Tumor cells
ENSG00000131174	COX7B	0	0.937472	0.794	0.404	0	Tumor cells
ENSG00000175061	LRRC75A-AS1	0	0.93487	0.884	0.611	0	Tumor cells
ENSG00000100243	CYB5R3	0	0.933786	0.65	0.174	0	Tumor cells
ENSG00000131016	AKAP12	0	0.933455	0.402	0.087	0	Tumor cells
ENSG00000250722	SELENOP	0	0.932401	0.673	0.164	0	Tumor cells
ENSG00000146674	IGFBP3	0	0.93233	0.388	0.093	0	Tumor cells
ENSG00000163430	FSTL1	0	0.932223	0.45	0.07	0	Tumor cells
ENSG00000170370	EMX2	0	0.931319	0.396	0.007	0	Tumor cells
ENSG00000011105	TSPAN9	0	0.930149	0.526	0.068	0	Tumor cells
ENSG00000126005	MMP24OS	0	0.925446	0.682	0.188	0	Tumor cells
ENSG00000198840	MT-ND3	0	0.925154	0.415	0.163	0	Tumor cells
ENSG00000135404	CD63	0	0.92502	0.928	0.64	0	Tumor cells
ENSG00000103202	NME4	0	0.924991	0.575	0.11	0	Tumor cells
ENSG00000162105	SHANK2	0	0.92366	0.346	0.007	0	Tumor cells
ENSG00000168894	RNF181	0	0.922444	0.732	0.289	0	Tumor cells
ENSG00000198796	ALPK2	0	0.920419	0.34	0.011	0	Tumor cells
ENSG00000283683	MYOCOS	0	0.920072	0.284	0.012	0	Tumor cells
ENSG00000022267	FHL1	0	0.917628	0.323	0.069	0	Tumor cells
ENSG00000121900	TMEM54	0	0.917376	0.439	0.022	0	Tumor cells
ENSG00000157551	KCNJ15	0	0.916241	0.334	0.006	0	Tumor cells
ENSG00000106211	HSPB1	0	0.914074	0.948	0.741	0	Tumor cells
ENSG00000154518	ATP5MC3	0	0.91367	0.808	0.439	0	Tumor cells
ENSG00000157322	CLEC18A	0	0.912516	0.377	0.01	0	Tumor cells
ENSG00000173272	MZT2A	0	0.904831	0.74	0.286	0	Tumor cells
ENSG00000106236	NPTX2	0	0.90482	0.257	0.013	0	Tumor cells
ENSG00000185222	TCEAL9	0	0.904816	0.567	0.115	0	Tumor cells
ENSG00000165376	CLDN2	0	0.904017	0.32	0.006	0	Tumor cells
ENSG00000141526	SLC16A3	0	0.898104	0.599	0.151	0	Tumor cells
ENSG00000184076	UQCR10	0	0.897439	0.771	0.33	0	Tumor cells
ENSG00000104267	CA2	0	0.89717	0.439	0.062	0	Tumor cells
ENSG00000053371	AKR7A2	0	0.895515	0.567	0.108	0	Tumor cells
ENSG00000128590	DNAJB9	0	0.894772	0.579	0.148	0	Tumor cells
ENSG00000157399	ARSE	0	0.894417	0.45	0.007	0	Tumor cells
ENSG00000164039	BDH2	0	0.894284	0.512	0.062	0	Tumor cells
ENSG00000204628	RACK1	0	0.893887	0.928	0.809	0	Tumor cells
ENSG00000154556	SORBS2	0	0.892307	0.417	0.057	0	Tumor cells
ENSG00000142484	TM4SF5	0	0.890034	0.283	0.008	0	Tumor cells
ENSG00000185624	P4HB	0	0.888502	0.697	0.236	0	Tumor cells
ENSG00000235162	C12orf75	0	0.887562	0.514	0.164	0	Tumor cells
ENSG00000159228	CBR1	0	0.887067	0.531	0.107	0	Tumor cells
ENSG00000152779	SLC16A12	0	0.88564	0.274	0.007	0	Tumor cells
ENSG00000114023	FAM162A	0	0.88341	0.641	0.177	0	Tumor cells
ENSG00000257335	MGAM	0	0.883274	0.333	0.007	0	Tumor cells
ENSG00000139684	ESD	0	0.882686	0.638	0.156	0	Tumor cells
ENSG00000125971	DYNLRB1	0	0.882314	0.763	0.307	0	Tumor cells
ENSG00000119013	NDUFB3	0	0.881975	0.662	0.214	0	Tumor cells
ENSG00000004455	AK2	0	0.880483	0.632	0.143	0	Tumor cells
ENSG00000249948	GBA3	0	0.880335	0.383	0.006	0	Tumor cells
ENSG00000140839	CLEC18B	0	0.880261	0.409	0.006	0	Tumor cells
ENSG00000141959	PFKL	0	0.8793	0.615	0.143	0	Tumor cells
ENSG00000140443	IGF1R	0	0.878108	0.393	0.068	0	Tumor cells
ENSG00000245694	CRNDE	0	0.877135	0.456	0.025	0	Tumor cells
ENSG00000167553	TUBA1C	0	0.876603	0.7	0.282	0	Tumor cells
ENSG00000144908	ALDH1L1	0	0.876174	0.374	0.006	0	Tumor cells
ENSG00000083067	TRPM3	0	0.876096	0.3	0.011	0	Tumor cells
ENSG00000185608	MRPL40	0	0.875757	0.583	0.111	0	Tumor cells
ENSG00000267855	NDUFA7	0	0.87377	0.579	0.108	0	Tumor cells
ENSG00000117519	CNN3	0	0.872043	0.57	0.101	0	Tumor cells
ENSG00000211450	SELENOH	0	0.871411	0.736	0.298	0	Tumor cells
ENSG00000107104	KANK1	0	0.870285	0.373	0.022	0	Tumor cells
ENSG00000099977	DDT	0	0.870162	0.59	0.121	0	Tumor cells
ENSG00000175183	CSRP2	0	0.866882	0.488	0.082	0	Tumor cells
ENSG00000099624	ATP5F1D	0	0.86492	0.816	0.43	0	Tumor cells
ENSG00000177106	EPS8L2	0	0.864649	0.471	0.038	0	Tumor cells
ENSG00000121769	FABP3	0	0.863232	0.383	0.041	0	Tumor cells
ENSG00000128609	NDUFA5	0	0.861764	0.66	0.183	0	Tumor cells
ENSG00000196465	MYL6B	0	0.860698	0.541	0.07	0	Tumor cells
ENSG00000081181	ARG2	0	0.860147	0.448	0.092	0	Tumor cells
ENSG00000072778	ACADVL	0	0.859969	0.67	0.219	0	Tumor cells
ENSG00000214026	MRPL23	0	0.859284	0.643	0.186	0	Tumor cells
ENSG00000147862	NFIB	0	0.859162	0.464	0.063	0	Tumor cells
ENSG00000099834	CDHR5	0	0.859081	0.333	0.009	0	Tumor cells
ENSG00000131981	LGALS3	0	0.858558	0.707	0.312	0	Tumor cells
ENSG00000139132	FGD4	0	0.857096	0.508	0.133	0	Tumor cells
ENSG00000100557	CCDC198	0	0.856874	0.37	0.004	0	Tumor cells
ENSG00000136883	KIF12	0	0.856288	0.389	0.006	0	Tumor cells
ENSG00000117448	AKR1A1	0	0.853715	0.59	0.174	0	Tumor cells
ENSG00000204308	RNF5	0	0.851856	0.619	0.157	0	Tumor cells
ENSG00000166825	ANPEP	0	0.851471	0.375	0.029	0	Tumor cells
ENSG00000163541	SUCLG1	0	0.848533	0.531	0.124	0	Tumor cells
ENSG00000250799	PRODH2	0	0.848522	0.296	0.009	0	Tumor cells
ENSG00000162692	VCAM1	0	0.848	0.381	0.04	0	Tumor cells
ENSG00000173848	NET1	0	0.846632	0.448	0.044	0	Tumor cells
ENSG00000159199	ATP5MC1	0	0.843221	0.634	0.194	0	Tumor cells
ENSG00000213373	LINC00671	0	0.842975	0.284	0.007	0	Tumor cells
ENSG00000105258	POLR2I	0	0.841712	0.632	0.144	0	Tumor cells
ENSG00000100417	PMM1	0	0.840946	0.515	0.066	0	Tumor cells
ENSG00000148450	MSRB2	0	0.840552	0.557	0.103	0	Tumor cells
ENSG00000113749	HRH2	0	0.837205	0.337	0.043	0	Tumor cells
ENSG00000143545	RAB13	0	0.836284	0.595	0.115	0	Tumor cells
ENSG00000089157	RPLP0	0	0.835829	0.899	0.698	0	Tumor cells
ENSG00000130005	GAMT	0	0.83521	0.461	0.058	0	Tumor cells
ENSG00000188643	S100A16	0	0.835138	0.475	0.043	0	Tumor cells
ENSG00000244187	TMEM141	0	0.834348	0.559	0.106	0	Tumor cells
ENSG00000113361	CDH6	0	0.832537	0.403	0.041	0	Tumor cells
ENSG00000165140	FBP1	0	0.831098	0.373	0.057	0	Tumor cells
ENSG00000164258	NDUFS4	0	0.831044	0.646	0.177	0	Tumor cells
ENSG00000240583	AQP1	0	0.830764	0.383	0.045	0	Tumor cells
ENSG00000169223	LMAN2	0	0.830032	0.69	0.259	0	Tumor cells
ENSG00000117691	NENF	0	0.829605	0.713	0.244	0	Tumor cells
ENSG00000100033	PRODH	0	0.828253	0.325	0.009	0	Tumor cells
ENSG00000128311	TST	0	0.828065	0.396	0.039	0	Tumor cells
ENSG00000214063	TSPAN4	0	0.826075	0.545	0.113	0	Tumor cells
ENSG00000169902	TPST1	0	0.822615	0.381	0.054	0	Tumor cells
ENSG00000165672	PRDX3	0	0.821368	0.59	0.141	0	Tumor cells
ENSG00000113583	C5orf15	0	0.821171	0.528	0.086	0	Tumor cells
ENSG00000138029	HADHB	0	0.820404	0.635	0.176	0	Tumor cells
ENSG00000153904	DDAH1	0	0.812714	0.341	0.018	0	Tumor cells
ENSG00000157111	TMEM171	0	0.812186	0.303	0.008	0	Tumor cells
ENSG00000162545	CAMK2N1	0	0.812149	0.469	0.065	0	Tumor cells
ENSG00000170231	FABP6	0	0.812081	0.34	0.004	0	Tumor cells
ENSG00000165629	ATP5F1C	0	0.809925	0.748	0.322	0	Tumor cells
ENSG00000170412	GPRC5C	0	0.809111	0.471	0.053	0	Tumor cells
ENSG00000168528	SERINC2	0	0.806581	0.375	0.023	0	Tumor cells
ENSG00000186010	NDUFA13	0	0.80559	0.747	0.334	0	Tumor cells
ENSG00000116857	TMEM9	0	0.802764	0.508	0.069	0	Tumor cells
ENSG00000133134	BEX2	0	0.79762	0.498	0.078	0	Tumor cells
ENSG00000110628	SLC22A18	0	0.796398	0.424	0.045	0	Tumor cells
ENSG00000231205	ZNF826P	0	0.795761	0.347	0.017	0	Tumor cells
ENSG00000132849	PATJ	0	0.79476	0.396	0.077	0	Tumor cells
ENSG00000150991	UBC	0	0.79251	0.96	0.884	0	Tumor cells
ENSG00000139644	TMBIM6	0	0.787582	0.835	0.49	0	Tumor cells
ENSG00000167863	ATP5PD	0	0.786059	0.766	0.349	0	Tumor cells
NA	LSP1P5.1	0	0.785586	0.379	0.014	0	Tumor cells
ENSG00000104635	SLC39A14	0	0.785483	0.383	0.042	0	Tumor cells
ENSG00000241468	ATP5MF	0	0.784865	0.779	0.383	0	Tumor cells
ENSG00000109062	SLC9A3R1	0	0.784848	0.61	0.177	0	Tumor cells
ENSG00000184840	TMED9	0	0.784263	0.645	0.209	0	Tumor cells
ENSG00000131495	NDUFA2	0	0.78328	0.684	0.244	0	Tumor cells
ENSG00000233006	MIR3936HG	0	0.783062	0.367	0.019	0	Tumor cells
ENSG00000115866	DARS	0	0.782649	0.634	0.181	0	Tumor cells
ENSG00000099800	TIMM13	0	0.782378	0.587	0.143	0	Tumor cells
ENSG00000187840	EIF4EBP1	0	0.780009	0.462	0.103	0	Tumor cells
ENSG00000226674	TEX41	0	0.779191	0.352	0.012	0	Tumor cells
ENSG00000150779	TIMM8B	0	0.778774	0.567	0.142	0	Tumor cells
ENSG00000164904	ALDH7A1	0	0.778774	0.439	0.046	0	Tumor cells
ENSG00000203950	RTL8A	0	0.776573	0.547	0.094	0	Tumor cells
ENSG00000134825	TMEM258	0	0.776022	0.802	0.422	0	Tumor cells
ENSG00000102878	HSF4	0	0.774226	0.382	0.017	0	Tumor cells
ENSG00000133142	TCEAL4	0	0.771497	0.595	0.143	0	Tumor cells
ENSG00000108953	YWHAE	0	0.771234	0.783	0.334	0	Tumor cells
ENSG00000170276	HSPB2	0	0.77077	0.378	0.031	0	Tumor cells
ENSG00000160972	PPP1R16A	0	0.770506	0.426	0.03	0	Tumor cells
ENSG00000225138	SLC9A3-AS1	0	0.769188	0.285	0.013	0	Tumor cells
ENSG00000087077	TRIP6	0	0.768857	0.476	0.054	0	Tumor cells
ENSG00000196262	PPIA	0	0.768321	0.935	0.803	0	Tumor cells
ENSG00000114850	SSR3	0	0.768038	0.686	0.289	0	Tumor cells
ENSG00000189043	NDUFA4	0	0.767093	0.804	0.469	0	Tumor cells
ENSG00000085063	CD59	0	0.766605	0.7	0.215	0	Tumor cells
ENSG00000105438	KDELR1	0	0.766552	0.656	0.213	0	Tumor cells
ENSG00000181924	COA4	0	0.764781	0.558	0.119	0	Tumor cells
ENSG00000147400	CETN2	0	0.761813	0.491	0.069	0	Tumor cells
ENSG00000118564	FBXL5	0	0.761636	0.532	0.119	0	Tumor cells
ENSG00000090013	BLVRB	0	0.761588	0.629	0.166	0	Tumor cells
ENSG00000074842	MYDGF	0	0.760754	0.646	0.233	0	Tumor cells
ENSG00000173210	ABLIM3	0	0.760377	0.36	0.015	0	Tumor cells
ENSG00000112335	SNX3	0	0.760349	0.764	0.379	0	Tumor cells
ENSG00000141198	TOM1L1	0	0.759617	0.405	0.013	0	Tumor cells
ENSG00000152894	PTPRK	0	0.759279	0.488	0.084	0	Tumor cells
ENSG00000124839	RAB17	0	0.758147	0.372	0.012	0	Tumor cells
ENSG00000173457	PPP1R14B	0	0.757427	0.635	0.213	0	Tumor cells
ENSG00000205795	CYS1	0	0.757425	0.351	0.008	0	Tumor cells
ENSG00000185432	METTL7A	0	0.756971	0.438	0.081	0	Tumor cells
ENSG00000052126	PLEKHA5	0	0.756321	0.412	0.082	0	Tumor cells
ENSG00000185100	ADSSL1	0	0.755982	0.305	0.011	0	Tumor cells
ENSG00000178719	GRINA	0	0.754692	0.647	0.194	0	Tumor cells
ENSG00000115310	RTN4	0	0.754042	0.748	0.346	0	Tumor cells
ENSG00000165264	NDUFB6	0	0.75272	0.675	0.23	0	Tumor cells
ENSG00000187479	C11orf96	0	0.752282	0.426	0.171	0	Tumor cells
ENSG00000106153	CHCHD2	0	0.751198	0.877	0.623	0	Tumor cells
ENSG00000014641	MDH1	0	0.751109	0.627	0.205	0	Tumor cells
ENSG00000163399	ATP1A1	0	0.748897	0.642	0.302	0	Tumor cells
ENSG00000169242	EFNA1	0	0.747338	0.403	0.059	0	Tumor cells
ENSG00000233639	PANTR1	0	0.747214	0.366	0.006	0	Tumor cells
ENSG00000100075	SLC25A1	0	0.747137	0.5	0.082	0	Tumor cells
ENSG00000165895	ARHGAP42	0	0.745016	0.35	0.051	0	Tumor cells
ENSG00000068650	ATP11A	0	0.744973	0.469	0.121	0	Tumor cells
ENSG00000113924	HGD	0	0.743855	0.373	0.007	0	Tumor cells
ENSG00000169230	PRELID1	0	0.742857	0.66	0.27	0	Tumor cells
ENSG00000134463	ECHDC3	0	0.742541	0.42	0.024	0	Tumor cells
ENSG00000163364	LINC01116	0	0.742225	0.412	0.022	0	Tumor cells
ENSG00000122873	CISD1	0	0.742218	0.475	0.068	0	Tumor cells
ENSG00000159335	PTMS	0	0.741856	0.748	0.279	0	Tumor cells
ENSG00000167779	IGFBP6	0	0.741328	0.318	0.036	0	Tumor cells
ENSG00000157335	CLEC18C	0	0.740638	0.32	0.004	0	Tumor cells
ENSG00000213585	VDAC1	0	0.738539	0.632	0.189	0	Tumor cells
ENSG00000232079	LINC01697	0	0.738173	0.37	0.005	0	Tumor cells
ENSG00000106367	AP1S1	0	0.737906	0.464	0.06	0	Tumor cells
ENSG00000152767	FARP1	0	0.737868	0.398	0.067	0	Tumor cells
ENSG00000061656	SPAG4	0	0.737449	0.403	0.039	0	Tumor cells
ENSG00000036672	USP2	0	0.735046	0.322	0.02	0	Tumor cells
ENSG00000179091	CYC1	0	0.733717	0.617	0.185	0	Tumor cells
ENSG00000158716	DUSP23	0	0.733281	0.489	0.119	0	Tumor cells
ENSG00000138085	ATRAID	0	0.732017	0.676	0.23	0	Tumor cells
ENSG00000134716	CYP2J2	0	0.723987	0.279	0.005	0	Tumor cells
ENSG00000172638	EFEMP2	0	0.722844	0.436	0.043	0	Tumor cells
ENSG00000176894	PXMP2	0	0.721816	0.387	0.027	0	Tumor cells
ENSG00000151366	NDUFC2	0	0.721505	0.682	0.269	0	Tumor cells
ENSG00000171914	TLN2	0	0.721345	0.309	0.02	0	Tumor cells
ENSG00000135047	CTSL	0	0.720646	0.677	0.21	0	Tumor cells
ENSG00000188010	MORN2	0	0.720062	0.417	0.026	0	Tumor cells
ENSG00000130724	CHMP2A	0	0.718533	0.675	0.238	0	Tumor cells
ENSG00000107551	RASSF4	0	0.716896	0.481	0.088	0	Tumor cells
ENSG00000179862	CITED4	0	0.716322	0.418	0.051	0	Tumor cells
ENSG00000127540	UQCR11	0	0.71539	0.828	0.503	0	Tumor cells
ENSG00000179104	TMTC2	0	0.715208	0.361	0.052	0	Tumor cells
ENSG00000141441	GAREM1	0	0.714525	0.311	0.028	0	Tumor cells
ENSG00000105877	DNAH11	0	0.714475	0.276	0.006	0	Tumor cells
ENSG00000154025	SLC5A10	0	0.71392	0.315	0.008	0	Tumor cells
ENSG00000132437	DDC	0	0.71383	0.308	0.006	0	Tumor cells
ENSG00000198680	TUSC1	0	0.713283	0.423	0.034	0	Tumor cells
ENSG00000204370	SDHD	0	0.711808	0.567	0.152	0	Tumor cells
ENSG00000069020	MAST4	0	0.711659	0.474	0.111	0	Tumor cells
ENSG00000189283	FHIT	0	0.710814	0.406	0.107	0	Tumor cells
ENSG00000166689	PLEKHA7	0	0.709652	0.481	0.092	0	Tumor cells
ENSG00000138036	DYNC2LI1	0	0.708839	0.428	0.031	0	Tumor cells
ENSG00000026025	VIM	0	0.708556	0.854	0.769	0	Tumor cells
ENSG00000184903	IMMP2L	0	0.707758	0.579	0.164	0	Tumor cells
ENSG00000162961	DPY30	0	0.706194	0.593	0.153	0	Tumor cells
ENSG00000241685	ARPC1A	0	0.705439	0.526	0.1	0	Tumor cells
ENSG00000166840	GLYATL1	0	0.704622	0.303	0.005	0	Tumor cells
ENSG00000162174	ASRGL1	0	0.703446	0.335	0.029	0	Tumor cells
ENSG00000107223	EDF1	0	0.698867	0.831	0.503	0	Tumor cells
ENSG00000153048	CARHSP1	0	0.698322	0.54	0.149	0	Tumor cells
ENSG00000099204	ABLIM1	0	0.697997	0.476	0.115	0	Tumor cells
ENSG00000134056	MRPS36	0	0.69762	0.6	0.166	0	Tumor cells
ENSG00000119147	C2orf40	0	0.696468	0.27	0.037	0	Tumor cells
ENSG00000137720	C11orf1	0	0.694724	0.441	0.048	0	Tumor cells
ENSG00000155090	KLF10	0	0.694534	0.452	0.098	0	Tumor cells
ENSG00000163710	PCOLCE2	0	0.693818	0.317	0.007	0	Tumor cells
ENSG00000003436	TFPI	0	0.693158	0.375	0.047	0	Tumor cells
ENSG00000107438	PDLIM1	0	0.692169	0.496	0.133	0	Tumor cells
ENSG00000135220	UGT2A3	0	0.69152	0.339	0.004	0	Tumor cells
ENSG00000117592	PRDX6	0	0.691304	0.746	0.327	0	Tumor cells
ENSG00000241684	ADAMTS9-AS2	0	0.690531	0.384	0.064	0	Tumor cells
ENSG00000171314	PGAM1	0	0.68947	0.673	0.276	0	Tumor cells
ENSG00000131941	RHPN2	0	0.689344	0.287	0.012	0	Tumor cells
ENSG00000069535	MAOB	0	0.685613	0.417	0.029	0	Tumor cells
ENSG00000166794	PPIB	0	0.685595	0.798	0.469	0	Tumor cells
ENSG00000140990	NDUFB10	0	0.684316	0.728	0.31	0	Tumor cells
ENSG00000259347	AC087482.1	0	0.683737	0.325	0.006	0	Tumor cells
ENSG00000162882	HAAO	0	0.683225	0.389	0.039	0	Tumor cells
ENSG00000131730	CKMT2	0	0.681904	0.325	0.006	0	Tumor cells
ENSG00000164096	C4orf3	0	0.681733	0.714	0.321	0	Tumor cells
ENSG00000106803	SEC61B	0	0.681065	0.796	0.446	0	Tumor cells
ENSG00000065485	PDIA5	0	0.680904	0.399	0.035	0	Tumor cells
ENSG00000197077	KIAA1671	0	0.680469	0.314	0.045	0	Tumor cells
ENSG00000169100	SLC25A6	0	0.680219	0.856	0.576	0	Tumor cells
ENSG00000132744	ACY3	0	0.68001	0.325	0.01	0	Tumor cells
ENSG00000232388	SMIM26	0	0.679715	0.659	0.221	0	Tumor cells
ENSG00000142494	SLC47A1	0	0.678711	0.295	0.013	0	Tumor cells
ENSG00000116209	TMEM59	0	0.678411	0.766	0.384	0	Tumor cells
ENSG00000104765	BNIP3L	0	0.677084	0.581	0.182	0	Tumor cells
ENSG00000154175	ABI3BP	0	0.676498	0.298	0.009	0	Tumor cells
ENSG00000172366	MCRIP2	0	0.675446	0.452	0.063	0	Tumor cells
ENSG00000145912	NHP2	0	0.675014	0.604	0.183	0	Tumor cells
ENSG00000105220	GPI	0	0.672727	0.596	0.179	0	Tumor cells
ENSG00000052344	PRSS8	0	0.672474	0.31	0.005	0	Tumor cells
ENSG00000010803	SCMH1	0	0.672347	0.454	0.098	0	Tumor cells
ENSG00000265681	RPL17	0	0.670966	0.84	0.617	0	Tumor cells
ENSG00000178922	HYI	0	0.669767	0.466	0.071	0	Tumor cells
ENSG00000087076	HSD17B14	0	0.66943	0.392	0.045	0	Tumor cells
ENSG00000146425	DYNLT1	0	0.669029	0.752	0.373	0	Tumor cells
ENSG00000174886	NDUFA11	0	0.668368	0.731	0.342	0	Tumor cells
ENSG00000168679	SLC16A4	0	0.666668	0.34	0.016	0	Tumor cells
ENSG00000072210	ALDH3A2	0	0.666198	0.374	0.042	0	Tumor cells
ENSG00000250303	AP002884.1	0	0.666056	0.351	0.018	0	Tumor cells
ENSG00000108679	LGALS3BP	0	0.665865	0.563	0.128	0	Tumor cells
ENSG00000134202	GSTM3	0	0.665226	0.25	0.063	0	Tumor cells
ENSG00000182199	SHMT2	0	0.664651	0.448	0.076	0	Tumor cells
ENSG00000100412	ACO2	0	0.66372	0.524	0.121	0	Tumor cells
ENSG00000102265	TIMP1	0	0.663177	0.726	0.321	0	Tumor cells
ENSG00000120805	ARL1	0	0.662678	0.499	0.094	0	Tumor cells
ENSG00000174851	YIF1A	0	0.662226	0.5	0.127	0	Tumor cells
ENSG00000175600	SUGCT	0	0.661563	0.295	0.015	0	Tumor cells
ENSG00000125995	ROMO1	0	0.661417	0.703	0.299	0	Tumor cells
ENSG00000180185	FAHD1	0	0.660161	0.379	0.03	0	Tumor cells
ENSG00000139910	NOVA1	0	0.660047	0.288	0.01	0	Tumor cells
ENSG00000106028	SSBP1	0	0.66003	0.675	0.249	0	Tumor cells
ENSG00000137106	GRHPR	0	0.658886	0.55	0.15	0	Tumor cells
ENSG00000128309	MPST	0	0.658836	0.447	0.081	0	Tumor cells
ENSG00000136156	ITM2B	0	0.657726	0.91	0.713	0	Tumor cells
ENSG00000115129	TP53I3	0	0.657239	0.353	0.034	0	Tumor cells
ENSG00000103485	QPRT	0	0.655809	0.377	0.043	0	Tumor cells
ENSG00000198898	CAPZA2	0	0.655786	0.662	0.247	0	Tumor cells
ENSG00000177989	ODF3B	0	0.655547	0.425	0.073	0	Tumor cells
ENSG00000147684	NDUFB9	0	0.655257	0.718	0.319	0	Tumor cells
ENSG00000149925	ALDOA	0	0.653968	0.439	0.056	0	Tumor cells
ENSG00000147647	DPYS	0	0.65351	0.29	0.007	0	Tumor cells
ENSG00000108381	ASPA	0	0.653495	0.32	0.012	0	Tumor cells
ENSG00000077063	CTTNBP2	0	0.653318	0.318	0.031	0	Tumor cells
ENSG00000107679	PLEKHA1	0	0.653219	0.398	0.07	0	Tumor cells
ENSG00000103260	METRN	0	0.653076	0.441	0.073	0	Tumor cells
ENSG00000182093	WRB	0	0.650657	0.43	0.048	0	Tumor cells
ENSG00000106588	PSMA2	0	0.650259	0.647	0.248	0	Tumor cells
ENSG00000188158	NHS	0	0.650015	0.265	0.037	0	Tumor cells
ENSG00000143742	SRP9	0	0.649897	0.617	0.201	0	Tumor cells
ENSG00000008282	SYPL1	0	0.648582	0.584	0.164	0	Tumor cells
ENSG00000106049	HIBADH	0	0.648461	0.45	0.066	0	Tumor cells
ENSG00000119333	WDR34	0	0.648171	0.395	0.024	0	Tumor cells
ENSG00000151729	SLC25A4	0	0.646706	0.513	0.101	0	Tumor cells
ENSG00000242372	EIF6	0	0.646542	0.575	0.171	0	Tumor cells
ENSG00000120129	DUSP1	0	0.64623	0.918	0.767	0	Tumor cells
ENSG00000176728	TTTY14	0	0.646015	0.296	0.036	0	Tumor cells
ENSG00000168653	NDUFS5	0	0.64542	0.824	0.466	0	Tumor cells
ENSG00000198075	SULT1C4	0	0.645003	0.273	0.007	0	Tumor cells
ENSG00000196683	TOMM7	0	0.644496	0.893	0.688	0	Tumor cells
ENSG00000124171	PARD6B	0	0.644472	0.298	0.019	0	Tumor cells
ENSG00000167085	PHB	0	0.644461	0.563	0.146	0	Tumor cells
ENSG00000096092	TMEM14A	0	0.643461	0.49	0.091	0	Tumor cells
ENSG00000090263	MRPS33	0	0.643332	0.478	0.084	0	Tumor cells
ENSG00000104805	NUCB1	0	0.643096	0.641	0.228	0	Tumor cells
ENSG00000185808	PIGP	0	0.641903	0.492	0.092	0	Tumor cells
ENSG00000180745	CLRN3	0	0.641617	0.298	0.009	0	Tumor cells
ENSG00000160862	AZGP1	0	0.641556	0.272	0.006	0	Tumor cells
ENSG00000106025	TSPAN12	0	0.641398	0.372	0.027	0	Tumor cells
ENSG00000124766	SOX4	0	0.640631	0.351	0.121	0	Tumor cells
ENSG00000111481	COPZ1	0	0.640347	0.573	0.163	0	Tumor cells
ENSG00000111639	MRPL51	0	0.638995	0.675	0.245	0	Tumor cells
ENSG00000106258	CYP3A5	0	0.638238	0.27	0.007	0	Tumor cells
ENSG00000099377	HSD3B7	0	0.637778	0.305	0.015	0	Tumor cells
ENSG00000104695	PPP2CB	0	0.637742	0.492	0.115	0	Tumor cells
ENSG00000169020	ATP5ME	0	0.635422	0.808	0.465	0	Tumor cells
ENSG00000106605	BLVRA	0	0.633624	0.478	0.108	0	Tumor cells
ENSG00000112378	PERP	0	0.633566	0.418	0.048	0	Tumor cells
ENSG00000196739	COL27A1	0	0.633179	0.281	0.01	0	Tumor cells
ENSG00000165272	AQP3	0	0.632834	0.436	0.111	0	Tumor cells
ENSG00000106624	AEBP1	0	0.632246	0.308	0.037	0	Tumor cells
ENSG00000118640	VAMP8	0	0.631553	0.688	0.389	0	Tumor cells
ENSG00000173915	ATP5MD	0	0.629453	0.794	0.437	0	Tumor cells
ENSG00000135744	AGT	0	0.628974	0.276	0.025	0	Tumor cells
ENSG00000111843	TMEM14C	0	0.628972	0.656	0.234	0	Tumor cells
ENSG00000073803	MAP3K13	0	0.628757	0.521	0.124	0	Tumor cells
ENSG00000135929	CYP27A1	0	0.628643	0.297	0.046	0	Tumor cells
ENSG00000118363	SPCS2	0	0.628466	0.698	0.3	0	Tumor cells
ENSG00000121310	ECHDC2	0	0.628263	0.51	0.103	0	Tumor cells
ENSG00000135525	MAP7	0	0.627471	0.295	0.015	0	Tumor cells
ENSG00000075891	PAX2	0	0.626996	0.287	0.004	0	Tumor cells
ENSG00000103876	FAH	0	0.626867	0.377	0.035	0	Tumor cells
ENSG00000181885	CLDN7	0	0.626358	0.267	0.017	0	Tumor cells
ENSG00000115944	COX7A2L	0	0.625595	0.659	0.246	0	Tumor cells
ENSG00000144824	PHLDB2	0	0.625585	0.321	0.046	0	Tumor cells
ENSG00000255462	AC104031.1	0	0.622356	0.298	0.004	0	Tumor cells
ENSG00000106399	RPA3	0	0.621205	0.562	0.164	0	Tumor cells
ENSG00000155115	GTF3C6	0	0.620985	0.556	0.157	0	Tumor cells
ENSG00000128581	IFT22	0	0.620977	0.382	0.027	0	Tumor cells
ENSG00000184232	OAF	0	0.620403	0.383	0.051	0	Tumor cells
ENSG00000064115	TM7SF3	0	0.618819	0.4	0.065	0	Tumor cells
ENSG00000119705	SLIRP	0	0.61785	0.628	0.222	0	Tumor cells
ENSG00000137251	TINAG	0	0.617147	0.298	0.005	0	Tumor cells
ENSG00000114315	HES1	0	0.616745	0.51	0.149	0	Tumor cells
ENSG00000242612	DECR2	0	0.615294	0.341	0.018	0	Tumor cells
ENSG00000153774	CFDP1	0	0.615085	0.604	0.177	0	Tumor cells
ENSG00000127920	GNG11	0	0.615012	0.605	0.127	0	Tumor cells
ENSG00000142319	SLC6A3	0	0.614695	0.255	0.006	0	Tumor cells
ENSG00000103363	ELOB	0	0.614618	0.834	0.507	0	Tumor cells
ENSG00000197756	RPL37A	0	0.614618	0.959	0.909	0	Tumor cells
ENSG00000196576	PLXNB2	0	0.613671	0.442	0.076	0	Tumor cells
ENSG00000133619	KRBA1	0	0.613039	0.33	0.013	0	Tumor cells
ENSG00000127328	RAB3IP	0	0.613038	0.39	0.043	0	Tumor cells
ENSG00000112514	CUTA	0	0.612221	0.779	0.409	0	Tumor cells
ENSG00000166016	ABTB2	0	0.611303	0.251	0.048	0	Tumor cells
ENSG00000181722	ZBTB20	0	0.611167	0.709	0.353	0	Tumor cells
ENSG00000103507	BCKDK	0	0.611023	0.433	0.066	0	Tumor cells
ENSG00000122971	ACADS	0	0.610786	0.4	0.037	0	Tumor cells
ENSG00000126267	COX6B1	0	0.610426	0.837	0.515	0	Tumor cells
ENSG00000229847	EMX2OS	0	0.60969	0.314	0.005	0	Tumor cells
ENSG00000167792	NDUFV1	0	0.607698	0.606	0.21	0	Tumor cells
ENSG00000183255	PTTG1IP	0	0.606183	0.56	0.177	0	Tumor cells
ENSG00000108641	B9D1	0	0.605645	0.361	0.019	0	Tumor cells
ENSG00000204531	POU5F1	0	0.605036	0.263	0.006	0	Tumor cells
ENSG00000204922	UQCC3	0	0.603668	0.454	0.077	0	Tumor cells
ENSG00000249915	PDCD6	0	0.603452	0.611	0.211	0	Tumor cells
ENSG00000119421	NDUFA8	0	0.603391	0.507	0.113	0	Tumor cells
ENSG00000277972	CISD3	0	0.602273	0.515	0.132	0	Tumor cells
ENSG00000134291	TMEM106C	0	0.602015	0.438	0.07	0	Tumor cells
ENSG00000166173	LARP6	0	0.601769	0.343	0.018	0	Tumor cells
ENSG00000073578	SDHA	0	0.601522	0.547	0.147	0	Tumor cells
ENSG00000010932	FMO1	0	0.601051	0.259	0.004	0	Tumor cells
ENSG00000101940	WDR13	0	0.599898	0.455	0.083	0	Tumor cells
ENSG00000167799	NUDT8	0	0.599251	0.328	0.023	0	Tumor cells
ENSG00000187630	DHRS4L2	0	0.598618	0.41	0.077	0	Tumor cells
ENSG00000164919	COX6C	0	0.597476	0.826	0.513	0	Tumor cells
ENSG00000087884	AAMDC	0	0.594964	0.479	0.095	0	Tumor cells
ENSG00000099849	RASSF7	0	0.59406	0.413	0.046	0	Tumor cells
ENSG00000165030	NFIL3	0	0.592721	0.538	0.188	0	Tumor cells
ENSG00000106628	POLD2	0	0.592454	0.42	0.06	0	Tumor cells
ENSG00000158604	TMED4	0	0.592022	0.559	0.148	0	Tumor cells
ENSG00000166595	CIAO2B	0	0.591565	0.727	0.338	0	Tumor cells
ENSG00000002330	BAD	0	0.59147	0.507	0.108	0	Tumor cells
ENSG00000111275	ALDH2	0	0.590663	0.457	0.107	0	Tumor cells
ENSG00000182004	SNRPE	0	0.58987	0.615	0.191	0	Tumor cells
ENSG00000157782	CABP1	0	0.589473	0.254	0.013	0	Tumor cells
ENSG00000143727	ACP1	0	0.588928	0.584	0.169	0	Tumor cells
ENSG00000151240	DIP2C	0	0.588284	0.338	0.058	0	Tumor cells
ENSG00000110717	NDUFS8	0	0.588175	0.599	0.255	0	Tumor cells
ENSG00000143870	PDIA6	0	0.587958	0.659	0.265	0	Tumor cells
ENSG00000175756	AURKAIP1	0	0.587077	0.655	0.239	0	Tumor cells
ENSG00000168065	SLC22A11	0	0.58657	0.289	0.003	0	Tumor cells
ENSG00000127838	PNKD	0	0.58653	0.554	0.156	0	Tumor cells
ENSG00000258818	RNASE4	0	0.5854	0.341	0.012	0	Tumor cells
ENSG00000198763	MT-ND2	1.27273e-300	0.894764	0.633	0.356	3.03367e-296	Tumor cells
ENSG00000198886	MT-ND4	1.92872e-218	1.0287	0.821	0.584	4.59729e-214	Tumor cells
ENSG00000198938	MT-CO3	6.34703e-194	0.986334	0.84	0.623	1.51288e-189	Tumor cells
ENSG00000198899	MT-ATP6	1.86338e-118	0.790325	0.782	0.572	4.44154e-114	Tumor cells
ENSG00000198804	MT-CO1	6.04687e-102	0.604473	0.715	0.506	1.44133e-97	Tumor cells
ENSG00000198712	MT-CO2	6.87717e-68	0.6595	0.789	0.619	1.63924e-63	Tumor cells
ENSG00000113088	GZMK	0	3.08772	0.76	0.18	0	CD8+T
ENSG00000153563	CD8A	0	2.256	0.522	0.09	0	CD8+T
ENSG00000172116	CD8B	0	2.0607	0.434	0.065	0	CD8+T
ENSG00000271503	CCL5	0	1.86518	0.895	0.498	0	CD8+T
ENSG00000120875	DUSP4	0	1.84523	0.462	0.127	0	CD8+T
ENSG00000145649	GZMA	0	1.73008	0.643	0.249	0	CD8+T
ENSG00000077984	CST7	0	1.5981	0.722	0.342	0	CD8+T
ENSG00000109943	CRTAM	0	1.55712	0.279	0.052	0	CD8+T
ENSG00000275302	CCL4	0	1.5193	0.754	0.476	0	CD8+T
ENSG00000143669	LYST	0	1.47729	0.417	0.191	0	CD8+T
ENSG00000139193	CD27	0	1.46806	0.335	0.098	0	CD8+T
ENSG00000135127	BICDL1	0	1.4549	0.478	0.231	0	CD8+T
ENSG00000198846	TOX	0	1.43317	0.362	0.131	0	CD8+T
ENSG00000078596	ITM2A	0	1.43222	0.538	0.272	0	CD8+T
ENSG00000167286	CD3D	0	1.34129	0.647	0.335	0	CD8+T
ENSG00000100450	GZMH	0	1.32989	0.453	0.163	0	CD8+T
ENSG00000049249	TNFRSF9	0	1.30105	0.276	0.077	0	CD8+T
ENSG00000211772	TRBC2	0	1.26756	0.725	0.519	0	CD8+T
ENSG00000158050	DUSP2	0	1.26463	0.683	0.451	0	CD8+T
ENSG00000020633	RUNX3	0	1.21497	0.599	0.334	0	CD8+T
ENSG00000105374	NKG7	0	1.21366	0.732	0.365	0	CD8+T
ENSG00000172673	THEMIS	0	1.20928	0.301	0.104	0	CD8+T
ENSG00000125657	TNFSF9	0	1.14962	0.251	0.098	0	CD8+T
ENSG00000160654	CD3G	0	1.13252	0.409	0.18	0	CD8+T
ENSG00000198851	CD3E	0	1.12272	0.652	0.379	0	CD8+T
ENSG00000116824	CD2	0	1.11605	0.522	0.268	0	CD8+T
ENSG00000081237	PTPRC	0	1.09727	0.632	0.422	0	CD8+T
ENSG00000127152	BCL11B	0	1.08444	0.325	0.145	0	CD8+T
ENSG00000115875	SRSF7	0	1.0801	0.722	0.597	0	CD8+T
ENSG00000183918	SH2D1A	0	1.03221	0.252	0.083	0	CD8+T
ENSG00000163564	PYHIN1	0	0.965719	0.285	0.111	0	CD8+T
ENSG00000172543	CTSW	0	0.855518	0.422	0.215	0	CD8+T
ENSG00000008517	IL32	0	0.729068	0.789	0.63	0	CD8+T
ENSG00000133639	BTG1	0	0.671226	0.854	0.827	0	CD8+T
ENSG00000121966	CXCR4	2.39958e-302	0.760984	0.761	0.649	5.71963e-298	CD8+T
ENSG00000239713	APOBEC3G	4.7832e-300	1.03049	0.296	0.132	1.14012e-295	CD8+T
ENSG00000101445	PPP1R16B	6.02144e-300	1.09228	0.478	0.283	1.43527e-295	CD8+T
ENSG00000277734	TRAC	2.5632e-299	0.902257	0.534	0.341	6.10965e-295	CD8+T
ENSG00000211751	TRBC1	5.41946e-289	1.46876	0.481	0.31	1.29178e-284	CD8+T
ENSG00000132475	H3F3B	4.76299e-286	0.626642	0.886	0.894	1.13531e-281	CD8+T
ENSG00000027075	PRKCH	9.70752e-281	0.96146	0.57	0.393	2.31388e-276	CD8+T
ENSG00000174718	KIAA1551	1.07692e-274	1.05103	0.406	0.233	2.56695e-270	CD8+T
ENSG00000135048	CEMIP2	5.40289e-274	1.12623	0.533	0.366	1.28783e-269	CD8+T
ENSG00000060237	WNK1	9.96408e-274	1.21565	0.449	0.286	2.37504e-269	CD8+T
ENSG00000143889	HNRNPLL	1.56742e-253	1.06383	0.308	0.155	3.73611e-249	CD8+T
ENSG00000160584	SIK3	8.92019e-239	0.952149	0.717	0.633	2.12622e-234	CD8+T
ENSG00000090104	RGS1	1.70388e-233	0.818882	0.601	0.449	4.06137e-229	CD8+T
ENSG00000164674	SYTL3	3.74054e-230	0.875814	0.611	0.462	8.91595e-226	CD8+T
ENSG00000161405	IKZF3	2.52117e-229	0.911838	0.364	0.201	6.00946e-225	CD8+T
ENSG00000126264	HCST	2.91601e-229	0.761907	0.555	0.392	6.95061e-225	CD8+T
ENSG00000114423	CBLB	1.56285e-228	1.00544	0.538	0.391	3.7252e-224	CD8+T
ENSG00000134242	PTPN22	4.50396e-214	0.979646	0.343	0.188	1.07356e-209	CD8+T
ENSG00000081320	STK17B	3.55622e-213	0.798827	0.575	0.438	8.47661e-209	CD8+T
ENSG00000034677	RNF19A	2.0063e-207	1.0008	0.472	0.329	4.78222e-203	CD8+T
ENSG00000150867	PIP4K2A	5.13881e-207	0.911149	0.532	0.398	1.22489e-202	CD8+T
ENSG00000124788	ATXN1	3.11417e-206	1.01368	0.533	0.416	7.42294e-202	CD8+T
ENSG00000069974	RAB27A	9.95031e-206	0.948224	0.302	0.161	2.37175e-201	CD8+T
ENSG00000187239	FNBP1	3.19698e-204	0.887142	0.601	0.484	7.62031e-200	CD8+T
ENSG00000182866	LCK	1.66064e-201	0.811861	0.359	0.206	3.9583e-197	CD8+T
ENSG00000151883	PARP8	1.95209e-201	0.928035	0.479	0.326	4.653e-197	CD8+T
ENSG00000127824	TUBA4A	1.96103e-192	0.904294	0.473	0.34	4.67432e-188	CD8+T
ENSG00000158985	CDC42SE2	5.84925e-184	0.807701	0.612	0.512	1.39423e-179	CD8+T
ENSG00000164611	PTTG1	9.73285e-182	0.904449	0.263	0.136	2.31992e-177	CD8+T
ENSG00000110848	CD69	1.86198e-181	0.63272	0.602	0.465	4.43822e-177	CD8+T
ENSG00000147010	SH3KBP1	2.85044e-172	0.895359	0.411	0.278	6.79431e-168	CD8+T
ENSG00000136167	LCP1	4.77129e-171	0.796526	0.47	0.34	1.13729e-166	CD8+T
ENSG00000103187	COTL1	2.77309e-167	0.87208	0.513	0.42	6.60994e-163	CD8+T
ENSG00000130592	LSP1	3.32279e-166	0.777473	0.481	0.354	7.92021e-162	CD8+T
ENSG00000143891	GALM	1.84148e-163	1.02896	0.278	0.157	4.38935e-159	CD8+T
ENSG00000198879	SFMBT2	1.30296e-161	0.917462	0.37	0.24	3.10573e-157	CD8+T
ENSG00000244509	APOBEC3C	2.97444e-160	1.04667	0.331	0.215	7.08987e-156	CD8+T
ENSG00000153283	CD96	6.96849e-160	0.706242	0.375	0.233	1.66101e-155	CD8+T
ENSG00000110852	CLEC2B	1.74904e-157	0.853643	0.471	0.358	4.16902e-153	CD8+T
ENSG00000171310	CHST11	7.53288e-156	0.768339	0.553	0.444	1.79554e-151	CD8+T
ENSG00000134954	ETS1	3.78612e-154	0.727428	0.521	0.406	9.02461e-150	CD8+T
ENSG00000106948	AKNA	1.75625e-152	0.768641	0.414	0.285	4.1862e-148	CD8+T
ENSG00000102879	CORO1A	3.56904e-152	0.736716	0.497	0.382	8.50716e-148	CD8+T
ENSG00000082074	FYB1	4.76701e-147	0.766559	0.376	0.246	1.13626e-142	CD8+T
ENSG00000130844	ZNF331	1.17676e-146	0.585337	0.584	0.475	2.80492e-142	CD8+T
ENSG00000141293	SKAP1	1.11308e-143	0.717763	0.411	0.279	2.65313e-139	CD8+T
ENSG00000138767	CNOT6L	2.06993e-142	0.828553	0.491	0.377	4.93388e-138	CD8+T
ENSG00000101109	STK4	1.98313e-140	0.754207	0.509	0.399	4.727e-136	CD8+T
ENSG00000168421	RHOH	1.09745e-138	0.77336	0.448	0.326	2.61589e-134	CD8+T
ENSG00000101096	NFATC2	1.1058e-136	0.785045	0.357	0.238	2.63578e-132	CD8+T
ENSG00000107771	CCSER2	9.7423e-134	0.849175	0.357	0.242	2.32217e-129	CD8+T
ENSG00000135842	FAM129A	4.20729e-133	0.874283	0.408	0.289	1.00285e-128	CD8+T
ENSG00000155926	SLA	4.30631e-131	0.792136	0.391	0.274	1.02645e-126	CD8+T
ENSG00000164104	HMGB2	6.67382e-130	0.811205	0.519	0.46	1.59077e-125	CD8+T
ENSG00000186469	GNG2	1.64097e-128	0.648656	0.464	0.34	3.91141e-124	CD8+T
ENSG00000103257	SLC7A5	8.83676e-128	0.831662	0.345	0.233	2.10633e-123	CD8+T
ENSG00000196405	EVL	1.89296e-125	0.751022	0.489	0.403	4.51207e-121	CD8+T
ENSG00000166848	TERF2IP	5.4792e-124	0.8746	0.377	0.285	1.30602e-119	CD8+T
ENSG00000069493	CLEC2D	2.84073e-122	0.760804	0.258	0.152	6.77118e-118	CD8+T
ENSG00000010810	FYN	7.49538e-120	0.689269	0.618	0.544	1.7866e-115	CD8+T
ENSG00000276070	CCL4L2	1.41734e-119	1.17464	0.372	0.266	3.37838e-115	CD8+T
ENSG00000108106	UBE2S	3.33866e-119	0.795861	0.497	0.429	7.95804e-115	CD8+T
ENSG00000184203	PPP1R2	4.21886e-112	0.791773	0.44	0.356	1.00561e-107	CD8+T
ENSG00000170571	EMB	8.07284e-108	0.708704	0.281	0.179	1.92424e-103	CD8+T
ENSG00000147168	IL2RG	1.0607e-105	0.623322	0.463	0.363	2.52827e-101	CD8+T
ENSG00000164543	STK17A	2.6598e-103	0.676276	0.426	0.333	6.33989e-99	CD8+T
ENSG00000113387	SUB1	1.05134e-98	0.675039	0.578	0.575	2.50597e-94	CD8+T
ENSG00000115935	WIPF1	1.17357e-94	0.692672	0.386	0.3	2.79731e-90	CD8+T
ENSG00000072818	ACAP1	1.98847e-92	0.681599	0.33	0.235	4.73971e-88	CD8+T
ENSG00000113263	ITK	3.40347e-91	0.6789	0.329	0.227	8.11252e-87	CD8+T
ENSG00000204642	HLA-F	4.39503e-89	0.659265	0.518	0.481	1.0476e-84	CD8+T
ENSG00000143851	PTPN7	6.73855e-89	0.629814	0.256	0.164	1.6062e-84	CD8+T
ENSG00000123146	ADGRE5	8.94692e-88	0.586672	0.556	0.491	2.13259e-83	CD8+T
ENSG00000111371	SLC38A1	1.27737e-86	0.747245	0.333	0.246	3.04473e-82	CD8+T
ENSG00000065675	PRKCQ	4.02058e-86	0.669229	0.261	0.169	9.58346e-82	CD8+T
ENSG00000205268	PDE7A	5.89553e-85	0.820668	0.362	0.282	1.40526e-80	CD8+T
ENSG00000028137	TNFRSF1B	1.70617e-83	0.616087	0.404	0.319	4.06682e-79	CD8+T
ENSG00000154640	BTG3	5.88843e-78	0.729786	0.327	0.252	1.40357e-73	CD8+T
ENSG00000104660	LEPROTL1	1.85873e-73	0.605422	0.511	0.478	4.43047e-69	CD8+T
ENSG00000057657	PRDM1	3.5239e-70	0.638652	0.285	0.204	8.39956e-66	CD8+T
ENSG00000187118	CMC1	1.20254e-66	0.876101	0.305	0.236	2.86636e-62	CD8+T
ENSG00000154217	PITPNC1	1.73622e-64	0.669022	0.5	0.455	4.13844e-60	CD8+T
ENSG00000121579	NAA50	2.02307e-64	0.71456	0.255	0.186	4.82218e-60	CD8+T
ENSG00000054267	ARID4B	5.69762e-63	0.674174	0.477	0.436	1.35809e-58	CD8+T
ENSG00000152061	RABGAP1L	1.01507e-59	0.680672	0.444	0.395	2.41952e-55	CD8+T
ENSG00000149177	PTPRJ	5.64916e-59	0.725147	0.322	0.256	1.34653e-54	CD8+T
ENSG00000080822	CLDND1	4.14591e-55	0.771992	0.306	0.254	9.88219e-51	CD8+T
ENSG00000122557	HERPUD2	4.89252e-53	0.653186	0.274	0.212	1.16618e-48	CD8+T
ENSG00000198589	LRBA	3.77114e-52	0.725029	0.291	0.23	8.98888e-48	CD8+T
ENSG00000184007	PTP4A2	8.35707e-51	0.654793	0.34	0.294	1.99199e-46	CD8+T
ENSG00000131323	TRAF3	1.05955e-49	0.678527	0.268	0.206	2.52555e-45	CD8+T
ENSG00000055044	NOP58	8.57501e-41	0.672384	0.346	0.308	2.04394e-36	CD8+T
ENSG00000180096	2024-09-01	3.1034e-39	0.588207	0.286	0.237	7.39727e-35	CD8+T
ENSG00000240065	PSMB9	1.16482e-38	0.591263	0.439	0.432	2.77646e-34	CD8+T
ENSG00000120616	EPC1	1.31956e-38	0.644915	0.348	0.307	3.14531e-34	CD8+T
ENSG00000152601	MBNL1	1.59756e-38	0.599886	0.533	0.535	3.80794e-34	CD8+T
ENSG00000171681	ATF7IP	2.39928e-37	0.595618	0.318	0.272	5.71891e-33	CD8+T
ENSG00000163950	SLBP	1.67525e-36	0.636828	0.272	0.228	3.99313e-32	CD8+T
ENSG00000155903	RASA2	8.88758e-33	0.591842	0.279	0.233	2.11844e-28	CD8+T
ENSG00000120071	KANSL1	1.15469e-32	0.639942	0.305	0.266	2.75232e-28	CD8+T
ENSG00000222041	CYTOR	5.27462e-31	0.590695	0.265	0.226	1.25726e-26	CD8+T
ENSG00000171456	ASXL1	6.4496e-26	0.59773	0.321	0.297	1.53733e-21	CD8+T
ENSG00000184205	TSPYL2	3.55782e-25	0.591436	0.385	0.374	8.48042e-21	CD8+T
ENSG00000115758	ODC1	1.67542e-21	0.61266	0.266	0.243	3.99353e-17	CD8+T
ENSG00000153944	MSI2	9.26916e-15	0.618441	0.279	0.266	2.2094e-10	CD8+T
ENSG00000115523	GNLY	0	4.374	0.821	0.157	0	NK
ENSG00000100453	GZMB	0	3.51365	0.752	0.082	0	NK
ENSG00000105374	NKG7	0	3.20979	0.949	0.342	0	NK
ENSG00000137441	FGFBP2	0	2.84748	0.546	0.024	0	NK
ENSG00000134539	KLRD1	0	2.67082	0.683	0.104	0	NK
ENSG00000180644	PRF1	0	2.59409	0.614	0.095	0	NK
ENSG00000159674	SPON2	0	2.52531	0.582	0.16	0	NK
ENSG00000100450	GZMH	0	2.31742	0.637	0.143	0	NK
ENSG00000077984	CST7	0	2.21625	0.818	0.332	0	NK
ENSG00000198821	CD247	0	1.92275	0.705	0.312	0	NK
ENSG00000169583	CLIC3	0	1.897	0.408	0.094	0	NK
ENSG00000275302	CCL4	0	1.83739	0.799	0.472	0	NK
ENSG00000187118	CMC1	0	1.81283	0.504	0.214	0	NK
ENSG00000271503	CCL5	0	1.73833	0.915	0.497	0	NK
ENSG00000203747	FCGR3A	0	1.70953	0.446	0.126	0	NK
ENSG00000198286	CARD11	0	1.70422	0.51	0.186	0	NK
ENSG00000150045	KLRF1	0	1.5979	0.29	0.02	0	NK
ENSG00000172543	CTSW	0	1.59131	0.556	0.201	0	NK
ENSG00000126264	HCST	0	1.57247	0.698	0.376	0	NK
ENSG00000145287	PLAC8	0	1.56229	0.333	0.068	0	NK
ENSG00000186469	GNG2	0	1.50452	0.607	0.325	0	NK
ENSG00000136250	AOAH	0	1.4904	0.457	0.184	0	NK
ENSG00000142634	EFHD2	0	1.45645	0.505	0.268	0	NK
ENSG00000197540	GZMM	0	1.45317	0.407	0.122	0	NK
ENSG00000280441	FP236383.1	0	1.39825	0.781	0.685	0	NK
ENSG00000140563	MCTP2	0	1.39467	0.302	0.09	0	NK
ENSG00000169554	ZEB2	0	1.38889	0.504	0.284	0	NK
ENSG00000185885	IFITM1	0	1.3839	0.531	0.283	0	NK
ENSG00000005844	ITGAL	0	1.36934	0.358	0.119	0	NK
ENSG00000143185	XCL2	0	1.36112	0.325	0.125	0	NK
ENSG00000274012	RN7SL2	0	1.33993	0.346	0.151	0	NK
ENSG00000176105	YES1	0	1.33775	0.322	0.131	0	NK
ENSG00000106948	AKNA	0	1.30525	0.512	0.274	0	NK
ENSG00000142347	MYO1F	0	1.30194	0.369	0.159	0	NK
ENSG00000160255	ITGB2	0	1.28155	0.521	0.302	0	NK
ENSG00000205336	ADGRG1	0	1.27903	0.273	0.097	0	NK
ENSG00000171476	HOPX	0	1.25463	0.364	0.146	0	NK
ENSG00000196924	FLNA	0	1.24867	0.508	0.306	0	NK
ENSG00000020633	RUNX3	0	1.21838	0.612	0.333	0	NK
ENSG00000145649	GZMA	0	1.20756	0.556	0.26	0	NK
ENSG00000164483	SAMD3	0	1.18118	0.298	0.094	0	NK
ENSG00000163564	PYHIN1	0	1.14485	0.306	0.109	0	NK
ENSG00000078304	PPP2R5C	0	1.14047	0.611	0.418	0	NK
ENSG00000034053	APBA2	0	1.13523	0.263	0.081	0	NK
ENSG00000101082	SLA2	0	1.13381	0.26	0.089	0	NK
ENSG00000150867	PIP4K2A	0	1.13328	0.574	0.394	0	NK
ENSG00000111796	KLRB1	0	1.12765	0.496	0.243	0	NK
ENSG00000164674	SYTL3	0	1.1271	0.704	0.452	0	NK
ENSG00000027075	PRKCH	0	1.11395	0.609	0.39	0	NK
ENSG00000110934	BIN2	0	1.10711	0.333	0.157	0	NK
ENSG00000065675	PRKCQ	0	1.08772	0.348	0.159	0	NK
ENSG00000185201	IFITM2	0	1.08313	0.737	0.595	0	NK
ENSG00000115085	ZAP70	0	1.05895	0.28	0.112	0	NK
ENSG00000123146	ADGRE5	0	1.0174	0.678	0.477	0	NK
ENSG00000197728	RPS26	0	0.98042	0.844	0.765	0	NK
ENSG00000112576	CCND3	0	0.970254	0.611	0.458	0	NK
ENSG00000051523	CYBA	0	0.911022	0.814	0.71	0	NK
ENSG00000010810	FYN	0	0.874077	0.735	0.531	0	NK
ENSG00000177954	RPS27	0	0.690699	0.982	0.956	0	NK
ENSG00000011600	TYROBP	0	0.622525	0.617	0.379	0	NK
ENSG00000213741	RPS29	0	0.598494	0.971	0.935	0	NK
ENSG00000145990	GFOD1	1.78598e-297	1.09753	0.274	0.113	4.25707e-293	NK
ENSG00000069702	TGFBR3	3.73672e-292	1.16969	0.27	0.114	8.90685e-288	NK
ENSG00000129968	ABHD17A	1.17899e-286	1.21251	0.424	0.265	2.81025e-282	NK
ENSG00000104490	NCALD	2.23995e-281	1.06649	0.274	0.118	5.33913e-277	NK
ENSG00000173762	CD7	8.48266e-274	0.934826	0.426	0.242	2.02193e-269	NK
ENSG00000198242	RPL23A	1.83942e-265	0.622088	0.839	0.787	4.38444e-261	NK
ENSG00000172183	ISG20	2.00385e-257	0.868231	0.609	0.473	4.77638e-253	NK
ENSG00000145220	LYAR	4.26304e-255	1.05242	0.258	0.114	1.01614e-250	NK
ENSG00000276070	CCL4L2	3.36929e-229	1.27407	0.417	0.261	8.03103e-225	NK
ENSG00000232112	TMA7	1.4188e-220	0.703411	0.727	0.688	3.38186e-216	NK
ENSG00000142669	SH3BGRL3	3.96777e-218	0.614078	0.802	0.762	9.45758e-214	NK
ENSG00000189067	LITAF	9.84426e-211	0.871098	0.556	0.444	2.34648e-206	NK
ENSG00000027869	SH2D2A	2.31634e-204	0.905191	0.295	0.152	5.52124e-200	NK
ENSG00000160305	DIP2A	5.23069e-197	1.02246	0.26	0.132	1.24679e-192	NK
ENSG00000127314	RAP1B	2.02973e-187	0.810706	0.605	0.556	4.83808e-183	NK
ENSG00000138378	STAT4	2.14303e-182	0.727351	0.45	0.296	5.10813e-178	NK
ENSG00000204642	HLA-F	5.02856e-181	0.839434	0.556	0.477	1.19861e-176	NK
ENSG00000277632	CCL3	4.68133e-175	1.07235	0.359	0.224	1.11584e-170	NK
ENSG00000166501	PRKCB	8.12974e-175	0.823719	0.353	0.213	1.9378e-170	NK
ENSG00000137642	SORL1	4.62306e-174	0.945485	0.264	0.142	1.10195e-169	NK
ENSG00000188042	ARL4C	4.14042e-172	0.860764	0.429	0.298	9.86911e-168	NK
ENSG00000235576	LINC01871	2.60893e-168	0.915514	0.278	0.148	6.21865e-164	NK
ENSG00000134215	VAV3	6.4279e-168	0.921615	0.274	0.15	1.53215e-163	NK
ENSG00000169442	CD52	1.58383e-167	0.810697	0.652	0.549	3.77522e-163	NK
ENSG00000133321	RARRES3	6.06444e-166	0.85619	0.494	0.383	1.44552e-161	NK
ENSG00000154217	PITPNC1	6.04613e-164	0.715132	0.559	0.448	1.44116e-159	NK
ENSG00000163947	ARHGEF3	3.80757e-162	0.84587	0.381	0.249	9.07571e-158	NK
ENSG00000115977	AAK1	3.90497e-159	0.701332	0.617	0.557	9.3079e-155	NK
ENSG00000185811	IKZF1	1.01618e-154	0.771924	0.434	0.304	2.42217e-150	NK
ENSG00000147168	IL2RG	2.11425e-153	0.707216	0.484	0.36	5.03953e-149	NK
ENSG00000120910	PPP3CC	3.34113e-153	0.919529	0.342	0.223	7.96391e-149	NK
ENSG00000230876	LINC00486	4.5198e-153	0.646227	0.772	0.784	1.07734e-148	NK
ENSG00000111670	GNPTAB	3.29387e-152	0.950254	0.276	0.159	7.85127e-148	NK
ENSG00000210082	MT-RNR2	3.81083e-151	0.748836	0.838	0.834	9.08349e-147	NK
ENSG00000141298	SSH2	2.74972e-149	0.940936	0.465	0.367	6.55424e-145	NK
ENSG00000254087	LYN	8.12988e-148	0.942967	0.278	0.161	1.93784e-143	NK
NA	RF00100.4	9.18566e-146	0.681767	0.612	0.535	2.1895e-141	NK
ENSG00000100242	SUN2	4.67336e-142	0.944522	0.348	0.24	1.11394e-137	NK
ENSG00000089159	PXN	5.97959e-140	0.974372	0.312	0.205	1.4253e-135	NK
ENSG00000131018	SYNE1	1.63376e-134	0.820415	0.312	0.2	3.89422e-130	NK
ENSG00000135250	SRPK2	2.52548e-134	0.902143	0.436	0.339	6.01973e-130	NK
ENSG00000167323	STIM1	6.80041e-132	0.979116	0.327	0.219	1.62095e-127	NK
ENSG00000149311	ATM	9.77706e-132	0.973267	0.295	0.189	2.33046e-127	NK
ENSG00000025293	PHF20	5.75295e-130	0.711907	0.579	0.514	1.37127e-125	NK
ENSG00000101474	APMAP	5.76665e-130	0.896437	0.289	0.184	1.37454e-125	NK
ENSG00000247774	PCED1B-AS1	6.43922e-123	0.758799	0.378	0.269	1.53485e-118	NK
ENSG00000054654	SYNE2	9.89081e-116	0.804808	0.443	0.353	2.35757e-111	NK
ENSG00000152061	RABGAP1L	4.56999e-115	0.783888	0.474	0.391	1.0893e-110	NK
ENSG00000128340	RAC2	1.14029e-114	0.635832	0.476	0.374	2.71799e-110	NK
ENSG00000104964	AES	3.83136e-111	0.7128	0.549	0.525	9.13244e-107	NK
ENSG00000197971	MBP	6.9047e-108	0.813275	0.38	0.284	1.6458e-103	NK
ENSG00000158717	RNF166	8.92837e-108	0.834138	0.265	0.17	2.12817e-103	NK
ENSG00000143669	LYST	9.17215e-108	0.778677	0.305	0.205	2.18627e-103	NK
ENSG00000100030	MAPK1	2.06582e-107	0.851279	0.364	0.274	4.9241e-103	NK
ENSG00000102879	CORO1A	7.78354e-105	0.670638	0.473	0.385	1.85529e-100	NK
ENSG00000197081	IGF2R	1.38364e-104	0.906186	0.278	0.186	3.29804e-100	NK
ENSG00000141506	PIK3R5	1.99275e-102	0.766748	0.276	0.178	4.74992e-98	NK
ENSG00000015133	CCDC88C	4.46173e-102	0.73411	0.291	0.193	1.0635e-97	NK
ENSG00000176845	METRNL	1.28106e-101	0.806248	0.416	0.329	3.05354e-97	NK
ENSG00000141293	SKAP1	2.54362e-98	0.60912	0.387	0.282	6.06297e-94	NK
ENSG00000168918	INPP5D	1.18168e-95	0.71094	0.365	0.27	2.81665e-91	NK
ENSG00000184922	FMNL1	7.03874e-94	0.774982	0.299	0.209	1.67775e-89	NK
ENSG00000163466	ARPC2	6.72532e-91	0.612303	0.576	0.571	1.60305e-86	NK
ENSG00000101096	NFATC2	2.60483e-89	0.709371	0.332	0.241	6.20887e-85	NK
ENSG00000076928	ARHGEF1	3.73191e-88	0.77035	0.38	0.307	8.89537e-84	NK
ENSG00000143119	CD53	8.35402e-87	0.594892	0.502	0.444	1.99127e-82	NK
ENSG00000235162	C12orf75	5.13908e-86	0.7292	0.283	0.196	1.22495e-81	NK
ENSG00000072786	STK10	6.35941e-85	0.716243	0.326	0.241	1.51583e-80	NK
ENSG00000148362	PAXX	8.85959e-83	0.786666	0.383	0.321	2.11177e-78	NK
ENSG00000136950	ARPC5L	1.0052e-77	0.778055	0.305	0.232	2.39599e-73	NK
ENSG00000166974	MAPRE2	4.53388e-77	0.795449	0.356	0.286	1.0807e-72	NK
ENSG00000142227	EMP3	2.98366e-76	0.627631	0.5	0.468	7.11186e-72	NK
ENSG00000028137	TNFRSF1B	1.45182e-75	0.628296	0.396	0.32	3.46055e-71	NK
ENSG00000147443	DOK2	2.61927e-73	0.644725	0.372	0.293	6.24329e-69	NK
ENSG00000161405	IKZF3	1.42643e-72	0.590401	0.296	0.209	3.40003e-68	NK
ENSG00000145703	IQGAP2	1.22431e-70	0.612024	0.366	0.288	2.91828e-66	NK
ENSG00000198873	GRK5	1.63863e-70	0.737177	0.293	0.213	3.90585e-66	NK
ENSG00000196776	CD47	6.31657e-70	0.759646	0.349	0.291	1.50562e-65	NK
ENSG00000155926	SLA	2.82599e-69	0.665946	0.353	0.278	6.73603e-65	NK
ENSG00000186566	GPATCH8	2.12804e-68	0.768563	0.293	0.224	5.07241e-64	NK
ENSG00000204397	CARD16	5.70861e-66	0.770505	0.346	0.282	1.3607e-61	NK
ENSG00000111913	RIPOR2	1.10862e-65	0.618157	0.326	0.25	2.6425e-61	NK
ENSG00000173821	RNF213	3.73583e-65	0.710158	0.366	0.307	8.90472e-61	NK
ENSG00000110852	CLEC2B	6.93698e-64	0.642913	0.421	0.364	1.6535e-59	NK
ENSG00000265491	RNF115	1.40863e-63	0.771781	0.34	0.278	3.3576e-59	NK
ENSG00000003402	CFLAR	2.10499e-61	0.668066	0.462	0.442	5.01745e-57	NK
ENSG00000136490	LIMD2	1.23773e-60	0.681269	0.318	0.254	2.95025e-56	NK
ENSG00000211459	MT-RNR1	7.80807e-60	0.746207	0.52	0.491	1.86113e-55	NK
ENSG00000197892	KIF13B	6.27245e-59	0.728922	0.322	0.256	1.4951e-54	NK
ENSG00000147010	SH3KBP1	1.90501e-52	0.652112	0.345	0.286	4.54079e-48	NK
ENSG00000153310	FAM49B	4.06106e-52	0.652642	0.377	0.33	9.67994e-48	NK
ENSG00000159023	EPB41	1.48424e-49	0.59165	0.288	0.225	3.53784e-45	NK
ENSG00000160310	PRMT2	2.24406e-41	0.743454	0.289	0.251	5.34895e-37	NK
ENSG00000084676	NCOA1	2.98255e-41	0.669579	0.325	0.284	7.1092e-37	NK
ENSG00000197622	CDC42SE1	1.08335e-39	0.669508	0.344	0.311	2.58226e-35	NK
ENSG00000149177	PTPRJ	3.20075e-39	0.611049	0.305	0.258	7.6293e-35	NK
ENSG00000135870	RC3H1	9.89104e-33	0.63597	0.253	0.211	2.35763e-28	NK
ENSG00000075420	FNDC3B	2.66448e-25	0.76872	0.328	0.312	6.35105e-21	NK
ENSG00000167491	GATAD2A	2.24705e-22	0.597863	0.251	0.223	5.35606e-18	NK
ENSG00000143248	RGS5	0	6.14809	0.914	0.121	0	Fibro
ENSG00000232995	RGS5	0	6.14809	0.914	0.121	0	Fibro
ENSG00000149591	TAGLN	0	4.45821	0.814	0.067	0	Fibro
ENSG00000182492	BGN	0	4.41102	0.923	0.075	0	Fibro
ENSG00000111341	MGP	0	4.30481	0.942	0.179	0	Fibro
ENSG00000101335	MYL9	0	4.22868	0.926	0.105	0	Fibro
ENSG00000163453	IGFBP7	0	4.12626	0.987	0.38	0	Fibro
ENSG00000107796	ACTA2	0	4.00661	0.78	0.104	0	Fibro
ENSG00000198467	TPM2	0	3.72759	0.883	0.056	0	Fibro
ENSG00000187479	C11orf96	0	3.69084	0.885	0.148	0	Fibro
ENSG00000185532	PRKG1	0	3.584	0.816	0.041	0	Fibro
ENSG00000122786	CALD1	0	3.23875	0.869	0.104	0	Fibro
ENSG00000187513	GJA4	0	3.13197	0.74	0.041	0	Fibro
ENSG00000148671	ADIRF	0	3.07244	0.838	0.194	0	Fibro
ENSG00000103196	CRISPLD2	0	3.02889	0.694	0.023	0	Fibro
ENSG00000074181	NOTCH3	0	2.98017	0.774	0.024	0	Fibro
ENSG00000142173	COL6A2	0	2.96823	0.803	0.053	0	Fibro
ENSG00000109472	CPE	0	2.94883	0.752	0.026	0	Fibro
ENSG00000189129	PLAC9	0	2.89711	0.757	0.023	0	Fibro
ENSG00000182871	COL18A1	0	2.8605	0.815	0.13	0	Fibro
ENSG00000117318	ID3	0	2.79401	0.835	0.237	0	Fibro
ENSG00000154096	THY1	0	2.76749	0.672	0.044	0	Fibro
ENSG00000113721	PDGFRB	0	2.76043	0.784	0.025	0	Fibro
ENSG00000151067	CACNA1C	0	2.73116	0.692	0.034	0	Fibro
ENSG00000133392	MYH11	0	2.65039	0.548	0.014	0	Fibro
ENSG00000131711	MAP1B	0	2.64842	0.666	0.022	0	Fibro
ENSG00000139289	PHLDA1	0	2.64756	0.826	0.198	0	Fibro
ENSG00000102265	TIMP1	0	2.64728	0.84	0.332	0	Fibro
ENSG00000162998	FRZB	0	2.64575	0.717	0.017	0	Fibro
ENSG00000113140	SPARC	0	2.61587	0.883	0.145	0	Fibro
ENSG00000183722	LHFPL6	0	2.614	0.77	0.046	0	Fibro
ENSG00000134871	COL4A2	0	2.60602	0.792	0.096	0	Fibro
ENSG00000165959	CLMN	0	2.57252	0.726	0.045	0	Fibro
ENSG00000184347	SLIT3	0	2.56579	0.621	0.016	0	Fibro
ENSG00000108821	COL1A1	0	2.54735	0.508	0.024	0	Fibro
ENSG00000159713	TPPP3	0	2.50952	0.681	0.023	0	Fibro
ENSG00000076706	MCAM	0	2.42964	0.71	0.055	0	Fibro
ENSG00000164741	DLC1	0	2.41926	0.721	0.062	0	Fibro
ENSG00000140545	MFGE8	0	2.39786	0.725	0.05	0	Fibro
ENSG00000164692	COL1A2	0	2.39311	0.629	0.018	0	Fibro
ENSG00000164330	EBF1	0	2.37503	0.68	0.039	0	Fibro
ENSG00000152049	KCNE4	0	2.37142	0.66	0.016	0	Fibro
ENSG00000134532	SOX5	0	2.35515	0.634	0.041	0	Fibro
ENSG00000198523	PLN	0	2.33161	0.594	0.011	0	Fibro
ENSG00000187498	COL4A1	0	2.30898	0.727	0.08	0	Fibro
ENSG00000142910	TINAGL1	0	2.29786	0.714	0.071	0	Fibro
ENSG00000163697	APBB2	0	2.29779	0.692	0.064	0	Fibro
ENSG00000115414	FN1	0	2.28505	0.631	0.045	0	Fibro
ENSG00000109610	SOD3	0	2.23041	0.613	0.057	0	Fibro
ENSG00000144724	PTPRG	0	2.20971	0.739	0.116	0	Fibro
ENSG00000125968	ID1	0	2.18097	0.677	0.117	0	Fibro
ENSG00000116016	EPAS1	0	2.17587	0.806	0.148	0	Fibro
ENSG00000205364	MT1M	0	2.15146	0.561	0.102	0	Fibro
ENSG00000168542	COL3A1	0	2.13811	0.56	0.014	0	Fibro
ENSG00000165995	CACNB2	0	2.12805	0.534	0.022	0	Fibro
ENSG00000124225	PMEPA1	0	2.12024	0.74	0.122	0	Fibro
ENSG00000142156	COL6A1	0	2.1105	0.683	0.064	0	Fibro
ENSG00000135218	CD36	0	2.10674	0.417	0.023	0	Fibro
ENSG00000140416	TPM1	0	2.10272	0.696	0.133	0	Fibro
ENSG00000021645	NRXN3	0	2.09001	0.484	0.013	0	Fibro
ENSG00000125868	DSTN	0	2.0843	0.84	0.292	0	Fibro
ENSG00000142089	IFITM3	0	2.05077	0.937	0.416	0	Fibro
ENSG00000172159	FRMD3	0	2.04456	0.595	0.052	0	Fibro
ENSG00000161544	CYGB	0	2.04111	0.535	0.014	0	Fibro
ENSG00000065534	MYLK	0	2.03074	0.617	0.038	0	Fibro
ENSG00000172348	RCAN2	0	2.01974	0.605	0.062	0	Fibro
ENSG00000110237	ARHGEF17	0	2.0176	0.645	0.041	0	Fibro
ENSG00000148180	GSN	0	1.9612	0.853	0.243	0	Fibro
ENSG00000185737	NRG3	0	1.96011	0.452	0.033	0	Fibro
ENSG00000187391	MAGI2	0	1.93973	0.296	0.034	0	Fibro
ENSG00000171862	PTEN	0	1.93872	0.731	0.176	0	Fibro
ENSG00000175183	CSRP2	0	1.93305	0.642	0.091	0	Fibro
ENSG00000121068	TBX2	0	1.91567	0.594	0.024	0	Fibro
ENSG00000128641	MYO1B	0	1.90783	0.597	0.043	0	Fibro
ENSG00000149131	SERPING1	0	1.90622	0.752	0.155	0	Fibro
ENSG00000147526	TACC1	0	1.89912	0.779	0.292	0	Fibro
ENSG00000164949	GEM	0	1.8946	0.53	0.05	0	Fibro
ENSG00000148498	PARD3	0	1.87603	0.612	0.087	0	Fibro
ENSG00000205362	MT1A	0	1.87487	0.391	0.064	0	Fibro
ENSG00000197256	KANK2	0	1.87142	0.605	0.035	0	Fibro
ENSG00000151491	EPS8	0	1.85739	0.639	0.095	0	Fibro
ENSG00000185551	NR2F2	0	1.85033	0.616	0.041	0	Fibro
ENSG00000170345	FOS	0	1.84561	0.941	0.725	0	Fibro
ENSG00000112902	SEMA5A	0	1.83404	0.522	0.02	0	Fibro
ENSG00000173546	CSPG4	0	1.83286	0.564	0.013	0	Fibro
ENSG00000116962	NID1	0	1.82618	0.574	0.04	0	Fibro
ENSG00000127946	HIP1	0	1.81297	0.695	0.153	0	Fibro
ENSG00000159176	CSRP1	0	1.80656	0.605	0.104	0	Fibro
ENSG00000108679	LGALS3BP	0	1.80193	0.671	0.142	0	Fibro
ENSG00000135916	ITM2C	0	1.79364	0.698	0.176	0	Fibro
ENSG00000167641	PPP1R14A	0	1.78779	0.502	0.025	0	Fibro
ENSG00000154734	ADAMTS1	0	1.78728	0.519	0.038	0	Fibro
ENSG00000108551	RASD1	0	1.78371	0.451	0.051	0	Fibro
ENSG00000135678	CPM	0	1.78363	0.711	0.162	0	Fibro
ENSG00000075391	RASAL2	0	1.78093	0.609	0.087	0	Fibro
ENSG00000241684	ADAMTS9-AS2	0	1.78086	0.543	0.067	0	Fibro
ENSG00000157110	RBPMS	0	1.77912	0.729	0.143	0	Fibro
ENSG00000100097	LGALS1	0	1.77351	0.917	0.529	0	Fibro
ENSG00000102606	ARHGEF7	0	1.77046	0.676	0.177	0	Fibro
ENSG00000159335	PTMS	0	1.76734	0.836	0.296	0	Fibro
ENSG00000079308	TNS1	0	1.75964	0.61	0.1	0	Fibro
ENSG00000120738	EGR1	0	1.74726	0.664	0.201	0	Fibro
ENSG00000182963	GJC1	0	1.7467	0.526	0.01	0	Fibro
ENSG00000188290	HES4	0	1.7419	0.671	0.141	0	Fibro
ENSG00000105655	ISYNA1	0	1.73498	0.585	0.063	0	Fibro
ENSG00000152583	SPARCL1	0	1.73403	0.615	0.074	0	Fibro
ENSG00000182809	CRIP2	0	1.73205	0.773	0.177	0	Fibro
ENSG00000154553	PDLIM3	0	1.7245	0.495	0.031	0	Fibro
ENSG00000133424	LARGE1	0	1.72125	0.558	0.059	0	Fibro
ENSG00000137726	FXYD6	0	1.7161	0.564	0.037	0	Fibro
ENSG00000143333	RGS16	0	1.71034	0.45	0.051	0	Fibro
ENSG00000169282	KCNAB1	0	1.70849	0.434	0.012	0	Fibro
ENSG00000141753	IGFBP4	0	1.70592	0.726	0.189	0	Fibro
ENSG00000213694	S1PR3	0	1.70063	0.518	0.008	0	Fibro
ENSG00000175899	A2M	0	1.69582	0.758	0.191	0	Fibro
ENSG00000118523	CTGF	0	1.68345	0.396	0.033	0	Fibro
ENSG00000172201	ID4	0	1.67953	0.506	0.04	0	Fibro
ENSG00000161281	COX7A1	0	1.66921	0.641	0.076	0	Fibro
ENSG00000161381	PLXDC1	0	1.66102	0.547	0.05	0	Fibro
ENSG00000183098	GPC6	0	1.66086	0.456	0.06	0	Fibro
ENSG00000131097	HIGD1B	0	1.66062	0.435	0.01	0	Fibro
ENSG00000247809	NR2F2-AS1	0	1.65899	0.503	0.035	0	Fibro
ENSG00000133401	PDZD2	0	1.65689	0.436	0.086	0	Fibro
ENSG00000163531	NFASC	0	1.65147	0.479	0.009	0	Fibro
ENSG00000105974	CAV1	0	1.63317	0.606	0.098	0	Fibro
ENSG00000163909	HEYL	0	1.62239	0.497	0.008	0	Fibro
ENSG00000185585	OLFML2A	0	1.62148	0.506	0.021	0	Fibro
ENSG00000276644	DACH1	0	1.58078	0.368	0.024	0	Fibro
ENSG00000109756	RAPGEF2	0	1.5754	0.676	0.209	0	Fibro
ENSG00000184838	PRR16	0	1.56558	0.455	0.005	0	Fibro
ENSG00000061337	LZTS1	0	1.56482	0.475	0.016	0	Fibro
ENSG00000091436	MAP3K20	0	1.56207	0.503	0.04	0	Fibro
ENSG00000154146	NRGN	0	1.55149	0.458	0.023	0	Fibro
ENSG00000146122	DAAM2	0	1.54873	0.511	0.008	0	Fibro
ENSG00000136205	TNS3	0	1.54325	0.55	0.105	0	Fibro
ENSG00000177469	CAVIN1	0	1.52899	0.585	0.084	0	Fibro
ENSG00000206190	ATP10A	0	1.52804	0.493	0.058	0	Fibro
ENSG00000152894	PTPRK	0	1.5232	0.563	0.099	0	Fibro
ENSG00000150636	CCDC102B	0	1.52205	0.464	0.023	0	Fibro
ENSG00000213949	ITGA1	0	1.52152	0.56	0.087	0	Fibro
ENSG00000145012	LPP	0	1.51361	0.735	0.308	0	Fibro
ENSG00000169398	PTK2	0	1.51314	0.62	0.099	0	Fibro
ENSG00000137831	UACA	0	1.51116	0.512	0.052	0	Fibro
ENSG00000153317	ASAP1	0	1.50932	0.653	0.203	0	Fibro
ENSG00000176641	RNF152	0	1.49907	0.497	0.046	0	Fibro
ENSG00000119630	PGF	0	1.49535	0.624	0.079	0	Fibro
ENSG00000140682	TGFB1I1	0	1.48864	0.521	0.023	0	Fibro
ENSG00000185774	KCNIP4	0	1.48391	0.324	0.05	0	Fibro
ENSG00000024422	EHD2	0	1.48338	0.545	0.058	0	Fibro
ENSG00000185633	NDUFA4L2	0	1.48244	0.816	0.23	0	Fibro
ENSG00000162599	NFIA	0	1.4722	0.536	0.126	0	Fibro
ENSG00000140836	ZFHX3	0	1.46806	0.592	0.12	0	Fibro
ENSG00000118526	TCF21	0	1.46803	0.358	0.006	0	Fibro
ENSG00000131055	COX4I2	0	1.46345	0.409	0.008	0	Fibro
ENSG00000158859	ADAMTS4	0	1.4573	0.371	0.016	0	Fibro
ENSG00000131016	AKAP12	0	1.44398	0.573	0.09	0	Fibro
ENSG00000187244	BCAM	0	1.43482	0.495	0.085	0	Fibro
ENSG00000165895	ARHGAP42	0	1.43394	0.46	0.057	0	Fibro
ENSG00000172572	PDE3A	0	1.43007	0.435	0.016	0	Fibro
ENSG00000115468	EFHD1	0	1.40668	0.525	0.05	0	Fibro
ENSG00000151914	DST	0	1.38495	0.504	0.087	0	Fibro
ENSG00000150093	ITGB1	0	1.3803	0.784	0.336	0	Fibro
ENSG00000035403	VCL	0	1.36967	0.559	0.097	0	Fibro
ENSG00000162545	CAMK2N1	0	1.36799	0.508	0.083	0	Fibro
ENSG00000108387	2024-09-04	0	1.36479	0.46	0.013	0	Fibro
ENSG00000205517	RGL3	0	1.36471	0.445	0.037	0	Fibro
ENSG00000169504	CLIC4	0	1.36171	0.647	0.173	0	Fibro
ENSG00000251003	ZFPM2-AS1	0	1.36112	0.403	0.009	0	Fibro
ENSG00000164116	GUCY1A1	0	1.35611	0.452	0.025	0	Fibro
ENSG00000169116	PARM1	0	1.35355	0.442	0.016	0	Fibro
ENSG00000117298	ECE1	0	1.34894	0.554	0.111	0	Fibro
ENSG00000003989	SLC7A2	0	1.34563	0.394	0.007	0	Fibro
ENSG00000134243	SORT1	0	1.33915	0.481	0.067	0	Fibro
ENSG00000125148	MT2A	0	1.33769	0.965	0.704	0	Fibro
ENSG00000101384	JAG1	0	1.33534	0.474	0.038	0	Fibro
ENSG00000020181	ADGRA2	0	1.33504	0.447	0.011	0	Fibro
ENSG00000069122	ADGRF5	0	1.32881	0.501	0.05	0	Fibro
ENSG00000073910	FRY	0	1.32717	0.492	0.066	0	Fibro
ENSG00000105971	CAV2	0	1.32006	0.559	0.099	0	Fibro
ENSG00000172037	LAMB2	0	1.31814	0.517	0.057	0	Fibro
ENSG00000160145	KALRN	0	1.3174	0.433	0.041	0	Fibro
ENSG00000134259	NGF	0	1.31325	0.393	0.005	0	Fibro
ENSG00000134318	ROCK2	0	1.31092	0.499	0.085	0	Fibro
ENSG00000188517	COL25A1	0	1.30031	0.273	0.007	0	Fibro
ENSG00000165795	NDRG2	0	1.29822	0.484	0.062	0	Fibro
ENSG00000134533	RERG	0	1.29807	0.449	0.035	0	Fibro
ENSG00000135424	ITGA7	0	1.29682	0.415	0.013	0	Fibro
ENSG00000069431	ABCC9	0	1.29523	0.408	0.004	0	Fibro
ENSG00000102804	TSC22D1	0	1.28645	0.706	0.245	0	Fibro
ENSG00000121361	KCNJ8	0	1.28505	0.402	0.004	0	Fibro
ENSG00000169715	MT1E	0	1.28347	0.77	0.328	0	Fibro
ENSG00000131620	ANO1	0	1.27714	0.402	0.006	0	Fibro
ENSG00000144426	NBEAL1	0	1.27322	0.572	0.154	0	Fibro
ENSG00000129116	PALLD	0	1.27294	0.43	0.039	0	Fibro
ENSG00000168386	FILIP1L	0	1.27115	0.486	0.08	0	Fibro
ENSG00000117519	CNN3	0	1.27041	0.611	0.122	0	Fibro
ENSG00000184156	KCNQ3	0	1.26833	0.294	0.026	0	Fibro
ENSG00000104067	TJP1	0	1.26821	0.467	0.077	0	Fibro
ENSG00000136237	RAPGEF5	0	1.26492	0.414	0.039	0	Fibro
ENSG00000215386	MIR99AHG	0	1.26453	0.367	0.042	0	Fibro
ENSG00000177425	PAWR	0	1.2571	0.468	0.043	0	Fibro
ENSG00000107438	PDLIM1	0	1.25536	0.598	0.144	0	Fibro
ENSG00000143842	SOX13	0	1.24561	0.462	0.043	0	Fibro
ENSG00000072110	ACTN1	0	1.24326	0.482	0.078	0	Fibro
ENSG00000173598	NUDT4	0	1.2411	0.618	0.193	0	Fibro
ENSG00000163637	PRICKLE2	0	1.24075	0.394	0.023	0	Fibro
ENSG00000185046	ANKS1B	0	1.23993	0.326	0.02	0	Fibro
ENSG00000126261	UBA2	0	1.23675	0.567	0.135	0	Fibro
ENSG00000152818	UTRN	0	1.22765	0.643	0.268	0	Fibro
ENSG00000115963	RND3	0	1.22655	0.438	0.048	0	Fibro
ENSG00000100234	TIMP3	0	1.22214	0.707	0.196	0	Fibro
ENSG00000132688	NES	0	1.21781	0.405	0.018	0	Fibro
ENSG00000166444	ST5	0	1.21673	0.392	0.043	0	Fibro
ENSG00000176692	FOXC2	0	1.2152	0.422	0.008	0	Fibro
ENSG00000174807	CD248	0	1.21147	0.373	0.005	0	Fibro
ENSG00000150687	PRSS23	0	1.2079	0.507	0.09	0	Fibro
ENSG00000077157	PPP1R12B	0	1.20767	0.462	0.078	0	Fibro
ENSG00000163638	ADAMTS9	0	1.20615	0.338	0.037	0	Fibro
ENSG00000163110	PDLIM5	0	1.205	0.578	0.166	0	Fibro
ENSG00000196781	TLE1	0	1.20478	0.525	0.092	0	Fibro
ENSG00000144642	RBMS3	0	1.20404	0.4	0.022	0	Fibro
ENSG00000143776	CDC42BPA	0	1.20324	0.436	0.049	0	Fibro
ENSG00000050165	DKK3	0	1.19129	0.423	0.016	0	Fibro
ENSG00000197702	PARVA	0	1.18613	0.446	0.048	0	Fibro
ENSG00000071205	ARHGAP10	0	1.18542	0.527	0.139	0	Fibro
ENSG00000072952	MRVI1	0	1.18494	0.387	0.006	0	Fibro
ENSG00000177697	CD151	0	1.1814	0.676	0.213	0	Fibro
ENSG00000115896	PLCL1	0	1.18093	0.471	0.109	0	Fibro
ENSG00000169439	SDC2	0	1.1761	0.435	0.056	0	Fibro
ENSG00000198947	DMD	0	1.17305	0.38	0.019	0	Fibro
ENSG00000079691	CARMIL1	0	1.17287	0.33	0.066	0	Fibro
ENSG00000187800	PEAR1	0	1.16759	0.432	0.018	0	Fibro
ENSG00000176658	MYO1D	0	1.16643	0.505	0.113	0	Fibro
ENSG00000150672	DLG2	0	1.1627	0.313	0.062	0	Fibro
ENSG00000125740	FOSB	0	1.16154	0.874	0.614	0	Fibro
ENSG00000145687	SSBP2	0	1.1586	0.566	0.156	0	Fibro
ENSG00000180616	SSTR2	0	1.14509	0.35	0.004	0	Fibro
ENSG00000178878	APOLD1	0	1.14258	0.531	0.131	0	Fibro
ENSG00000272168	CASC15	0	1.14155	0.337	0.021	0	Fibro
ENSG00000109452	INPP4B	0	1.13317	0.53	0.148	0	Fibro
ENSG00000152217	SETBP1	0	1.12903	0.408	0.07	0	Fibro
ENSG00000111077	TNS2	0	1.12882	0.455	0.049	0	Fibro
ENSG00000138758	2024-09-11	0	1.12762	0.489	0.114	0	Fibro
ENSG00000163625	WDFY3	0	1.12487	0.418	0.072	0	Fibro
ENSG00000153956	CACNA2D1	0	1.1215	0.375	0.031	0	Fibro
ENSG00000115306	SPTBN1	0	1.12083	0.595	0.178	0	Fibro
ENSG00000267280	TBX2-AS1	0	1.11982	0.364	0.015	0	Fibro
ENSG00000116117	PARD3B	0	1.1186	0.343	0.049	0	Fibro
ENSG00000144891	AGTR1	0	1.1178	0.309	0.003	0	Fibro
ENSG00000101333	PLCB4	0	1.11767	0.33	0.032	0	Fibro
ENSG00000157985	AGAP1	0	1.11754	0.473	0.106	0	Fibro
ENSG00000182247	UBE2E2	0	1.11616	0.513	0.117	0	Fibro
ENSG00000102024	PLS3	0	1.11613	0.436	0.037	0	Fibro
ENSG00000114115	RBP1	0	1.11521	0.399	0.021	0	Fibro
ENSG00000213160	KLHL23	0	1.11439	0.391	0.018	0	Fibro
ENSG00000126458	RRAS	0	1.1124	0.534	0.126	0	Fibro
ENSG00000172965	MIR4435-2HG	0	1.11139	0.516	0.135	0	Fibro
ENSG00000166033	HTRA1	0	1.11084	0.312	0.088	0	Fibro
ENSG00000173517	PEAK1	0	1.10871	0.499	0.116	0	Fibro
ENSG00000198832	SELENOM	0	1.10706	0.66	0.241	0	Fibro
ENSG00000130584	ZBTB46	0	1.10487	0.381	0.044	0	Fibro
ENSG00000047648	ARHGAP6	0	1.10427	0.356	0.053	0	Fibro
ENSG00000136160	EDNRB	0	1.10069	0.424	0.037	0	Fibro
ENSG00000173918	C1QTNF1	0	1.10063	0.384	0.012	0	Fibro
ENSG00000099250	NRP1	0	1.09985	0.498	0.101	0	Fibro
ENSG00000099998	GGT5	0	1.09783	0.323	0.011	0	Fibro
ENSG00000146966	DENND2A	0	1.09642	0.323	0.012	0	Fibro
ENSG00000196924	FLNA	0	1.09597	0.677	0.3	0	Fibro
ENSG00000148120	C9orf3	0	1.09544	0.499	0.11	0	Fibro
ENSG00000102316	MAGED2	0	1.09519	0.569	0.175	0	Fibro
ENSG00000061918	GUCY1B1	0	1.0946	0.402	0.018	0	Fibro
ENSG00000204262	COL5A2	0	1.09357	0.374	0.008	0	Fibro
ENSG00000109339	MAPK10	0	1.09326	0.363	0.035	0	Fibro
ENSG00000174099	MSRB3	0	1.09323	0.397	0.021	0	Fibro
ENSG00000151617	EDNRA	0	1.09213	0.367	0.003	0	Fibro
ENSG00000169946	ZFPM2	0	1.09097	0.333	0.01	0	Fibro
ENSG00000050555	LAMC3	0	1.08829	0.273	0.004	0	Fibro
ENSG00000138031	ADCY3	0	1.08269	0.443	0.073	0	Fibro
ENSG00000105472	CLEC11A	0	1.0805	0.395	0.03	0	Fibro
ENSG00000118407	FILIP1	0	1.08026	0.353	0.017	0	Fibro
ENSG00000260549	MT1L	0	1.07703	0.399	0.063	0	Fibro
ENSG00000122545	2024-09-07	0	1.07329	0.744	0.358	0	Fibro
ENSG00000151693	ASAP2	0	1.07313	0.383	0.039	0	Fibro
ENSG00000213145	CRIP1	0	1.07301	0.783	0.418	0	Fibro
ENSG00000196588	MRTFA	0	1.06954	0.685	0.293	0	Fibro
ENSG00000106991	ENG	0	1.06719	0.54	0.103	0	Fibro
ENSG00000206052	DOK6	0	1.06446	0.319	0.011	0	Fibro
ENSG00000163629	PTPN13	0	1.06283	0.435	0.077	0	Fibro
ENSG00000137693	YAP1	0	1.06226	0.405	0.053	0	Fibro
ENSG00000138193	PLCE1	0	1.05937	0.284	0.008	0	Fibro
ENSG00000184014	DENND5A	0	1.0584	0.481	0.13	0	Fibro
ENSG00000168140	VASN	0	1.05667	0.386	0.048	0	Fibro
ENSG00000103145	HCFC1R1	0	1.05636	0.576	0.191	0	Fibro
ENSG00000149564	ESAM	0	1.05352	0.494	0.057	0	Fibro
ENSG00000064651	SLC12A2	0	1.05285	0.391	0.064	0	Fibro
ENSG00000167601	AXL	0	1.05237	0.505	0.102	0	Fibro
ENSG00000143416	SELENBP1	0	1.04822	0.377	0.033	0	Fibro
ENSG00000119138	KLF9	0	1.04795	0.526	0.166	0	Fibro
ENSG00000134138	MEIS2	0	1.04706	0.379	0.045	0	Fibro
ENSG00000112773	TENT5A	0	1.04552	0.422	0.08	0	Fibro
ENSG00000137573	SULF1	0	1.04518	0.328	0.014	0	Fibro
ENSG00000138792	ENPEP	0	1.04429	0.386	0.072	0	Fibro
ENSG00000169604	ANTXR1	0	1.04416	0.376	0.015	0	Fibro
ENSG00000047849	MAP4	0	1.04413	0.617	0.232	0	Fibro
ENSG00000148175	STOM	0	1.04396	0.609	0.228	0	Fibro
ENSG00000167460	TPM4	0	1.04374	0.712	0.302	0	Fibro
ENSG00000120896	SORBS3	0	1.03936	0.459	0.079	0	Fibro
ENSG00000144677	CTDSPL	0	1.03917	0.377	0.051	0	Fibro
ENSG00000221818	EBF2	0	1.03228	0.288	0.003	0	Fibro
ENSG00000182606	TRAK1	0	1.03045	0.513	0.151	0	Fibro
ENSG00000154380	ENAH	0	1.02451	0.298	0.028	0	Fibro
ENSG00000077092	RARB	0	1.02408	0.365	0.025	0	Fibro
ENSG00000179604	CDC42EP4	0	1.02069	0.435	0.07	0	Fibro
ENSG00000196923	PDLIM7	0	1.01761	0.397	0.047	0	Fibro
ENSG00000115252	PDE1A	0	1.01688	0.334	0.012	0	Fibro
ENSG00000006740	ARHGAP44	0	1.01683	0.33	0.007	0	Fibro
ENSG00000073712	FERMT2	0	1.01586	0.445	0.078	0	Fibro
ENSG00000143995	MEIS1	0	1.01396	0.309	0.013	0	Fibro
ENSG00000147027	TMEM47	0	1.01391	0.4	0.026	0	Fibro
ENSG00000178980	SELENOW	0	1.0092	0.787	0.447	0	Fibro
ENSG00000092841	MYL6	0	1.00636	0.959	0.854	0	Fibro
ENSG00000183853	KIRREL1	0	1.00563	0.341	0.013	0	Fibro
ENSG00000100243	CYB5R3	0	1.00557	0.604	0.202	0	Fibro
ENSG00000085063	CD59	0	1.0052	0.657	0.243	0	Fibro
ENSG00000181722	ZBTB20	0	1.00172	0.711	0.371	0	Fibro
ENSG00000256235	SMIM3	0	0.999904	0.507	0.142	0	Fibro
ENSG00000175029	CTBP2	0	0.997936	0.486	0.142	0	Fibro
ENSG00000162458	FBLIM1	0	0.997772	0.353	0.013	0	Fibro
ENSG00000124766	SOX4	0	0.994502	0.472	0.124	0	Fibro
ENSG00000124615	MOCS1	0	0.994282	0.348	0.011	0	Fibro
ENSG00000213853	EMP2	0	0.993839	0.456	0.086	0	Fibro
ENSG00000172292	CERS6	0	0.989516	0.452	0.109	0	Fibro
ENSG00000102780	DGKH	0	0.989495	0.417	0.083	0	Fibro
ENSG00000175745	NR2F1	0	0.986731	0.322	0.012	0	Fibro
ENSG00000065882	TBC1D1	0	0.977744	0.539	0.198	0	Fibro
ENSG00000162745	OLFML2B	0	0.977743	0.295	0.021	0	Fibro
ENSG00000257704	INAFM1	0	0.975107	0.392	0.062	0	Fibro
ENSG00000035862	TIMP2	0	0.974698	0.565	0.153	0	Fibro
ENSG00000140391	TSPAN3	0	0.974062	0.49	0.125	0	Fibro
ENSG00000196914	ARHGEF12	0	0.97218	0.459	0.12	0	Fibro
ENSG00000113361	CDH6	0	0.971431	0.393	0.06	0	Fibro
ENSG00000119147	C2orf40	0	0.971173	0.307	0.046	0	Fibro
ENSG00000143933	CALM2	0	0.970425	0.852	0.578	0	Fibro
ENSG00000100266	PACSIN2	0	0.969024	0.574	0.194	0	Fibro
ENSG00000113916	BCL6	0	0.966508	0.509	0.157	0	Fibro
ENSG00000138735	PDE5A	0	0.966435	0.309	0.014	0	Fibro
ENSG00000106624	AEBP1	0	0.964922	0.294	0.052	0	Fibro
ENSG00000182168	UNC5C	0	0.964093	0.294	0.006	0	Fibro
ENSG00000176463	SLCO3A1	0	0.960219	0.501	0.135	0	Fibro
ENSG00000172403	SYNPO2	0	0.958867	0.288	0.007	0	Fibro
ENSG00000118473	SGIP1	0	0.953235	0.27	0.011	0	Fibro
ENSG00000136158	SPRY2	0	0.949891	0.357	0.043	0	Fibro
ENSG00000156804	FBXO32	0	0.949791	0.422	0.085	0	Fibro
ENSG00000167552	TUBA1A	0	0.948294	0.716	0.395	0	Fibro
ENSG00000104723	TUSC3	0	0.947605	0.357	0.016	0	Fibro
ENSG00000082438	COBLL1	0	0.947242	0.387	0.061	0	Fibro
ENSG00000115183	TANC1	0	0.942618	0.401	0.071	0	Fibro
ENSG00000105894	PTN	0	0.9408	0.314	0.016	0	Fibro
ENSG00000163430	FSTL1	0	0.937896	0.449	0.089	0	Fibro
ENSG00000180304	OAZ2	0	0.937676	0.459	0.112	0	Fibro
ENSG00000106333	PCOLCE	0	0.935234	0.3	0.017	0	Fibro
ENSG00000140750	ARHGAP17	0	0.932904	0.483	0.122	0	Fibro
ENSG00000119771	KLHL29	0	0.931682	0.264	0.017	0	Fibro
ENSG00000133030	MPRIP	0	0.93091	0.551	0.177	0	Fibro
ENSG00000152767	FARP1	0	0.930797	0.392	0.084	0	Fibro
ENSG00000170145	SIK2	0	0.927997	0.54	0.228	0	Fibro
ENSG00000116604	MEF2D	0	0.927571	0.534	0.15	0	Fibro
ENSG00000088448	ANKRD10	0	0.925077	0.54	0.169	0	Fibro
ENSG00000154447	SH3RF1	0	0.923717	0.337	0.045	0	Fibro
ENSG00000131171	SH3BGRL	0	0.921976	0.689	0.32	0	Fibro
ENSG00000010278	CD9	0	0.920745	0.667	0.303	0	Fibro
ENSG00000172380	GNG12	0	0.917758	0.381	0.056	0	Fibro
ENSG00000078018	MAP2	0	0.91643	0.308	0.012	0	Fibro
ENSG00000154188	ANGPT1	0	0.916406	0.28	0.008	0	Fibro
ENSG00000130402	ACTN4	0	0.912273	0.687	0.354	0	Fibro
ENSG00000128487	SPECC1	0	0.909576	0.353	0.045	0	Fibro
ENSG00000164176	EDIL3	0	0.908384	0.297	0.034	0	Fibro
ENSG00000221869	CEBPD	0	0.906339	0.865	0.476	0	Fibro
ENSG00000154556	SORBS2	0	0.899962	0.356	0.08	0	Fibro
ENSG00000058091	CDK14	0	0.894393	0.369	0.078	0	Fibro
ENSG00000083642	PDS5B	0	0.894263	0.435	0.116	0	Fibro
ENSG00000109906	ZBTB16	0	0.892672	0.653	0.26	0	Fibro
ENSG00000118922	KLF12	0	0.888711	0.481	0.173	0	Fibro
ENSG00000142279	WTIP	0	0.884555	0.304	0.012	0	Fibro
ENSG00000123358	NR4A1	0	0.884169	0.713	0.424	0	Fibro
ENSG00000214357	NEURL1B	0	0.882862	0.308	0.009	0	Fibro
ENSG00000166681	BEX3	0	0.874015	0.57	0.194	0	Fibro
ENSG00000197461	PDGFA	0	0.872487	0.293	0.027	0	Fibro
ENSG00000143878	RHOB	0	0.871519	0.863	0.457	0	Fibro
ENSG00000148737	TCF7L2	0	0.870659	0.411	0.098	0	Fibro
ENSG00000170412	GPRC5C	0	0.868022	0.375	0.081	0	Fibro
ENSG00000255302	EID1	0	0.866935	0.597	0.243	0	Fibro
ENSG00000118292	C1orf54	0	0.86515	0.425	0.083	0	Fibro
ENSG00000130702	LAMA5	0	0.863593	0.387	0.059	0	Fibro
ENSG00000162772	ATF3	0	0.861017	0.663	0.346	0	Fibro
ENSG00000183580	FBXL7	0	0.860468	0.299	0.03	0	Fibro
ENSG00000146648	EGFR	0	0.859037	0.38	0.086	0	Fibro
ENSG00000077684	JADE1	0	0.859006	0.364	0.064	0	Fibro
ENSG00000164197	RNF180	0	0.857958	0.294	0.011	0	Fibro
ENSG00000143819	EPHX1	0	0.856265	0.415	0.099	0	Fibro
ENSG00000106211	HSPB1	0	0.855688	0.944	0.752	0	Fibro
ENSG00000133687	TMTC1	0	0.85567	0.338	0.033	0	Fibro
ENSG00000188483	IER5L	0	0.85533	0.459	0.148	0	Fibro
ENSG00000131634	TMEM204	0	0.853566	0.421	0.055	0	Fibro
ENSG00000156642	NPTN	0	0.85209	0.436	0.099	0	Fibro
ENSG00000152402	GUCY1A2	0	0.849132	0.264	0.006	0	Fibro
ENSG00000196628	TCF4	0	0.846994	0.471	0.105	0	Fibro
ENSG00000135862	LAMC1	0	0.846944	0.342	0.039	0	Fibro
ENSG00000182636	NDN	0	0.845963	0.333	0.014	0	Fibro
ENSG00000088256	GNA11	0	0.845802	0.401	0.075	0	Fibro
ENSG00000183023	SLC8A1	0	0.845136	0.388	0.095	0	Fibro
ENSG00000187079	TEAD1	0	0.844753	0.338	0.061	0	Fibro
ENSG00000185222	TCEAL9	0	0.843942	0.471	0.145	0	Fibro
ENSG00000154864	PIEZO2	0	0.840054	0.259	0.015	0	Fibro
ENSG00000189060	H1F0	0	0.83981	0.318	0.045	0	Fibro
ENSG00000044115	CTNNA1	0	0.839246	0.524	0.189	0	Fibro
ENSG00000168734	PKIG	0	0.836881	0.464	0.126	0	Fibro
ENSG00000148484	RSU1	0	0.836027	0.529	0.174	0	Fibro
ENSG00000177200	CHD9	0	0.834526	0.447	0.157	0	Fibro
ENSG00000188158	NHS	0	0.83384	0.273	0.048	0	Fibro
ENSG00000162576	MXRA8	0	0.829431	0.268	0.032	0	Fibro
ENSG00000117335	CD46	0	0.828595	0.514	0.196	0	Fibro
ENSG00000170275	CRTAP	0	0.827083	0.489	0.156	0	Fibro
ENSG00000149257	SERPINH1	0	0.82665	0.573	0.222	0	Fibro
ENSG00000130202	NECTIN2	0	0.826478	0.428	0.116	0	Fibro
ENSG00000079102	RUNX1T1	0	0.822077	0.25	0.012	0	Fibro
ENSG00000196376	SLC35F1	0	0.820896	0.265	0.045	0	Fibro
ENSG00000246705	H2AFJ	0	0.82022	0.641	0.305	0	Fibro
ENSG00000083857	FAT1	0	0.816306	0.294	0.038	0	Fibro
ENSG00000198435	NRARP	0	0.815809	0.294	0.035	0	Fibro
ENSG00000156265	MAP3K7CL	0	0.813815	0.283	0.028	0	Fibro
ENSG00000128585	MKLN1	0	0.810825	0.565	0.236	0	Fibro
ENSG00000133816	MICAL2	0	0.809776	0.318	0.044	0	Fibro
ENSG00000108946	PRKAR1A	0	0.80766	0.503	0.177	0	Fibro
ENSG00000106829	TLE4	0	0.806999	0.45	0.146	0	Fibro
ENSG00000170955	CAVIN3	0	0.805329	0.444	0.118	0	Fibro
ENSG00000117859	OSBPL9	0	0.803139	0.445	0.138	0	Fibro
ENSG00000153902	LGI4	0	0.797982	0.322	0.039	0	Fibro
ENSG00000165949	IFI27	0	0.795472	0.388	0.123	0	Fibro
ENSG00000142871	CYR61	0	0.794803	0.349	0.094	0	Fibro
ENSG00000175130	MARCKSL1	0	0.794454	0.419	0.128	0	Fibro
ENSG00000184489	PTP4A3	0	0.794204	0.314	0.037	0	Fibro
ENSG00000183807	FAM162B	0	0.793701	0.279	0.005	0	Fibro
ENSG00000153487	ING1	0	0.79274	0.376	0.101	0	Fibro
ENSG00000080573	COL5A3	0	0.791139	0.259	0.004	0	Fibro
ENSG00000175220	ARHGAP1	0	0.79048	0.387	0.078	0	Fibro
ENSG00000182158	CREB3L2	0	0.788063	0.419	0.123	0	Fibro
ENSG00000140937	CDH11	0	0.781575	0.265	0.007	0	Fibro
ENSG00000110651	CD81	0	0.778445	0.873	0.596	0	Fibro
ENSG00000213625	LEPROT	0	0.777198	0.455	0.138	0	Fibro
ENSG00000134294	SLC38A2	0	0.777155	0.661	0.321	0	Fibro
ENSG00000182463	TSHZ2	0	0.776891	0.287	0.049	0	Fibro
ENSG00000081189	MEF2C	0	0.774904	0.426	0.111	0	Fibro
ENSG00000138119	MYOF	0	0.773886	0.306	0.067	0	Fibro
ENSG00000130635	COL5A1	0	0.773009	0.251	0.011	0	Fibro
ENSG00000198742	SMURF1	0	0.772787	0.441	0.14	0	Fibro
ENSG00000134851	TMEM165	0	0.771985	0.528	0.221	0	Fibro
ENSG00000122378	PRXL2A	0	0.77065	0.33	0.099	0	Fibro
ENSG00000130158	DOCK6	0	0.770423	0.336	0.05	0	Fibro
ENSG00000166333	ILK	0	0.770189	0.488	0.175	0	Fibro
ENSG00000168268	NT5DC2	0	0.770017	0.307	0.027	0	Fibro
ENSG00000143198	MGST3	0	0.769451	0.721	0.381	0	Fibro
[truncated: 2,699 more rows]

## Sheet: MC
Table S2. Top differentially expressed genes in the sub-clustering analysis of mast cells, related to Figure 3.
gene_id	symbol	p_val	avg_log2FC	pct.1	pct.2	p_val_adj	cluster
ENSG00000210082	MT-RNR2	3.32864e-80	-1.98834	0.569	0.865	7.93415e-76	0
ENSG00000251562	MALAT1	2.26429e-69	-1.62263	0.954	0.983	5.39717e-65	0
ENSG00000197956	S100A6	1.29402e-56	0.629807	0.98	0.909	3.08443e-52	0
ENSG00000211459	MT-RNR1	5.5969e-54	-1.58368	0.218	0.548	1.33408e-49	0
ENSG00000167996	FTH1	8.74175e-51	0.526085	0.999	0.988	2.08368e-46	0
ENSG00000198899	MT-ATP6	9.385e-51	-1.37571	0.421	0.701	2.23701e-46	0
ENSG00000198712	MT-CO2	4.16984e-50	-1.19889	0.494	0.769	9.93922e-46	0
ENSG00000198886	MT-ND4	3.41223e-48	-1.25646	0.511	0.764	8.13338e-44	0
ENSG00000198938	MT-CO3	8.59095e-48	-1.22707	0.422	0.711	2.04774e-43	0
ENSG00000198727	MT-CYB	1.28172e-45	-1.24909	0.439	0.71	3.0551e-41	0
ENSG00000142676	RPL11	4.00473e-41	0.390396	0.995	0.968	9.54568e-37	0
ENSG00000166710	B2M	8.08634e-41	0.400357	1	0.996	1.92746e-36	0
ENSG00000135404	CD63	1.39823e-40	0.488513	0.984	0.904	3.33282e-36	0
ENSG00000156482	RPL30	1.18629e-38	0.37554	0.999	0.957	2.82765e-34	0
ENSG00000147403	RPL10	1.38524e-37	0.380652	0.999	0.974	3.30186e-33	0
ENSG00000144713	RPL32	4.00821e-37	0.364641	0.995	0.965	9.55396e-33	0
ENSG00000196154	S100A4	1.03249e-36	0.552903	0.974	0.879	2.46105e-32	0
ENSG00000198034	RPS4X	4.91172e-36	0.403633	0.992	0.944	1.17076e-31	0
ENSG00000149806	FAU	6.27631e-36	0.386108	0.993	0.949	1.49602e-31	0
ENSG00000148303	RPL7A	1.32818e-35	0.409802	0.992	0.936	3.16586e-31	0
ENSG00000142937	RPS8	1.45374e-35	0.38955	0.995	0.957	3.46513e-31	0
ENSG00000206560	ANKRD28	9.09229e-35	-1.10671	0.408	0.657	2.16724e-30	0
ENSG00000109475	RPL34	1.3568e-34	0.328875	0.996	0.963	3.23408e-30	0
ENSG00000138326	RPS24	3.1579e-33	0.383847	0.99	0.952	7.52717e-29	0
ENSG00000160584	SIK3	8.51901e-33	-0.898283	0.6	0.769	2.03059e-28	0
ENSG00000143947	RPS27A	2.05925e-32	0.348457	0.997	0.964	4.90844e-28	0
ENSG00000087086	FTL	6.32912e-32	0.251385	0.997	0.961	1.50861e-27	0
ENSG00000280441	FP236383.1	9.88481e-32	-0.806475	0.494	0.696	2.35614e-27	0
ENSG00000151422	FER	1.35048e-31	-1.0215	0.522	0.726	3.219e-27	0
ENSG00000233927	RPS28	1.87074e-30	0.377616	0.997	0.965	4.45909e-26	0
ENSG00000163751	CPA3	4.40418e-30	0.361424	0.99	0.966	1.04978e-25	0
ENSG00000171863	RPS7	4.82451e-30	0.409802	0.983	0.932	1.14997e-25	0
ENSG00000198804	MT-CO1	5.95132e-30	-0.960456	0.311	0.557	1.41856e-25	0
ENSG00000198888	MT-ND1	7.73923e-30	-1.09045	0.299	0.534	1.84472e-25	0
ENSG00000198786	MT-ND5	7.78346e-30	-1.01313	0.1	0.319	1.85527e-25	0
ENSG00000170776	AKAP13	1.80778e-29	-0.727623	0.862	0.935	4.30903e-25	0
ENSG00000161016	RPL8	2.40538e-29	0.374571	0.984	0.937	5.73347e-25	0
NA	RF00100.4	8.29197e-29	-0.900786	0.516	0.699	1.97647e-24	0
ENSG00000197958	RPL12	1.09099e-28	0.374978	0.99	0.933	2.60048e-24	0
ENSG00000198763	MT-ND2	2.15286e-28	-1.01968	0.356	0.58	5.13155e-24	0
ENSG00000188846	RPL14	1.00335e-27	0.387021	0.983	0.929	2.39158e-23	0
ENSG00000063177	RPL18	1.28116e-27	0.378738	0.978	0.939	3.05378e-23	0
ENSG00000130449	ZSWIM6	1.38194e-27	-1.01156	0.35	0.582	3.29399e-23	0
ENSG00000229117	RPL41	3.44197e-27	0.318546	0.999	0.971	8.20429e-23	0
ENSG00000213719	CLIC1	1.14703e-26	0.479296	0.928	0.818	2.73405e-22	0
ENSG00000158710	TAGLN2	2.2034e-26	0.521758	0.896	0.807	5.25201e-22	0
ENSG00000068697	LAPTM4A	4.82206e-25	0.481816	0.86	0.779	1.14939e-20	0
ENSG00000010278	CD9	5.91983e-25	0.475056	0.886	0.768	1.41105e-20	0
ENSG00000198840	MT-ND3	8.00611e-25	-1.06774	0.119	0.316	1.90834e-20	0
ENSG00000167468	GPX4	1.28484e-24	0.564985	0.779	0.633	3.06254e-20	0
ENSG00000111640	GAPDH	1.54938e-24	0.476759	0.944	0.847	3.6931e-20	0
ENSG00000089327	FXYD5	1.75177e-24	0.530876	0.852	0.752	4.17552e-20	0
ENSG00000108298	RPL19	7.67669e-24	0.318628	0.993	0.948	1.82982e-19	0
ENSG00000182899	RPL35A	9.05283e-24	0.3096	0.988	0.954	2.15783e-19	0
ENSG00000162244	RPL29	2.32033e-22	0.339163	0.976	0.917	5.53073e-18	0
ENSG00000112306	RPS12	4.59827e-22	0.289199	0.996	0.965	1.09604e-17	0
ENSG00000157540	DYRK1A	4.77912e-22	-0.994977	0.181	0.381	1.13915e-17	0
ENSG00000109756	RAPGEF2	1.95683e-21	-0.813713	0.326	0.534	4.66429e-17	0
ENSG00000174485	DENND4A	2.23393e-21	-0.726047	0.486	0.676	5.32478e-17	0
ENSG00000169554	ZEB2	2.45332e-21	-0.831574	0.46	0.649	5.84774e-17	0
ENSG00000132475	H3F3B	3.63161e-21	0.396876	0.983	0.946	8.6563e-17	0
ENSG00000130522	JUND	3.6505e-21	0.329478	0.995	0.969	8.70134e-17	0
ENSG00000114391	RPL24	7.2639e-21	0.319149	0.976	0.925	1.73142e-16	0
ENSG00000042493	CAPG	1.83801e-20	0.436406	0.864	0.755	4.38108e-16	0
ENSG00000115268	RPS15	1.07627e-19	0.281509	0.987	0.934	2.56539e-15	0
ENSG00000156508	EEF1A1	1.21031e-19	0.24432	1	0.983	2.8849e-15	0
ENSG00000173812	EIF1	5.89497e-19	0.339377	0.974	0.927	1.40513e-14	0
ENSG00000100030	MAPK1	8.31685e-19	-0.774349	0.518	0.677	1.9824e-14	0
ENSG00000116251	RPL22	8.36215e-19	0.339686	0.953	0.892	1.9932e-14	0
ENSG00000233276	GPX1	8.37601e-19	0.428653	0.866	0.762	1.99651e-14	0
ENSG00000068878	PSME4	1.01935e-18	-0.655731	0.156	0.342	2.42972e-14	0
ENSG00000213316	LTC4S	1.22057e-18	0.498222	0.819	0.716	2.90935e-14	0
ENSG00000198918	RPL39	1.36415e-18	0.277334	0.992	0.964	3.25158e-14	0
ENSG00000197892	KIF13B	3.04598e-18	-0.770968	0.351	0.541	7.2604e-14	0
ENSG00000026025	VIM	3.85924e-18	0.343633	0.988	0.96	9.19887e-14	0
ENSG00000186468	RPS23	8.23913e-18	0.265658	0.999	0.965	1.96388e-13	0
ENSG00000164674	SYTL3	9.43172e-18	-0.600903	0.714	0.844	2.24814e-13	0
ENSG00000120885	CLU	1.69524e-17	0.447881	0.869	0.784	4.04077e-13	0
ENSG00000117523	PRRC2C	2.20314e-17	-0.668229	0.219	0.404	5.25141e-13	0
ENSG00000104517	UBR5	3.1325e-17	-0.710243	0.145	0.314	7.46663e-13	0
ENSG00000257242	LINC01619	3.25899e-17	-0.863615	0.134	0.298	7.76813e-13	0
ENSG00000187239	FNBP1	4.89578e-17	-0.659996	0.239	0.427	1.16696e-12	0
ENSG00000122406	RPL5	6.05391e-17	0.320789	0.979	0.922	1.44301e-12	0
ENSG00000158869	FCER1G	7.46425e-17	0.437044	0.848	0.75	1.77918e-12	0
ENSG00000167522	ANKRD11	8.35841e-17	-0.640854	0.271	0.457	1.99231e-12	0
ENSG00000152601	MBNL1	1.32397e-16	-0.615564	0.333	0.531	3.15582e-12	0
ENSG00000121966	CXCR4	2.09788e-16	-0.812335	0.132	0.289	5.00052e-12	0
ENSG00000110700	RPS13	6.72923e-16	0.293555	0.976	0.935	1.60398e-11	0
ENSG00000163041	H3F3A	8.46907e-16	0.363675	0.9	0.833	2.01869e-11	0
ENSG00000263961	RHEX	1.21038e-15	0.434345	0.773	0.672	2.88505e-11	0
ENSG00000140563	MCTP2	1.45966e-15	-0.62981	0.156	0.319	3.47924e-11	0
ENSG00000206503	HLA-A	1.48276e-15	0.298596	0.976	0.932	3.53431e-11	0
ENSG00000171858	RPS21	1.82768e-15	0.27149	0.992	0.936	4.35645e-11	0
ENSG00000162924	REL	1.91916e-15	-0.609677	0.434	0.605	4.57452e-11	0
ENSG00000065413	ANKRD44	2.47786e-15	-0.673567	0.324	0.495	5.90624e-11	0
ENSG00000124942	AHNAK	2.69602e-15	-0.53711	0.452	0.623	6.42622e-11	0
ENSG00000166233	ARIH1	3.24361e-15	-0.644312	0.427	0.587	7.73148e-11	0
ENSG00000026508	CD44	3.58349e-15	-0.524451	0.772	0.841	8.54161e-11	0
ENSG00000064393	HIPK2	5.569e-15	-0.645832	0.33	0.503	1.32743e-10	0
ENSG00000126070	AGO3	6.10496e-15	-0.714147	0.214	0.377	1.45518e-10	0
ENSG00000130255	RPL36	6.26578e-15	0.298997	0.971	0.922	1.49351e-10	0
ENSG00000120690	ELF1	1.11968e-14	-0.565441	0.426	0.589	2.66887e-10	0
ENSG00000112893	MAN2A1	1.87601e-14	-0.70122	0.383	0.54	4.47166e-10	0
ENSG00000099331	MYO9B	2.07127e-14	-0.611127	0.536	0.685	4.93708e-10	0
ENSG00000079335	CDC14A	2.28368e-14	-0.6535	0.201	0.361	5.44338e-10	0
ENSG00000146376	ARHGAP18	2.29977e-14	-0.603339	0.435	0.611	5.48173e-10	0
ENSG00000171988	JMJD1C	2.59024e-14	-0.659954	0.236	0.4	6.1741e-10	0
ENSG00000025293	PHF20	2.81047e-14	-0.482611	0.76	0.85	6.69903e-10	0
ENSG00000168028	RPSA	3.27766e-14	0.296576	0.925	0.859	7.81263e-10	0
ENSG00000081237	PTPRC	4.72348e-14	-0.533614	0.14	0.292	1.12589e-09	0
ENSG00000008294	SPAG9	5.51634e-14	-0.655602	0.164	0.315	1.31488e-09	0
ENSG00000173068	BNC2	5.72773e-14	-0.705845	0.279	0.435	1.36526e-09	0
ENSG00000101596	SMCHD1	7.824e-14	-0.593045	0.236	0.4	1.86493e-09	0
ENSG00000285534	AL163541.1	8.11231e-14	-1.03397	0.173	0.323	1.93365e-09	0
ENSG00000104904	OAZ1	8.8691e-14	0.342406	0.889	0.806	2.11404e-09	0
ENSG00000178764	ZHX2	9.38978e-14	-0.698379	0.19	0.338	2.23815e-09	0
ENSG00000102531	FNDC3A	1.19648e-13	-0.685414	0.147	0.292	2.85193e-09	0
ENSG00000115604	IL18R1	1.41966e-13	-0.612513	0.647	0.767	3.3839e-09	0
ENSG00000197253	TPSB2	1.47603e-13	0.368506	0.999	0.96	3.51826e-09	0
ENSG00000172236	TPSAB1	2.08178e-13	0.249758	0.997	0.952	4.96213e-09	0
ENSG00000096060	FKBP5	2.09796e-13	-0.639446	0.273	0.433	5.00071e-09	0
ENSG00000068366	ACSL4	2.11834e-13	-0.739441	0.417	0.562	5.04927e-09	0
ENSG00000167526	RPL13	2.54768e-13	0.227709	0.995	0.954	6.07266e-09	0
ENSG00000100784	RPS6KA5	3.45346e-13	-0.685008	0.248	0.397	8.23167e-09	0
ENSG00000124614	RPS10	3.57194e-13	0.278866	0.959	0.891	8.51408e-09	0
ENSG00000116539	ASH1L	3.89369e-13	-0.540858	0.229	0.388	9.281e-09	0
ENSG00000157764	BRAF	4.27609e-13	-0.668	0.33	0.487	1.01925e-08	0
ENSG00000131051	RBM39	5.35433e-13	-0.49467	0.574	0.701	1.27626e-08	0
ENSG00000010810	FYN	5.43751e-13	-0.5699	0.374	0.537	1.29608e-08	0
ENSG00000059758	CDK17	5.56956e-13	-0.594613	0.134	0.272	1.32756e-08	0
ENSG00000145996	CDKAL1	5.91905e-13	-0.497228	0.123	0.261	1.41087e-08	0
ENSG00000103657	HERC1	6.14146e-13	-0.653831	0.235	0.39	1.46388e-08	0
ENSG00000092841	MYL6	6.2174e-13	0.311089	0.942	0.881	1.48198e-08	0
ENSG00000142669	SH3BGRL3	6.73223e-13	0.329722	0.906	0.828	1.60469e-08	0
ENSG00000049618	ARID1B	7.4558e-13	-0.609196	0.417	0.571	1.77716e-08	0
ENSG00000102699	PARP4	7.59997e-13	-0.574569	0.245	0.404	1.81153e-08	0
ENSG00000117984	CTSD	8.96538e-13	0.339446	0.885	0.818	2.13699e-08	0
ENSG00000181722	ZBTB20	9.0118e-13	-0.670296	0.447	0.587	2.14805e-08	0
ENSG00000178974	FBXO34	9.19933e-13	-0.734195	0.322	0.469	2.19275e-08	0
ENSG00000154217	PITPNC1	9.65585e-13	-0.627104	0.16	0.3	2.30157e-08	0
ENSG00000245532	NEAT1	1.00266e-12	-0.562522	0.654	0.769	2.38993e-08	0
ENSG00000137818	RPLP1	1.03222e-12	0.195794	0.997	0.969	2.46039e-08	0
ENSG00000101109	STK4	1.04714e-12	-0.557843	0.371	0.529	2.49596e-08	0
ENSG00000115760	BIRC6	1.07266e-12	-0.54114	0.159	0.304	2.5568e-08	0
ENSG00000156639	ZFAND3	1.22798e-12	-0.697968	0.383	0.519	2.92702e-08	0
ENSG00000170145	SIK2	1.57971e-12	-0.630678	0.245	0.399	3.7654e-08	0
ENSG00000174373	RALGAPA1	1.67537e-12	-0.621021	0.125	0.258	3.99341e-08	0
ENSG00000102786	INTS6	1.68904e-12	-0.718529	0.211	0.364	4.02599e-08	0
ENSG00000165029	ABCA1	1.72966e-12	-0.679159	0.216	0.364	4.12282e-08	0
ENSG00000165502	RPL36AL	2.90242e-12	0.311259	0.898	0.821	6.91822e-08	0
ENSG00000078369	GNB1	3.14234e-12	-0.544706	0.409	0.559	7.49007e-08	0
ENSG00000038382	TRIO	3.29587e-12	-0.642811	0.427	0.569	7.85604e-08	0
ENSG00000170315	UBB	3.50615e-12	0.305858	0.961	0.889	8.35727e-08	0
ENSG00000136942	RPL35	3.61658e-12	0.24921	0.972	0.918	8.62048e-08	0
ENSG00000164684	ZNF704	4.67755e-12	-0.621351	0.17	0.31	1.11494e-07	0
ENSG00000144674	GOLGA4	4.71251e-12	-0.551673	0.122	0.252	1.12327e-07	0
ENSG00000158470	B4GALT5	4.72498e-12	-0.542908	0.528	0.659	1.12625e-07	0
ENSG00000115419	GLS	4.79603e-12	-0.542019	0.134	0.267	1.14318e-07	0
ENSG00000109320	NFKB1	4.90447e-12	-0.646012	0.574	0.703	1.16903e-07	0
ENSG00000149273	RPS3	5.2392e-12	0.216763	0.99	0.938	1.24882e-07	0
ENSG00000109670	FBXW7	5.26137e-12	-0.555799	0.126	0.255	1.2541e-07	0
ENSG00000080298	RFX3	5.57256e-12	-0.657033	0.152	0.28	1.32828e-07	0
ENSG00000198900	TOP1	5.72316e-12	-0.515421	0.174	0.314	1.36417e-07	0
ENSG00000072364	AFF4	5.88855e-12	-0.525337	0.299	0.448	1.4036e-07	0
ENSG00000089220	PEBP1	6.50652e-12	0.406386	0.706	0.61	1.55089e-07	0
ENSG00000135046	ANXA1	8.00257e-12	0.383988	0.948	0.914	1.90749e-07	0
ENSG00000197102	DYNC1H1	8.35352e-12	-0.581654	0.249	0.4	1.99114e-07	0
ENSG00000135905	DOCK10	8.72141e-12	-0.538511	0.263	0.423	2.07884e-07	0
ENSG00000173575	CHD2	8.89892e-12	-0.531937	0.228	0.379	2.12115e-07	0
ENSG00000109906	ZBTB16	9.21762e-12	-0.657567	0.228	0.366	2.19711e-07	0
ENSG00000073921	PICALM	9.41926e-12	-0.587507	0.279	0.426	2.24517e-07	0
ENSG00000186591	UBE2H	9.48418e-12	-0.523881	0.228	0.38	2.26065e-07	0
ENSG00000135390	ATP5MC2	9.50112e-12	0.349038	0.83	0.718	2.26469e-07	0
ENSG00000155849	ELMO1	9.68141e-12	-0.536958	0.35	0.5	2.30766e-07	0
ENSG00000185201	IFITM2	1.0468e-11	0.364509	0.759	0.655	2.49516e-07	0
ENSG00000181555	SETD2	1.47915e-11	-0.480762	0.126	0.257	3.52569e-07	0
ENSG00000176340	COX8A	1.4923e-11	0.441642	0.617	0.513	3.55704e-07	0
ENSG00000111669	TPI1	1.51275e-11	0.428821	0.68	0.585	3.60578e-07	0
ENSG00000196531	NACA	1.53714e-11	0.266469	0.937	0.891	3.66393e-07	0
ENSG00000196189	SEMA4A	1.79719e-11	-0.90946	0.404	0.53	4.28378e-07	0
ENSG00000100354	TNRC6B	2.19778e-11	-0.61311	0.159	0.289	5.23863e-07	0
ENSG00000087903	RFX2	2.38887e-11	-0.577503	0.345	0.488	5.69411e-07	0
ENSG00000142089	IFITM3	2.52447e-11	0.478672	0.636	0.519	6.01732e-07	0
ENSG00000118007	STAG1	2.52691e-11	-0.555467	0.24	0.385	6.02314e-07	0
ENSG00000158985	CDC42SE2	2.53002e-11	-0.512866	0.288	0.437	6.03056e-07	0
ENSG00000124788	ATXN1	2.58455e-11	-0.56775	0.345	0.493	6.16053e-07	0
ENSG00000092199	HNRNPC	2.74545e-11	-0.480197	0.44	0.586	6.54406e-07	0
ENSG00000011600	TYROBP	2.87334e-11	0.329683	0.848	0.757	6.8489e-07	0
ENSG00000008083	JARID2	2.90738e-11	-0.580857	0.338	0.485	6.93004e-07	0
ENSG00000163106	HPGDS	3.02942e-11	0.339414	0.805	0.751	7.22093e-07	0
ENSG00000124214	STAU1	3.15354e-11	-0.456113	0.125	0.252	7.51677e-07	0
ENSG00000055609	KMT2C	3.48206e-11	-0.551972	0.236	0.38	8.29984e-07	0
ENSG00000110075	PPP6R3	3.8005e-11	-0.518929	0.26	0.407	9.05886e-07	0
ENSG00000154310	TNIK	4.19441e-11	-0.556509	0.422	0.568	9.99779e-07	0
ENSG00000173230	GOLGB1	5.16628e-11	-0.483701	0.128	0.254	1.23144e-06	0
ENSG00000115825	PRKD3	5.74418e-11	-0.561091	0.14	0.266	1.36918e-06	0
ENSG00000171132	PRKCE	6.28563e-11	-0.536854	0.221	0.361	1.49824e-06	0
ENSG00000131558	EXOC4	6.96356e-11	-0.473036	0.136	0.263	1.65983e-06	0
ENSG00000153815	CMIP	6.97214e-11	-0.499466	0.189	0.327	1.66188e-06	0
ENSG00000197728	RPS26	8.06455e-11	0.301674	0.966	0.903	1.92226e-06	0
ENSG00000147010	SH3KBP1	9.28939e-11	-0.54044	0.225	0.363	2.21422e-06	0
ENSG00000112531	QKI	1.14124e-10	-0.533922	0.294	0.435	2.72026e-06	0
ENSG00000115464	USP34	1.1745e-10	-0.482583	0.17	0.3	2.79955e-06	0
ENSG00000145819	ARHGAP26	1.17702e-10	-0.487249	0.147	0.273	2.80555e-06	0
ENSG00000113712	CSNK1A1	1.22143e-10	-0.498922	0.169	0.297	2.9114e-06	0
ENSG00000111348	ARHGDIB	1.26333e-10	0.268943	0.89	0.842	3.01128e-06	0
ENSG00000075624	ACTB	1.33776e-10	0.258489	0.98	0.935	3.18869e-06	0
ENSG00000145687	SSBP2	1.56092e-10	-0.490625	0.187	0.319	3.7206e-06	0
ENSG00000103222	ABCC1	1.62136e-10	-0.534374	0.353	0.498	3.86467e-06	0
ENSG00000118985	ELL2	1.80965e-10	-0.486857	0.754	0.823	4.31349e-06	0
ENSG00000198399	ITSN2	1.92019e-10	-0.504807	0.182	0.314	4.57697e-06	0
ENSG00000073417	PDE8A	2.21626e-10	-0.537723	0.322	0.457	5.28267e-06	0
ENSG00000082438	COBLL1	2.28939e-10	-0.539272	0.135	0.253	5.45698e-06	0
ENSG00000136770	DNAJC1	2.31649e-10	-0.558413	0.263	0.405	5.52158e-06	0
ENSG00000233968	AL157895.1	2.32483e-10	0.480161	0.401	0.287	5.54147e-06	0
ENSG00000189043	NDUFA4	2.47408e-10	0.373276	0.75	0.666	5.89722e-06	0
ENSG00000100731	PCNX1	2.53834e-10	-0.424805	0.148	0.276	6.0504e-06	0
ENSG00000054267	ARID4B	2.59218e-10	-0.488035	0.362	0.501	6.17872e-06	0
ENSG00000088986	DYNLL1	2.6632e-10	0.430706	0.672	0.586	6.34799e-06	0
ENSG00000048740	CELF2	2.81237e-10	-0.541625	0.377	0.512	6.70356e-06	0
ENSG00000106565	TMEM176B	3.34914e-10	0.5587	0.405	0.292	7.98301e-06	0
ENSG00000075420	FNDC3B	3.51538e-10	-0.524782	0.14	0.256	8.37925e-06	0
ENSG00000110713	NUP98	3.53205e-10	-0.478814	0.351	0.494	8.41899e-06	0
ENSG00000196588	MRTFA	3.91266e-10	-0.473613	0.286	0.431	9.32621e-06	0
ENSG00000124762	CDKN1A	3.92773e-10	0.477154	0.602	0.515	9.36214e-06	0
ENSG00000065809	FAM107B	4.06074e-10	-0.532678	0.356	0.5	9.67917e-06	0
ENSG00000102908	NFAT5	4.07881e-10	-0.514276	0.388	0.535	9.72226e-06	0
ENSG00000161970	RPL26	4.20957e-10	0.195088	0.993	0.949	1.00339e-05	0
ENSG00000164190	NIPBL	4.38662e-10	-0.465882	0.164	0.289	1.04559e-05	0
ENSG00000054118	THRAP3	4.47677e-10	-0.471455	0.136	0.255	1.06708e-05	0
ENSG00000113811	SELENOK	4.56182e-10	0.330992	0.811	0.734	1.08735e-05	0
ENSG00000132466	ANKRD17	4.642e-10	-0.473777	0.163	0.288	1.10647e-05	0
ENSG00000140319	SRP14	5.10526e-10	0.310164	0.773	0.72	1.21689e-05	0
ENSG00000166949	SMAD3	5.21702e-10	-0.502166	0.26	0.393	1.24353e-05	0
ENSG00000127603	MACF1	5.55771e-10	-0.50691	0.181	0.309	1.32474e-05	0
ENSG00000127483	HP1BP3	6.33035e-10	-0.396693	0.138	0.26	1.5089e-05	0
ENSG00000102158	MAGT1	6.40231e-10	-0.464455	0.18	0.308	1.52605e-05	0
ENSG00000134419	RPS15A	6.74129e-10	0.185359	0.995	0.96	1.60685e-05	0
ENSG00000058063	ATP11B	7.04861e-10	-0.47743	0.193	0.318	1.68011e-05	0
ENSG00000083845	RPS5	7.13598e-10	0.245042	0.946	0.872	1.70093e-05	0
ENSG00000123146	ADGRE5	7.70869e-10	-0.427879	0.519	0.656	1.83744e-05	0
ENSG00000132965	ALOX5AP	8.25744e-10	0.305627	0.856	0.771	1.96824e-05	0
ENSG00000007168	PAFAH1B1	8.60204e-10	-0.465176	0.28	0.42	2.05038e-05	0
ENSG00000151240	DIP2C	9.02867e-10	-0.578644	0.212	0.344	2.15207e-05	0
ENSG00000138448	ITGAV	9.76835e-10	-0.582093	0.145	0.258	2.32838e-05	0
ENSG00000156052	GNAQ	1.00663e-09	-0.502744	0.249	0.381	2.3994e-05	0
ENSG00000122862	SRGN	1.02081e-09	0.208098	0.984	0.979	2.43319e-05	0
ENSG00000182197	EXT1	1.03898e-09	-0.54405	0.237	0.373	2.47651e-05	0
ENSG00000135940	COX5B	1.44014e-09	0.359004	0.633	0.531	3.43271e-05	0
ENSG00000148848	ADAM12	1.63677e-09	-0.488288	0.275	0.409	3.9014e-05	0
ENSG00000182827	ACBD3	1.66368e-09	-0.456888	0.169	0.29	3.96554e-05	0
ENSG00000214253	FIS1	1.69691e-09	0.440239	0.472	0.372	4.04474e-05	0
ENSG00000169756	LIMS1	1.8324e-09	-0.511544	0.194	0.32	4.3677e-05	0
ENSG00000177189	RPS6KA3	1.86723e-09	-0.502941	0.246	0.376	4.45073e-05	0
ENSG00000182196	ARL6IP4	1.9171e-09	0.457028	0.494	0.394	4.5696e-05	0
ENSG00000177885	GRB2	1.94745e-09	-0.408463	0.372	0.522	4.64193e-05	0
ENSG00000138670	RASGEF1B	2.07558e-09	-0.429709	0.282	0.421	4.94735e-05	0
ENSG00000135678	CPM	2.10961e-09	-0.562065	0.562	0.664	5.02847e-05	0
ENSG00000140575	IQGAP1	2.17945e-09	-0.436585	0.363	0.505	5.19493e-05	0
ENSG00000106803	SEC61B	2.20811e-09	0.416578	0.587	0.498	5.26325e-05	0
ENSG00000151779	NBAS	2.24941e-09	-0.609892	0.173	0.29	5.3617e-05	0
ENSG00000118503	TNFAIP3	2.66005e-09	-0.372888	0.722	0.813	6.34049e-05	0
ENSG00000152061	RABGAP1L	3.2808e-09	-0.529172	0.16	0.275	7.82011e-05	0
ENSG00000196396	PTPN1	3.66098e-09	-0.486923	0.269	0.402	8.72631e-05	0
ENSG00000100906	NFKBIA	3.77748e-09	0.29752	0.969	0.95	9.004e-05	0
ENSG00000133195	SLC39A11	3.81342e-09	-0.524508	0.307	0.437	9.08966e-05	0
ENSG00000114331	ACAP2	3.82016e-09	-0.392302	0.139	0.254	9.10573e-05	0
ENSG00000198160	MIER1	4.09887e-09	-0.464453	0.174	0.292	9.77006e-05	0
ENSG00000169967	MAP3K2	4.40692e-09	-0.417203	0.168	0.29	0.000105043	0
ENSG00000114902	SPCS1	4.57815e-09	0.417594	0.489	0.398	0.000109125	0
ENSG00000084207	GSTP1	4.66573e-09	0.336027	0.621	0.521	0.000111212	0
ENSG00000148655	LRMDA	4.72508e-09	-0.543879	0.374	0.502	0.000112627	0
ENSG00000198604	BAZ1A	5.10451e-09	-0.481311	0.198	0.319	0.000121671	0
ENSG00000155903	RASA2	5.52417e-09	-0.427508	0.153	0.267	0.000131674	0
ENSG00000196782	MAML3	5.59585e-09	-0.539587	0.359	0.484	0.000133383	0
ENSG00000166501	PRKCB	6.2584e-09	-0.4658	0.236	0.361	0.000149175	0
ENSG00000080824	HSP90AA1	6.58848e-09	-0.511335	0.653	0.732	0.000157043	0
ENSG00000197555	SIPA1L1	6.69015e-09	-0.528094	0.246	0.37	0.000159466	0
ENSG00000092820	EZR	6.73238e-09	-0.435053	0.375	0.499	0.000160473	0
ENSG00000091039	OSBPL8	8.55444e-09	-0.512739	0.329	0.461	0.000203904	0
ENSG00000078124	ACER3	8.59991e-09	-0.472392	0.377	0.508	0.000204987	0
ENSG00000128739	SNRPN	8.99065e-09	0.437864	0.384	0.281	0.000214301	0
ENSG00000131378	RFTN1	9.25937e-09	-0.461504	0.151	0.263	0.000220706	0
ENSG00000107036	RIC1	9.54422e-09	-0.498603	0.215	0.334	0.000227496	0
ENSG00000104447	TRPS1	1.0088e-08	-0.425859	0.144	0.254	0.000240456	0
ENSG00000163191	S100A11	1.01065e-08	0.303335	0.701	0.611	0.000240898	0
ENSG00000204628	RACK1	1.03023e-08	0.240182	0.911	0.864	0.000245566	0
ENSG00000176845	METRNL	1.03487e-08	0.383981	0.697	0.634	0.000246672	0
ENSG00000081320	STK17B	1.09511e-08	-0.439152	0.533	0.644	0.00026103	0
ENSG00000120594	PLXDC2	1.21676e-08	-0.526332	0.144	0.253	0.000290028	0
ENSG00000135655	USP15	1.32079e-08	-0.495247	0.231	0.351	0.000314824	0
ENSG00000185052	SLC24A3	1.3227e-08	-0.485078	0.761	0.837	0.000315279	0
ENSG00000153944	MSI2	1.33346e-08	-0.530829	0.261	0.382	0.000317843	0
ENSG00000125740	FOSB	1.38289e-08	0.181713	0.99	0.974	0.000329626	0
ENSG00000145703	IQGAP2	1.4177e-08	-0.459471	0.202	0.322	0.000337923	0
ENSG00000006607	FARP2	1.42147e-08	-0.540646	0.17	0.281	0.000338821	0
ENSG00000135241	PNPLA8	1.42563e-08	-0.448654	0.148	0.259	0.000339814	0
ENSG00000138071	ACTR2	1.45474e-08	-0.379453	0.204	0.331	0.000346751	0
ENSG00000059377	TBXAS1	1.73252e-08	-0.490994	0.279	0.403	0.000412963	0
ENSG00000149269	PAK1	1.79944e-08	-0.456227	0.296	0.422	0.000428914	0
ENSG00000142599	RERE	1.887e-08	-0.544827	0.248	0.365	0.000449784	0
ENSG00000147526	TACC1	2.09713e-08	-0.436165	0.401	0.534	0.000499871	0
ENSG00000125257	ABCC4	2.28157e-08	-0.452075	0.261	0.389	0.000543835	0
ENSG00000168209	DDIT4	2.30835e-08	0.467357	0.67	0.604	0.000550218	0
ENSG00000108107	RPL28	2.39804e-08	0.142035	0.992	0.95	0.000571596	0
ENSG00000117592	PRDX6	2.59172e-08	0.388968	0.604	0.517	0.000617762	0
ENSG00000147162	OGT	2.67298e-08	-0.432346	0.152	0.26	0.000637133	0
ENSG00000144668	ITGA9	2.69447e-08	-0.485394	0.206	0.323	0.000642254	0
ENSG00000125691	RPL23	2.72378e-08	-0.28295	0.826	0.864	0.00064924	0
ENSG00000153310	FAM49B	2.78281e-08	-0.425656	0.21	0.326	0.00066331	0
ENSG00000113580	NR3C1	2.82414e-08	-0.387865	0.256	0.383	0.000673162	0
ENSG00000019582	CD74	2.977e-08	-0.942456	0.556	0.642	0.000709598	0
ENSG00000146592	CREB5	3.3147e-08	-0.594046	0.292	0.403	0.000790092	0
ENSG00000138069	RAB1A	3.37186e-08	-0.403247	0.26	0.379	0.000803716	0
ENSG00000100300	TSPO	3.37489e-08	0.37106	0.577	0.487	0.000804438	0
ENSG00000048471	SNX29	3.52108e-08	-0.473787	0.324	0.454	0.000839284	0
ENSG00000171408	PDE7B	3.52826e-08	-0.532277	0.165	0.273	0.000840995	0
ENSG00000169499	PLEKHA2	4.28603e-08	-0.368919	0.233	0.358	0.00102162	0
ENSG00000138594	TMOD3	4.83416e-08	-0.361348	0.384	0.523	0.00115227	0
ENSG00000095787	WAC	5.05065e-08	-0.334235	0.227	0.351	0.00120387	0
ENSG00000075884	ARHGAP15	5.58841e-08	-0.460919	0.367	0.485	0.00133205	0
ENSG00000139218	SCAF11	5.98837e-08	-0.378383	0.166	0.276	0.00142739	0
ENSG00000133789	SWAP70	6.76031e-08	-0.386096	0.164	0.274	0.00161139	0
ENSG00000203804	ADAMTSL4-AS1	6.87048e-08	-0.403309	0.41	0.536	0.00163765	0
ENSG00000150867	PIP4K2A	7.25175e-08	-0.375117	0.248	0.378	0.00172853	0
ENSG00000175061	LRRC75A-AS1	7.28553e-08	0.303623	0.756	0.692	0.00173658	0
ENSG00000157985	AGAP1	7.55991e-08	-0.482858	0.263	0.38	0.00180198	0
ENSG00000143774	GUK1	7.58561e-08	0.386965	0.477	0.394	0.00180811	0
ENSG00000185420	SMYD3	8.15789e-08	-0.486497	0.561	0.681	0.00194451	0
ENSG00000117868	ESYT2	8.42765e-08	-0.417648	0.334	0.46	0.00200882	0
ENSG00000170889	RPS9	8.7207e-08	0.199485	0.919	0.859	0.00207867	0
ENSG00000138081	FBXO11	8.9752e-08	-0.395103	0.235	0.352	0.00213933	0
ENSG00000062194	GPBP1	9.13569e-08	-0.387005	0.24	0.364	0.00217758	0
ENSG00000077147	TM9SF3	9.24397e-08	-0.387374	0.152	0.253	0.00220339	0
ENSG00000142227	EMP3	9.36175e-08	0.32833	0.765	0.697	0.00223147	0
ENSG00000135541	AHI1	9.41383e-08	-0.452647	0.182	0.291	0.00224388	0
ENSG00000083168	KAT6A	9.47914e-08	-0.436995	0.148	0.25	0.00225945	0
ENSG00000280138	AC027290.2	9.63682e-08	-0.374369	0.185	0.298	0.00229703	0
ENSG00000141433	ADCYAP1	9.65929e-08	0.574307	0.396	0.289	0.00230239	0
ENSG00000100448	CTSG	1.01871e-07	0.716435	0.296	0.195	0.0024282	0
ENSG00000133112	TPT1	1.02087e-07	0.143181	0.997	0.976	0.00243335	0
ENSG00000150995	ITPR1	1.07501e-07	-0.432459	0.218	0.329	0.00256239	0
ENSG00000180879	SSR4	1.09251e-07	0.303476	0.691	0.615	0.0026041	0
ENSG00000223865	HLA-DPB1	1.21014e-07	-0.770422	0.216	0.325	0.00288449	0
ENSG00000125743	SNRPD2	1.21408e-07	0.329063	0.624	0.527	0.00289388	0
ENSG00000089902	RCOR1	1.25746e-07	-0.460151	0.212	0.319	0.00299729	0
ENSG00000141002	TCF25	1.26439e-07	-0.34446	0.295	0.425	0.0030138	0
ENSG00000217555	CKLF	1.30399e-07	0.295711	0.739	0.672	0.00310818	0
ENSG00000221983	UBA52	1.36705e-07	0.196343	0.942	0.869	0.00325851	0
ENSG00000150459	SAP18	1.37092e-07	0.380816	0.528	0.45	0.00326771	0
ENSG00000128340	RAC2	1.44369e-07	0.291351	0.76	0.7	0.00344119	0
ENSG00000162923	WDR26	1.51776e-07	-0.298943	0.163	0.273	0.00361774	0
ENSG00000117000	RLF	1.62316e-07	-0.476928	0.194	0.3	0.00386895	0
ENSG00000279483	AC090498.1	1.72172e-07	0.472365	0.779	0.752	0.00410388	0
ENSG00000111678	C12orf57	1.74415e-07	0.347608	0.625	0.556	0.00415737	0
ENSG00000084676	NCOA1	1.80314e-07	-0.38066	0.189	0.298	0.00429797	0
ENSG00000090266	NDUFB2	2.07829e-07	0.384744	0.556	0.473	0.0049538	0
ENSG00000196735	HLA-DQA1	2.31144e-07	-0.58042	0.157	0.257	0.00550955	0
ENSG00000126773	PCNX4	2.48436e-07	-0.515024	0.199	0.303	0.00592172	0
ENSG00000090376	IRAK3	2.54051e-07	-0.428863	0.303	0.419	0.00605555	0
ENSG00000138756	BMP2K	2.60067e-07	-0.413512	0.431	0.545	0.00619896	0
ENSG00000033800	PIAS1	2.60682e-07	-0.355236	0.224	0.337	0.00621361	0
ENSG00000165006	UBAP1	2.64478e-07	-0.368467	0.164	0.267	0.0063041	0
ENSG00000084070	SMAP2	2.7659e-07	-0.321743	0.227	0.342	0.00659279	0
ENSG00000131149	GSE1	2.86177e-07	-0.426474	0.418	0.531	0.00682133	0
ENSG00000163602	RYBP	2.88148e-07	-0.344358	0.161	0.263	0.00686831	0
ENSG00000069956	MAPK6	3.01674e-07	-0.422381	0.228	0.334	0.00719071	0
ENSG00000131143	COX4I1	3.04305e-07	0.273175	0.824	0.738	0.0072534	0
ENSG00000124831	LRRFIP1	3.06882e-07	-0.416358	0.372	0.49	0.00731484	0
ENSG00000005483	KMT2E	3.13392e-07	-0.385362	0.545	0.672	0.00747001	0
ENSG00000078674	PCM1	3.50271e-07	-0.396852	0.229	0.342	0.00834906	0
ENSG00000198258	UBL5	3.533e-07	0.330607	0.661	0.615	0.00842126	0
ENSG00000119335	SET	3.60751e-07	-0.321681	0.236	0.356	0.00859886	0
ENSG00000134516	DOCK2	3.67661e-07	-0.34813	0.182	0.289	0.00876357	0
ENSG00000172809	RPL38	3.69641e-07	0.184917	0.984	0.937	0.00881077	0
ENSG00000140264	SERF2	3.73238e-07	0.185695	0.899	0.847	0.00889649	0
ENSG00000168137	SETD5	3.75191e-07	-0.453692	0.194	0.298	0.00894306	0
ENSG00000075413	MARK3	3.75453e-07	-0.429295	0.235	0.344	0.00894931	0
ENSG00000168653	NDUFS5	4.01003e-07	0.373256	0.617	0.552	0.0095583	0
ENSG00000121741	ZMYM2	4.12876e-07	-0.423935	0.221	0.332	0.00984131	0
ENSG00000034510	TMSB10	4.21297e-07	0.192505	0.979	0.937	0.010042	0
ENSG00000185338	SOCS1	4.31499e-07	0.436605	0.48	0.383	0.0102852	0
ENSG00000144426	NBEAL1	4.35327e-07	-0.443011	0.216	0.318	0.0103764	0
ENSG00000166128	RAB8B	4.38201e-07	-0.281231	0.228	0.346	0.010445	0
ENSG00000243449	C4orf48	4.40235e-07	0.412706	0.408	0.319	0.0104934	0
ENSG00000172493	AFF1	4.46933e-07	-0.399484	0.163	0.264	0.0106531	0
ENSG00000163297	ANTXR2	4.88617e-07	-0.456045	0.153	0.252	0.0116467	0
ENSG00000178057	NDUFAF3	5.06299e-07	0.417521	0.396	0.318	0.0120681	0
ENSG00000172071	EIF2AK3	5.33734e-07	-0.437201	0.193	0.293	0.0127221	0
ENSG00000214063	TSPAN4	5.36256e-07	0.429975	0.316	0.233	0.0127822	0
ENSG00000113558	SKP1	5.86065e-07	0.300406	0.697	0.632	0.0139695	0
ENSG00000187109	NAP1L1	5.88139e-07	-0.348312	0.474	0.581	0.0140189	0
ENSG00000240972	MIF	5.96914e-07	0.435252	0.494	0.413	0.014228	0
ENSG00000118680	MYL12B	6.02444e-07	0.267268	0.716	0.643	0.0143599	0
ENSG00000149187	CELF1	6.08031e-07	-0.366529	0.183	0.285	0.014493	0
ENSG00000141867	BRD4	6.47013e-07	-0.395487	0.203	0.306	0.0154222	0
ENSG00000104064	GABPB1	6.55161e-07	-0.45435	0.295	0.403	0.0156164	0
ENSG00000128524	ATP6V1F	6.61346e-07	0.290152	0.672	0.618	0.0157638	0
ENSG00000130303	BST2	6.91889e-07	0.331532	0.599	0.521	0.0164919	0
ENSG00000168610	STAT3	7.24148e-07	-0.354083	0.301	0.417	0.0172608	0
ENSG00000169057	MECP2	7.35987e-07	-0.370552	0.261	0.371	0.017543	0
ENSG00000198742	SMURF1	7.71188e-07	-0.383303	0.16	0.257	0.018382	0
ENSG00000102265	TIMP1	7.77192e-07	0.324405	0.588	0.533	0.0185251	0
ENSG00000153201	RANBP2	8.2145e-07	-0.50678	0.397	0.499	0.0195801	0
ENSG00000007944	MYLIP	9.17732e-07	-0.332344	0.159	0.26	0.0218751	0
ENSG00000100644	HIF1A	9.18593e-07	-0.380291	0.273	0.387	0.0218956	0
ENSG00000100138	SNU13	9.70356e-07	0.305639	0.667	0.594	0.0231294	0
ENSG00000265681	RPL17	1.1035e-06	0.286584	0.755	0.686	0.0263031	0
ENSG00000171101	SIGLEC17P	1.13754e-06	0.413223	0.512	0.441	0.0271144	0
ENSG00000204435	CSNK2B	1.14825e-06	0.388958	0.451	0.38	0.0273698	0
ENSG00000265241	RBM8A	1.24103e-06	0.334808	0.661	0.608	0.0295812	0
ENSG00000143669	LYST	1.30489e-06	-0.38371	0.231	0.339	0.0311033	0
ENSG00000138395	CDK15	1.31457e-06	-0.329005	0.155	0.25	0.0313342	0
ENSG00000161405	IKZF3	1.3633e-06	-0.423465	0.282	0.397	0.0324956	0
ENSG00000086062	B4GALT1	1.42617e-06	-0.319288	0.173	0.273	0.0339941	0
ENSG00000230590	FTX	1.43825e-06	-0.487605	0.263	0.367	0.0342821	0
ENSG00000124486	USP9X	1.44793e-06	-0.31829	0.182	0.281	0.0345127	0
ENSG00000171310	CHST11	1.59005e-06	-0.358461	0.418	0.53	0.0379005	0
ENSG00000004534	RBM6	1.65153e-06	-0.35763	0.253	0.361	0.0393659	0
ENSG00000075415	SLC25A3	1.65984e-06	0.318578	0.692	0.639	0.039564	0
ENSG00000053254	FOXN3	1.69295e-06	-0.308531	0.159	0.255	0.0403533	0
ENSG00000111670	GNPTAB	1.7039e-06	-0.314787	0.232	0.338	0.0406141	0
ENSG00000105640	RPL18A	1.71414e-06	0.172096	0.975	0.923	0.0408584	0
ENSG00000068024	HDAC4	1.80078e-06	-0.391917	0.254	0.361	0.0429233	0
ENSG00000164548	TRA2A	1.88706e-06	-0.354257	0.262	0.368	0.0449799	0
ENSG00000178982	EIF3K	1.94054e-06	0.334125	0.63	0.577	0.0462547	0
ENSG00000267519	AC020916.1	2.01259e-06	-0.302552	0.74	0.809	0.0479721	0
ENSG00000111229	ARPC3	2.15561e-06	0.279763	0.682	0.63	0.0513811	0
ENSG00000143248	RGS5	2.16022e-06	-0.324737	0.164	0.261	0.0514911	0
ENSG00000232995	RGS5	2.16022e-06	-0.324737	0.164	0.261	0.0514911	0
ENSG00000101773	RBBP8	2.24171e-06	-0.541388	0.164	0.252	0.0534334	0
ENSG00000257923	CUX1	2.44835e-06	-0.370497	0.267	0.38	0.0583589	0
ENSG00000106948	AKNA	2.50122e-06	-0.4037	0.263	0.369	0.0596191	0
ENSG00000100316	RPL3	2.5524e-06	0.16023	0.969	0.913	0.0608389	0
ENSG00000145425	RPS3A	2.58493e-06	0.156215	0.967	0.931	0.0616144	0
ENSG00000067082	KLF6	2.60573e-06	-0.27997	0.633	0.709	0.0621102	0
ENSG00000122218	COPA	3.03912e-06	-0.349794	0.206	0.304	0.0724406	0
ENSG00000078140	UBE2K	3.08832e-06	-0.346261	0.19	0.284	0.0736133	0
ENSG00000186153	WWOX	3.15642e-06	-0.478519	0.275	0.37	0.0752364	0
ENSG00000168918	INPP5D	3.31382e-06	-0.280481	0.159	0.255	0.0789881	0
ENSG00000107341	UBE2R2	3.50594e-06	-0.348206	0.172	0.267	0.0835676	0
ENSG00000167491	GATAD2A	3.62232e-06	-0.30046	0.202	0.303	0.0863416	0
ENSG00000155307	SAMSN1	3.70663e-06	-0.308771	0.596	0.694	0.0883512	0
ENSG00000146457	WTAP	3.74208e-06	-0.314399	0.223	0.322	0.0891963	0
ENSG00000156381	ANKRD9	3.87896e-06	0.405447	0.368	0.289	0.0924588	0
ENSG00000127540	UQCR11	4.01587e-06	0.316484	0.562	0.491	0.0957223	0
ENSG00000145592	RPL37	4.01793e-06	0.13881	0.99	0.96	0.0957714	0
ENSG00000112576	CCND3	4.02212e-06	-0.40593	0.271	0.368	0.0958713	0
ENSG00000173113	TRMT112	4.14959e-06	0.316797	0.575	0.515	0.0989096	0
ENSG00000127507	ADGRE2	4.15194e-06	-0.40136	0.172	0.264	0.0989656	0
ENSG00000120616	EPC1	4.18526e-06	-0.362711	0.232	0.331	0.09976	0
ENSG00000146386	ABRACL	4.25257e-06	0.369118	0.49	0.417	0.101364	0
ENSG00000112514	CUTA	4.27012e-06	0.329144	0.468	0.384	0.101783	0
ENSG00000118689	FOXO3	4.3328e-06	-0.37243	0.328	0.439	0.103277	0
ENSG00000108669	CYTH1	4.4806e-06	-0.326103	0.197	0.295	0.1068	0
ENSG00000138674	SEC31A	4.65058e-06	-0.326032	0.17	0.264	0.110851	0
ENSG00000169895	SYAP1	4.94202e-06	-0.308164	0.599	0.705	0.117798	0
ENSG00000110958	PTGES3	5.3087e-06	-0.284648	0.28	0.389	0.126538	0
ENSG00000168036	CTNNB1	5.87608e-06	-0.348476	0.291	0.402	0.140062	0
ENSG00000147872	PLIN2	6.23016e-06	0.316597	0.813	0.777	0.148502	0
ENSG00000117450	PRDX1	6.27773e-06	0.285098	0.616	0.556	0.149636	0
ENSG00000131981	LGALS3	6.35191e-06	0.452614	0.391	0.319	0.151404	0
ENSG00000079805	DNM2	6.39999e-06	-0.310427	0.245	0.348	0.15255	0
ENSG00000118508	RAB32	6.73194e-06	0.378899	0.414	0.348	0.160463	0
ENSG00000120742	SERP1	7.6154e-06	0.303271	0.611	0.545	0.181521	0
ENSG00000275302	CCL4	7.77071e-06	-0.875808	0.235	0.321	0.185223	0
ENSG00000141293	SKAP1	7.94208e-06	-0.32572	0.232	0.329	0.189307	0
ENSG00000134644	PUM1	8.1552e-06	-0.383666	0.24	0.338	0.194387	0
ENSG00000036257	CUL3	8.68656e-06	-0.371201	0.178	0.265	0.207053	0
ENSG00000162852	CNST	8.97227e-06	-0.428472	0.239	0.337	0.213863	0
ENSG00000241343	RPL36A	9.18717e-06	0.215068	0.807	0.752	0.218985	0
ENSG00000125107	CNOT1	9.41067e-06	-0.229035	0.159	0.251	0.224313	0
ENSG00000126267	COX6B1	9.58049e-06	0.234126	0.606	0.542	0.228361	0
ENSG00000111716	LDHB	9.86536e-06	0.317573	0.579	0.54	0.235151	0
ENSG00000163618	CADPS	9.94085e-06	-0.43929	0.334	0.432	0.23695	0
ENSG00000204525	HLA-C	1.02621e-05	0.21091	0.94	0.886	0.244606	0
ENSG00000254087	LYN	1.0277e-05	-0.331322	0.181	0.273	0.244962	0
ENSG00000213639	PPP1CB	1.09464e-05	-0.331312	0.254	0.349	0.260917	0
ENSG00000106153	CHCHD2	1.09787e-05	0.258702	0.676	0.613	0.261689	0
ENSG00000163162	RNF149	1.14029e-05	-0.284731	0.216	0.313	0.271799	0
ENSG00000038532	CLEC16A	1.17266e-05	-0.335478	0.218	0.314	0.279515	0
ENSG00000109323	MANBA	1.3366e-05	-0.338256	0.206	0.295	0.318592	0
ENSG00000269893	SNHG8	1.4688e-05	0.295094	0.607	0.558	0.350103	0
ENSG00000110955	ATP5F1B	1.53143e-05	0.377234	0.531	0.484	0.365031	0
ENSG00000175550	DRAP1	1.53957e-05	0.329071	0.535	0.489	0.366971	0
ENSG00000205581	HMGN1	1.55956e-05	0.2881	0.514	0.45	0.371737	0
ENSG00000008018	PSMB1	1.69288e-05	0.309035	0.464	0.396	0.403516	0
ENSG00000164506	STXBP5	1.71984e-05	-0.322498	0.169	0.253	0.409942	0
ENSG00000137145	DENND4C	1.73205e-05	-0.352862	0.173	0.257	0.412852	0
ENSG00000127314	RAP1B	1.7996e-05	-0.318762	0.371	0.474	0.428954	0
ENSG00000157514	TSC22D3	1.84663e-05	0.171292	0.938	0.906	0.440162	0
ENSG00000168172	HOOK3	1.9223e-05	-0.344537	0.325	0.424	0.458199	0
ENSG00000127184	COX7C	2.00631e-05	0.208364	0.843	0.783	0.478224	0
ENSG00000112033	PPARD	2.06057e-05	-0.375017	0.392	0.487	0.491158	0
ENSG00000205755	CRLF2	2.21347e-05	-0.290835	0.241	0.336	0.527603	0
ENSG00000097021	ACOT7	2.30631e-05	0.376852	0.257	0.186	0.549732	0
ENSG00000172081	MOB3A	2.39656e-05	-0.385058	0.231	0.318	0.571244	0
ENSG00000107223	EDF1	2.41992e-05	0.280867	0.585	0.53	0.576811	0
ENSG00000101608	MYL12A	2.46528e-05	0.241327	0.667	0.623	0.587624	0
ENSG00000145779	TNFAIP8	2.47905e-05	-0.417792	0.308	0.395	0.590906	0
ENSG00000126777	KTN1	2.61605e-05	-0.306788	0.228	0.321	0.623561	0
ENSG00000154229	PRKCA	2.69064e-05	-0.420537	0.575	0.661	0.64134	0
ENSG00000197622	CDC42SE1	2.75815e-05	-0.22547	0.204	0.299	0.657433	0
ENSG00000137076	TLN1	2.81696e-05	-0.261177	0.182	0.272	0.671451	0
ENSG00000070214	SLC44A1	2.86029e-05	-0.390716	0.326	0.422	0.68178	0
ENSG00000123144	TRIR	3.03997e-05	0.249288	0.617	0.568	0.724607	0
ENSG00000134825	TMEM258	3.28013e-05	0.295419	0.526	0.468	0.781852	0
ENSG00000110002	VWA5A	3.28024e-05	0.193461	0.739	0.696	0.781878	0
ENSG00000162511	LAPTM5	3.33057e-05	0.202405	0.786	0.765	0.793875	0
ENSG00000130844	ZNF331	3.61747e-05	-0.353399	0.55	0.649	0.862261	0
ENSG00000104823	ECH1	3.75143e-05	0.335528	0.387	0.323	0.894192	0
ENSG00000136167	LCP1	4.03087e-05	-0.161779	0.315	0.434	0.960798	0
ENSG00000108518	PFN1	4.12028e-05	0.149646	0.866	0.798	0.982111	0
ENSG00000103489	XYLT1	4.23803e-05	-0.332451	0.189	0.271	1	0
ENSG00000129562	DAD1	4.49477e-05	0.33127	0.497	0.446	1	0
ENSG00000069020	MAST4	4.61268e-05	-0.29473	0.412	0.505	1	0
ENSG00000118640	VAMP8	4.68627e-05	0.282177	0.533	0.478	1	0
ENSG00000147604	RPL7	4.71446e-05	0.174328	0.925	0.876	1	0
ENSG00000167283	ATP5MG	4.72107e-05	0.204589	0.695	0.631	1	0
ENSG00000138814	PPP3CA	4.90467e-05	-0.271094	0.172	0.255	1	0
ENSG00000116044	NFE2L2	5.00402e-05	-0.328443	0.389	0.488	1	0
ENSG00000184203	PPP1R2	5.03336e-05	-0.244258	0.206	0.294	1	0
ENSG00000143514	TP53BP2	5.37995e-05	-0.228274	0.206	0.295	1	0
ENSG00000116691	MIIP	5.48363e-05	0.360842	0.277	0.21	1	0
ENSG00000115935	WIPF1	5.64473e-05	-0.203744	0.166	0.251	1	0
ENSG00000228474	OST4	6.10656e-05	0.218131	0.708	0.649	1	0
ENSG00000172757	CFL1	6.15034e-05	0.186538	0.776	0.726	1	0
ENSG00000078304	PPP2R5C	6.27904e-05	-0.300356	0.29	0.387	1	0
ENSG00000230876	LINC00486	6.43775e-05	-0.209562	0.758	0.81	1	0
ENSG00000115524	SF3B1	6.58213e-05	-0.238128	0.231	0.323	1	0
ENSG00000174437	ATP2A2	6.60839e-05	-0.257547	0.383	0.487	1	0
ENSG00000182117	NOP10	6.83698e-05	0.411043	0.377	0.32	1	0
ENSG00000164587	RPS14	7.12368e-05	0.129367	0.995	0.957	1	0
ENSG00000123349	PFDN5	7.15494e-05	0.170801	0.885	0.815	1	0
ENSG00000147123	NDUFB11	7.27729e-05	0.340313	0.427	0.373	1	0
ENSG00000111775	COX6A1	7.41376e-05	0.252187	0.575	0.508	1	0
ENSG00000196352	CD55	7.50962e-05	-0.234467	0.237	0.326	1	0
ENSG00000170296	GABARAP	7.73737e-05	0.332414	0.328	0.264	1	0
ENSG00000123505	AMD1	8.15883e-05	-0.294193	0.283	0.372	1	0
ENSG00000109390	NDUFC1	8.22981e-05	0.361608	0.309	0.243	1	0
ENSG00000055044	NOP58	8.60432e-05	-0.275011	0.195	0.28	1	0
ENSG00000105939	ZC3HAV1	8.81649e-05	-0.346047	0.282	0.375	1	0
ENSG00000116560	SFPQ	9.22176e-05	-0.275096	0.355	0.446	1	0
ENSG00000179085	DPM3	9.27752e-05	0.335219	0.269	0.202	1	0
ENSG00000156127	BATF	9.62991e-05	0.291865	0.629	0.571	1	0
ENSG00000164741	DLC1	9.79542e-05	-0.389891	0.26	0.342	1	0
ENSG00000136603	SKIL	9.82747e-05	-0.287225	0.35	0.446	1	0
ENSG00000176463	SLCO3A1	9.85946e-05	-0.291647	0.172	0.252	1	0
ENSG00000051523	CYBA	0.000100243	0.194973	0.788	0.702	1	0
ENSG00000103363	ELOB	0.000100268	0.257254	0.562	0.512	1	0
ENSG00000140287	HDC	0.000102334	0.273735	0.602	0.545	1	0
ENSG00000231389	HLA-DPA1	0.00010637	-0.753833	0.248	0.328	1	0
ENSG00000245910	SNHG6	0.000116886	0.28092	0.603	0.55	1	0
ENSG00000108256	NUFIP2	0.000119026	-0.23543	0.187	0.271	1	0
ENSG00000108828	VAT1	0.000119505	0.351271	0.347	0.285	1	0
ENSG00000160014	CALM3	0.000122372	0.25768	0.481	0.414	1	0
ENSG00000122566	HNRNPA2B1	0.000122621	0.219618	0.818	0.794	1	0
ENSG00000169045	HNRNPH1	0.000123051	-0.232994	0.531	0.642	1	0
ENSG00000101439	CST3	0.000123772	0.152441	0.764	0.714	1	0
ENSG00000135821	GLUL	0.000132009	0.256109	0.754	0.724	1	0
ENSG00000172590	MRPL52	0.000135251	0.290349	0.363	0.3	1	0
ENSG00000125534	PPDPF	0.000143103	0.266856	0.512	0.452	1	0
ENSG00000119801	YPEL5	0.000143948	-0.242827	0.181	0.261	1	0
ENSG00000145495	2024-03-06	0.000146799	-0.216981	0.185	0.268	1	0
ENSG00000178980	SELENOW	0.000148929	0.349507	0.435	0.386	1	0
ENSG00000102030	NAA10	0.000149394	0.328166	0.301	0.242	1	0
ENSG00000012660	ELOVL5	0.000152141	-0.337266	0.269	0.356	1	0
ENSG00000114125	RNF7	0.000152184	0.28599	0.387	0.323	1	0
ENSG00000122644	ARL4A	0.000155628	0.314125	0.274	0.213	1	0
ENSG00000117691	NENF	0.000161189	0.28361	0.372	0.306	1	0
ENSG00000158019	BABAM2	0.000165455	-0.296317	0.286	0.375	1	0
ENSG00000118181	RPS25	0.000172506	0.139666	0.95	0.893	1	0
ENSG00000173926	2024-03-03	0.000173032	-0.382277	0.377	0.458	1	0
ENSG00000153113	CAST	0.000175758	-0.283697	0.253	0.337	1	0
ENSG00000242485	MRPL20	0.000184496	0.293264	0.303	0.238	1	0
ENSG00000145390	USP53	0.000186524	-0.272861	0.174	0.25	1	0
ENSG00000122545	2024-09-07	0.000192274	-0.210032	0.207	0.293	1	0
ENSG00000114942	EEF1B2	0.000194952	0.178262	0.836	0.774	1	0
ENSG00000132432	SEC61G	0.000205336	0.311167	0.476	0.43	1	0
ENSG00000134294	SLC38A2	0.000208468	-0.223637	0.182	0.262	1	0
ENSG00000180353	HCLS1	0.000214033	-0.200269	0.212	0.295	1	0
ENSG00000150593	PDCD4	0.000218201	-0.178812	0.263	0.357	1	0
ENSG00000120899	PTK2B	0.000219855	-0.249068	0.183	0.26	1	0
ENSG00000053918	KCNQ1	0.000220236	-0.239455	0.194	0.271	1	0
ENSG00000109846	CRYAB	0.000221216	0.111341	0.463	0.366	1	0
ENSG00000143575	HAX1	0.00022149	0.277593	0.353	0.292	1	0
ENSG00000168894	RNF181	0.000223829	0.342152	0.35	0.29	1	0
ENSG00000092010	PSME1	0.000226927	0.274143	0.549	0.497	1	0
ENSG00000167552	TUBA1A	0.000245181	0.336051	0.633	0.58	1	0
ENSG00000241468	ATP5MF	0.000246721	0.319328	0.46	0.399	1	0
ENSG00000107862	GBF1	0.000248672	-0.168122	0.182	0.263	1	0
ENSG00000177410	ZFAS1	0.000266322	-0.192176	0.478	0.575	1	0
ENSG00000122884	P4HA1	0.000269139	-0.362391	0.204	0.279	1	0
ENSG00000012061	ERCC1	0.000280517	-0.300431	0.199	0.274	1	0
ENSG00000111843	TMEM14C	0.000281771	0.292545	0.267	0.208	1	0
ENSG00000099622	CIRBP	0.000284001	0.229408	0.606	0.567	1	0
ENSG00000232112	TMA7	0.000284317	0.219386	0.744	0.672	1	0
ENSG00000122778	KIAA1549	0.000286023	-0.432444	0.396	0.478	1	0
ENSG00000135090	TAOK3	0.000290358	-0.255064	0.253	0.337	1	0
ENSG00000169991	IFFO2	0.000292199	-0.258965	0.202	0.275	1	0
ENSG00000139083	ETV6	0.000298204	-0.327073	0.337	0.418	1	0
ENSG00000110651	CD81	0.000301383	0.223267	0.731	0.695	1	0
ENSG00000104763	ASAH1	0.00030147	0.2668	0.591	0.553	1	0
ENSG00000185811	IKZF1	0.00031402	-0.232073	0.181	0.255	1	0
ENSG00000168003	SLC3A2	0.000314749	0.230996	0.463	0.408	1	0
ENSG00000215845	TSTD1	0.000317796	0.260775	0.309	0.252	1	0
ENSG00000103769	RAB11A	0.000320064	-0.27894	0.412	0.498	1	0
ENSG00000265972	TXNIP	0.000327317	-0.282789	0.296	0.376	1	0
ENSG00000204287	HLA-DRA	0.000332327	-0.659061	0.465	0.535	1	0
ENSG00000113732	ATP6V0E1	0.000341427	0.229288	0.532	0.463	1	0
ENSG00000215301	DDX3X	0.000373139	-0.272566	0.547	0.639	1	0
ENSG00000175471	MCTP1	0.000396511	-0.345636	0.253	0.329	1	0
ENSG00000177606	JUN	0.000399887	-0.173935	0.523	0.606	1	0
ENSG00000146425	DYNLT1	0.000421737	0.297266	0.394	0.335	1	0
ENSG00000085117	CD82	0.000428182	0.175887	0.676	0.633	1	0
ENSG00000196428	TSC22D2	0.000480096	-0.263894	0.198	0.268	1	0
ENSG00000113269	RNF130	0.00048291	-0.339527	0.637	0.69	1	0
ENSG00000138495	COX17	0.00049204	0.264997	0.484	0.433	1	0
ENSG00000113387	SUB1	0.000514752	0.213327	0.612	0.567	1	0
ENSG00000111786	SRSF9	0.000519655	0.318076	0.405	0.351	1	0
ENSG00000154269	ENPP3	0.000520864	-0.219754	0.202	0.274	1	0
ENSG00000100351	GRAP2	0.000520893	-0.17057	0.269	0.361	1	0
ENSG00000182179	UBA7	0.000521756	0.292595	0.291	0.238	1	0
ENSG00000100345	MYH9	0.000528347	-0.187574	0.347	0.439	1	0
ENSG00000117713	ARID1A	0.000533374	-0.26934	0.189	0.259	1	0
ENSG00000136810	TXN	0.000554443	0.260645	0.48	0.429	1	0
ENSG00000126264	HCST	0.000578407	-0.203609	0.202	0.271	1	0
ENSG00000160213	CSTB	0.0005977	0.241767	0.497	0.45	1	0
ENSG00000116473	RAP1A	0.000605064	-0.265942	0.301	0.387	1	0
ENSG00000105993	DNAJB6	0.000612346	-0.138403	0.29	0.376	1	0
ENSG00000152056	AP1S3	0.000622887	-0.311643	0.246	0.323	1	0
ENSG00000166974	MAPRE2	0.000626936	-0.217728	0.187	0.26	1	0
ENSG00000187193	MT1X	0.000640058	-0.196724	0.286	0.223	1	0
ENSG00000183943	PRKX	0.000642041	-0.344399	0.433	0.495	1	0
ENSG00000130811	EIF3G	0.000648347	0.263452	0.37	0.316	1	0
ENSG00000113742	CPEB4	0.000668223	-0.340814	0.309	0.38	1	0
ENSG00000115339	GALNT3	0.000670463	-0.286982	0.183	0.251	1	0
ENSG00000158050	DUSP2	0.000689025	-0.268733	0.193	0.261	1	0
ENSG00000172428	COPS9	0.000699487	0.259945	0.343	0.285	1	0
ENSG00000130203	APOE	0.00078456	-0.635231	0.347	0.411	1	0
ENSG00000184371	CSF1	0.000812568	0.221514	0.561	0.512	1	0
ENSG00000143507	DUSP10	0.000819808	-0.19603	0.274	0.361	1	0
ENSG00000147065	MSN	0.000823379	-0.189963	0.304	0.39	1	0
ENSG00000139318	DUSP6	0.000835299	-0.261633	0.478	0.546	1	0
ENSG00000166794	PPIB	0.000863254	0.296694	0.451	0.417	1	0
ENSG00000184007	PTP4A2	0.000901145	-0.194173	0.242	0.32	1	0
ENSG00000165732	DDX21	0.000933391	-0.231158	0.191	0.262	1	0
ENSG00000163349	HIPK1	0.000942991	-0.19445	0.229	0.305	1	0
ENSG00000160789	LMNA	0.000964578	0.1025	0.982	0.974	1	0
ENSG00000160633	SAFB	0.000978485	-0.207322	0.187	0.257	1	0
ENSG00000051620	HEBP2	0.000990936	0.284892	0.26	0.207	1	0
ENSG00000100266	PACSIN2	0.00100762	-0.27495	0.295	0.375	1	0
ENSG00000211450	SELENOH	0.00101176	0.304595	0.397	0.349	1	0
ENSG00000163479	SSR2	0.00101459	0.26066	0.481	0.443	1	0
ENSG00000164096	C4orf3	0.0010247	0.319532	0.376	0.335	1	0
ENSG00000162889	MAPKAPK2	0.0010428	-0.225675	0.237	0.31	1	0
ENSG00000196498	NCOR2	0.00104623	-0.242848	0.206	0.274	1	0
ENSG00000173120	KDM2A	0.00105107	-0.282232	0.266	0.344	1	0
ENSG00000100664	EIF5	0.00105583	-0.22225	0.35	0.429	1	0
ENSG00000086666	ZFAND6	0.00108657	-0.265859	0.208	0.278	1	0
ENSG00000119508	NR4A3	0.00117892	-0.203268	0.381	0.465	1	0
ENSG00000164405	UQCRQ	0.00129853	0.236118	0.457	0.413	1	0
ENSG00000105329	TGFB1	0.00130046	-0.187888	0.377	0.461	1	0
ENSG00000129351	ILF3	0.0013557	-0.190591	0.191	0.261	1	0
ENSG00000161011	SQSTM1	0.00138903	0.191757	0.761	0.744	1	0
ENSG00000115310	RTN4	0.00140303	-0.227683	0.325	0.407	1	0
ENSG00000140990	NDUFB10	0.00141434	0.368918	0.299	0.254	1	0
ENSG00000008988	RPS20	0.001425	-0.13301	0.831	0.829	1	0
ENSG00000244754	N4BP2L2	0.00149217	-0.214893	0.228	0.304	1	0
ENSG00000166441	RPL27A	0.00149286	-0.107359	0.9	0.895	1	0
ENSG00000185088	RPS27L	0.00153099	0.289784	0.528	0.486	1	0
ENSG00000115977	AAK1	0.00155137	-0.247888	0.244	0.314	1	0
ENSG00000213722	DDAH2	0.00160975	0.331286	0.359	0.315	1	0
ENSG00000111237	VPS29	0.00162142	0.329554	0.301	0.254	1	0
ENSG00000069849	ATP1B3	0.00162374	-0.435152	0.803	0.836	1	0
ENSG00000186010	NDUFA13	0.00163334	0.299482	0.415	0.377	1	0
ENSG00000272886	DCP1A	0.00164197	-0.192466	0.187	0.252	1	0
ENSG00000125970	RALY	0.00165251	-0.169507	0.26	0.336	1	0
ENSG00000109113	RAB34	0.00170988	0.241498	0.279	0.23	1	0
ENSG00000076641	PAG1	0.00177603	-0.309862	0.336	0.409	1	0
ENSG00000177700	POLR2L	0.00177826	0.265713	0.488	0.45	1	0
ENSG00000169020	ATP5ME	0.00178369	0.19457	0.533	0.497	1	0
ENSG00000090060	PAPOLA	0.00178619	-0.15337	0.197	0.271	1	0
ENSG00000112695	COX7A2	0.00178759	0.227706	0.554	0.51	1	0
ENSG00000089157	RPLP0	0.00185215	0.144853	0.723	0.668	1	0
ENSG00000106615	RHEB	0.00189212	-0.218129	0.199	0.266	1	0
ENSG00000181163	NPM1	0.00192198	0.179919	0.595	0.538	1	0
ENSG00000171223	JUNB	0.00193026	0.179177	0.872	0.857	1	0
ENSG00000062716	VMP1	0.00196884	-0.301433	0.391	0.46	1	0
ENSG00000231925	TAPBP	0.00199107	-0.181202	0.345	0.422	1	0
ENSG00000188229	TUBB4B	0.00201241	0.277644	0.474	0.438	1	0
ENSG00000163463	KRTCAP2	0.00207043	0.302684	0.38	0.342	1	0
ENSG00000135597	REPS1	0.00207764	-0.253792	0.291	0.365	1	0
ENSG00000069275	NUCKS1	0.00207884	-0.239751	0.235	0.301	1	0
ENSG00000170906	NDUFA3	0.00211437	0.296813	0.374	0.327	1	0
ENSG00000020633	RUNX3	0.00212534	-0.236715	0.237	0.308	1	0
ENSG00000114978	MOB1A	0.00214068	-0.173438	0.195	0.262	1	0
ENSG00000108405	P2RX1	0.00219568	-0.302967	0.336	0.411	1	0
ENSG00000104894	CD37	0.00221883	0.199256	0.612	0.576	1	0
ENSG00000241837	ATP5PO	0.00227971	0.305299	0.412	0.366	1	0
ENSG00000108106	UBE2S	0.0023875	0.270092	0.514	0.471	1	0
ENSG00000133639	BTG1	0.00241214	-0.164954	0.793	0.812	1	0
ENSG00000204388	HSPA1B	0.00245687	-0.371487	0.286	0.361	1	0
ENSG00000109321	AREG	0.00247301	0.414141	0.731	0.732	1	0
ENSG00000183648	NDUFB1	0.00249131	0.184162	0.537	0.493	1	0
ENSG00000073712	FERMT2	0.00254526	-0.131841	0.186	0.252	1	0
ENSG00000165775	FUNDC2	0.00261646	0.295335	0.307	0.265	1	0
ENSG00000135916	ITM2C	0.00263444	0.269319	0.324	0.277	1	0
ENSG00000141580	WDR45B	0.0026612	-0.240304	0.332	0.407	1	0
ENSG00000102119	EMD	0.00273428	0.261476	0.367	0.325	1	0
ENSG00000188243	COMMD6	0.00287733	0.162108	0.612	0.574	1	0
ENSG00000106605	BLVRA	0.00295642	0.295048	0.317	0.271	1	0
ENSG00000149534	MS4A2	0.00304535	0.162447	0.696	0.664	1	0
ENSG00000077063	CTTNBP2	0.00307013	-0.244721	0.214	0.276	1	0
ENSG00000164032	H2AFZ	0.00310375	0.272694	0.494	0.46	1	0
ENSG00000132205	EMILIN2	0.00311325	-0.215726	0.248	0.315	1	0
ENSG00000116489	CAPZA1	0.00314848	-0.267456	0.312	0.384	1	0
ENSG00000177674	AGTRAP	0.00322759	0.285803	0.265	0.221	1	0
ENSG00000197943	PLCG2	0.00328007	-0.305908	0.194	0.252	1	0
ENSG00000171314	PGAM1	0.00330454	0.27719	0.258	0.215	1	0
ENSG00000090104	RGS1	0.00337545	-0.168786	0.847	0.847	1	0
ENSG00000020577	SAMD4A	0.00339323	-0.281745	0.242	0.307	1	0
ENSG00000243147	MRPL33	0.00341293	0.245794	0.362	0.314	1	0
ENSG00000104388	RAB2A	0.00346884	-0.143342	0.224	0.293	1	0
ENSG00000144655	CSRNP1	0.00348325	0.228513	0.48	0.441	1	0
ENSG00000161835	GRASP	0.00354787	0.285964	0.565	0.538	1	0
ENSG00000162191	UBXN1	0.00354796	0.274311	0.394	0.356	1	0
ENSG00000163110	PDLIM5	0.00366373	-0.24965	0.225	0.29	1	0
ENSG00000146066	HIGD2A	0.00395005	0.2122	0.35	0.304	1	0
ENSG00000112335	SNX3	0.00403957	0.240302	0.367	0.328	1	0
ENSG00000125356	NDUFA1	0.00424051	0.243168	0.481	0.455	1	0
ENSG00000132405	TBC1D14	0.00425598	-0.248388	0.26	0.326	1	0
ENSG00000112078	KCTD20	0.00429748	-0.208812	0.193	0.25	1	0
ENSG00000163660	CCNL1	0.00433753	-0.210611	0.372	0.443	1	0
ENSG00000043462	LCP2	0.00440059	-0.163154	0.288	0.359	1	0
ENSG00000051108	HERPUD1	0.00445213	-0.211493	0.233	0.295	1	0
ENSG00000147684	NDUFB9	0.00472405	0.235583	0.37	0.331	1	0
ENSG00000109046	WSB1	0.0048504	-0.201312	0.316	0.385	1	0
ENSG00000265491	RNF115	0.00504568	-0.234216	0.269	0.337	1	0
ENSG00000152082	MZT2B	0.00508085	0.244123	0.482	0.45	1	0
ENSG00000121774	KHDRBS1	0.00511962	-0.113959	0.221	0.288	1	0
ENSG00000177156	TALDO1	0.00520549	0.251132	0.353	0.315	1	0
ENSG00000211592	IGKC	0.00533781	-1.39308	0.215	0.259	1	0
ENSG00000170345	FOS	0.00553002	0.232915	0.792	0.771	1	0
ENSG00000089009	RPL6	0.00559822	0.101708	0.931	0.882	1	0
ENSG00000142168	SOD1	0.00579403	0.2057	0.537	0.501	1	0
ENSG00000124172	ATP5F1E	0.00582848	0.128395	0.801	0.752	1	0
ENSG00000154518	ATP5MC3	0.00594809	0.267753	0.396	0.36	1	0
ENSG00000198400	NTRK1	0.00596573	0.264223	0.254	0.21	1	0
ENSG00000197747	S100A10	0.00596614	0.126645	0.549	0.496	1	0
ENSG00000102144	PGK1	0.00598858	0.245771	0.438	0.411	1	0
ENSG00000142864	SERBP1	0.0059943	-0.142187	0.194	0.252	1	0
ENSG00000277791	PSMB3	0.00600454	0.282009	0.342	0.311	1	0
ENSG00000075142	SRI	0.00600947	0.245699	0.354	0.31	1	0
ENSG00000111252	SH2B3	0.00617736	-0.216057	0.275	0.342	1	0
ENSG00000139629	GALNT6	0.00625585	-0.188915	0.22	0.281	1	0
ENSG00000164104	HMGB2	0.00629632	-0.18483	0.248	0.315	1	0
ENSG00000067225	PKM	0.00644746	0.224578	0.406	0.365	1	0
ENSG00000155368	DBI	0.00651017	0.23452	0.543	0.521	1	0
ENSG00000179271	GADD45GIP1	0.00653786	0.234753	0.271	0.23	1	0
ENSG00000108175	ZMIZ1	0.00657368	-0.225055	0.236	0.298	1	0
ENSG00000234741	GAS5	0.00679301	-0.111679	0.303	0.374	1	0
ENSG00000145741	BTF3	0.00692347	0.17715	0.687	0.663	1	0
ENSG00000132780	NASP	0.00697977	-0.191322	0.203	0.259	1	0
ENSG00000100599	RIN3	0.00709853	-0.183468	0.371	0.445	1	0
ENSG00000134480	CCNH	0.0071376	-0.159322	0.51	0.578	1	0
ENSG00000099385	BCL7C	0.00720951	0.291153	0.25	0.211	1	0
ENSG00000132661	NXT1	0.00721119	0.306454	0.27	0.234	1	0
ENSG00000100632	ERH	0.00724396	0.300092	0.277	0.241	1	0
ENSG00000105835	NAMPT	0.00733121	-0.149489	0.262	0.325	1	0
ENSG00000171159	C9orf16	0.00751622	0.248012	0.387	0.351	1	0
ENSG00000104529	EEF1D	0.00753302	0.157029	0.75	0.7	1	0
ENSG00000169738	DCXR	0.00755024	0.289602	0.287	0.248	1	0
ENSG00000103490	PYCARD	0.00776258	0.20085	0.308	0.265	1	0
ENSG00000104979	C19orf53	0.00788128	0.218328	0.383	0.342	1	0
ENSG00000143851	PTPN7	0.00800411	-0.154633	0.229	0.295	1	0
ENSG00000089737	DDX24	0.00818706	-0.143182	0.29	0.36	1	0
ENSG00000234745	HLA-B	0.00819961	0.10438	0.957	0.936	1	0
ENSG00000151651	ADAM8	0.00821481	0.278593	0.284	0.243	1	0
ENSG00000140988	RPS2	0.00827502	0.0992679	0.963	0.909	1	0
ENSG00000115091	ACTR3	0.00843389	-0.146595	0.279	0.344	1	0
ENSG00000171475	WIPF2	0.00843488	-0.202494	0.249	0.307	1	0
ENSG00000173436	MINOS1	0.00844455	0.243195	0.398	0.371	1	0
ENSG00000131174	COX7B	0.00858653	0.24347	0.392	0.356	1	0
ENSG00000151366	NDUFC2	0.00872703	0.285046	0.353	0.316	1	0
ENSG00000005486	RHBDD2	0.00909688	0.222575	0.468	0.446	1	0
ENSG00000175806	MSRA	0.00922386	-0.203182	0.41	0.478	1	0
ENSG00000102032	RENBP	0.00944654	0.212904	0.444	0.411	1	0
ENSG00000065989	PDE4A	0.00953412	-0.176933	0.292	0.356	1	0
ENSG00000077984	CST7	0.00960475	0.115478	0.38	0.328	1	0
ENSG00000231500	RPS18	0.00962036	0.0867053	0.987	0.953	1	0
ENSG00000141543	EIF4A3	0.0098044	0.318435	0.413	0.377	1	0
ENSG00000210082	MT-RNR2	1.2504e-109	1.21274	0.968	0.671	2.98046e-105	1
ENSG00000198899	MT-ATP6	1.13766e-93	1.43252	0.87	0.492	2.71172e-89	1
ENSG00000198886	MT-ND4	2.03692e-92	1.38904	0.902	0.58	4.85519e-88	1
ENSG00000198727	MT-CYB	4.30105e-82	1.35779	0.862	0.512	1.0252e-77	1
ENSG00000198712	MT-CO2	5.79238e-78	1.19699	0.894	0.578	1.38067e-73	1
ENSG00000211459	MT-RNR1	2.09612e-69	1.13906	0.72	0.311	4.99632e-65	1
ENSG00000198938	MT-CO3	4.57629e-69	1.27296	0.824	0.517	1.0908e-64	1
ENSG00000198763	MT-ND2	2.99752e-57	1.17355	0.728	0.408	7.14488e-53	1
ENSG00000198888	MT-ND1	1.42002e-53	1.18001	0.679	0.357	3.38476e-49	1
ENSG00000198804	MT-CO1	7.8805e-38	0.934964	0.65	0.393	1.8784e-33	1
ENSG00000198786	MT-ND5	1.07102e-36	1.03231	0.423	0.165	2.55289e-32	1
ENSG00000251562	MALAT1	6.4229e-34	-0.0824522	0.989	0.965	1.53096e-29	1
ENSG00000198840	MT-ND3	4.6754e-27	0.903	0.399	0.182	1.11443e-22	1
ENSG00000166710	B2M	1.29992e-26	-0.366694	0.998	0.997	3.09848e-22	1
NA	RF00100.4	2.77935e-26	0.771606	0.733	0.59	6.62486e-22	1
ENSG00000170776	AKAP13	7.02467e-25	0.422531	0.94	0.895	1.6744e-20	1
ENSG00000125691	RPL23	7.10422e-20	0.488042	0.887	0.835	1.69336e-15	1
ENSG00000025293	PHF20	1.14393e-19	0.503727	0.847	0.804	2.72666e-15	1
ENSG00000118985	ELL2	5.72132e-19	0.413257	0.836	0.782	1.36373e-14	1
ENSG00000231389	HLA-DPA1	5.94315e-18	-1.12333	0.146	0.352	1.41661e-13	1
ENSG00000148303	RPL7A	1.58172e-17	-0.319326	0.974	0.952	3.77018e-13	1
ENSG00000118503	TNFAIP3	2.00909e-16	0.516196	0.841	0.754	4.78886e-12	1
ENSG00000108518	PFN1	4.09035e-16	-0.481812	0.733	0.858	9.74975e-12	1
ENSG00000206560	ANKRD28	2.601e-15	0.594641	0.645	0.53	6.19974e-11	1
ENSG00000151422	FER	2.70263e-15	0.497002	0.715	0.622	6.44198e-11	1
ENSG00000196154	S100A4	3.35104e-15	-0.403018	0.892	0.924	7.98754e-11	1
ENSG00000108107	RPL28	6.5017e-15	-0.28661	0.966	0.967	1.54975e-10	1
ENSG00000204287	HLA-DRA	8.99377e-15	-0.850407	0.352	0.565	2.14376e-10	1
ENSG00000087086	FTL	1.76157e-14	-0.387144	0.983	0.972	4.19887e-10	1
ENSG00000112306	RPS12	1.87461e-14	-0.238137	0.989	0.972	4.46831e-10	1
ENSG00000156482	RPL30	1.99699e-14	-0.214057	0.992	0.966	4.76002e-10	1
ENSG00000158050	DUSP2	5.59116e-14	-0.653077	0.112	0.279	1.33271e-09	1
ENSG00000109971	HSPA8	5.62516e-14	-0.642691	0.335	0.531	1.34081e-09	1
ENSG00000069849	ATP1B3	6.99204e-14	0.520935	0.843	0.816	1.66662e-09	1
ENSG00000124942	AHNAK	9.44224e-14	0.61414	0.62	0.534	2.25065e-09	1
ENSG00000164674	SYTL3	1.18121e-13	0.417093	0.828	0.781	2.81552e-09	1
ENSG00000142937	RPS8	1.51084e-13	-0.266943	0.977	0.97	3.60124e-09	1
ENSG00000100030	MAPK1	1.78922e-13	0.49942	0.673	0.595	4.26478e-09	1
ENSG00000143947	RPS27A	2.65063e-13	-0.216883	0.992	0.971	6.31804e-09	1
ENSG00000019582	CD74	2.93414e-13	-0.92615	0.461	0.663	6.99381e-09	1
ENSG00000109320	NFKB1	5.37108e-13	0.551696	0.711	0.632	1.28025e-08	1
ENSG00000132002	DNAJB1	7.46134e-13	-0.78693	0.285	0.478	1.77849e-08	1
ENSG00000204389	HSPA1A	1.49621e-12	-0.858429	0.518	0.687	3.56637e-08	1
ENSG00000198034	RPS4X	1.96641e-12	-0.242669	0.972	0.959	4.68713e-08	1
ENSG00000169045	HNRNPH1	2.16996e-12	0.57048	0.669	0.573	5.17231e-08	1
ENSG00000138326	RPS24	5.83491e-12	-0.234485	0.975	0.963	1.39081e-07	1
ENSG00000160584	SIK3	6.79453e-12	0.429943	0.754	0.685	1.61954e-07	1
ENSG00000147403	RPL10	7.10916e-12	-0.224989	0.994	0.979	1.69454e-07	1
ENSG00000265972	TXNIP	9.01259e-12	-0.64234	0.223	0.39	2.14824e-07	1
ENSG00000158470	B4GALT5	9.09434e-12	0.508546	0.65	0.593	2.16773e-07	1
ENSG00000137818	RPLP1	1.06521e-11	-0.198131	0.994	0.975	2.53903e-07	1
ENSG00000197956	S100A6	1.17523e-11	-0.291114	0.93	0.939	2.80128e-07	1
ENSG00000121966	CXCR4	1.2726e-11	-0.688587	0.121	0.268	3.03336e-07	1
ENSG00000068366	ACSL4	1.52025e-11	0.576313	0.573	0.481	3.62366e-07	1
ENSG00000142676	RPL11	2.39854e-11	-0.192637	0.996	0.972	5.71715e-07	1
ENSG00000196126	HLA-DRB1	2.56012e-11	-0.808286	0.312	0.493	6.10231e-07	1
ENSG00000223865	HLA-DPB1	3.09331e-11	-0.791166	0.168	0.325	7.37322e-07	1
ENSG00000099331	MYO9B	3.73982e-11	0.542932	0.671	0.611	8.91424e-07	1
ENSG00000179820	MYADM	4.60213e-11	0.398739	0.828	0.797	1.09696e-06	1
ENSG00000197747	S100A10	2.25472e-10	-0.400717	0.378	0.567	5.37435e-06	1
ENSG00000233927	RPS28	3.60478e-10	-0.21324	0.991	0.972	8.59237e-06	1
ENSG00000280441	FP236383.1	4.68658e-10	0.350189	0.667	0.6	1.11709e-05	1
ENSG00000102096	PIM2	7.9018e-10	0.648894	0.558	0.484	1.88347e-05	1
ENSG00000130755	GMFG	8.21185e-10	-0.28113	0.278	0.457	1.95738e-05	1
ENSG00000169567	HINT1	8.30753e-10	-0.289728	0.25	0.43	1.98018e-05	1
ENSG00000171863	RPS7	9.78399e-10	-0.230393	0.966	0.946	2.33211e-05	1
ENSG00000026508	CD44	1.2082e-09	0.427547	0.819	0.813	2.87986e-05	1
ENSG00000143774	GUK1	1.22566e-09	-0.261843	0.287	0.476	2.92149e-05	1
ENSG00000077984	CST7	1.61037e-09	-0.415829	0.229	0.391	3.83848e-05	1
ENSG00000185052	SLC24A3	1.73286e-09	0.26096	0.83	0.8	4.13044e-05	1
ENSG00000063177	RPL18	1.85813e-09	-0.22509	0.962	0.951	4.42904e-05	1
ENSG00000182117	NOP10	1.86479e-09	-0.345807	0.217	0.388	4.44492e-05	1
ENSG00000144381	HSPD1	2.07122e-09	-0.443226	0.172	0.317	4.93695e-05	1
ENSG00000162924	REL	2.50922e-09	0.437961	0.597	0.517	5.98097e-05	1
ENSG00000233016	SNHG7	3.14048e-09	-0.296579	0.174	0.328	7.48565e-05	1
ENSG00000109756	RAPGEF2	4.24082e-09	0.426613	0.526	0.427	0.000101084	1
ENSG00000108298	RPL19	4.56287e-09	-0.188753	0.974	0.963	0.000108761	1
ENSG00000026297	RNASET2	5.02264e-09	-0.363415	0.13	0.264	0.00011972	1
ENSG00000169554	ZEB2	5.19137e-09	0.491054	0.628	0.557	0.000123742	1
ENSG00000229117	RPL41	5.46564e-09	-0.167291	0.994	0.977	0.000130279	1
ENSG00000204525	HLA-C	6.97085e-09	-0.290358	0.871	0.92	0.000166157	1
ENSG00000197958	RPL12	7.6617e-09	-0.225379	0.951	0.956	0.000182624	1
ENSG00000149806	FAU	8.55957e-09	-0.15958	0.991	0.957	0.000204026	1
ENSG00000112335	SNX3	1.06502e-08	-0.238186	0.223	0.387	0.000253858	1
ENSG00000111669	TPI1	1.15363e-08	-0.345293	0.491	0.669	0.00027498	1
ENSG00000188846	RPL14	1.16468e-08	-0.219259	0.945	0.952	0.000277612	1
ENSG00000115604	IL18R1	1.26321e-08	0.309371	0.737	0.714	0.000301099	1
ENSG00000214253	FIS1	1.32671e-08	-0.315876	0.291	0.454	0.000316235	1
ENSG00000176340	COX8A	1.38495e-08	-0.299694	0.416	0.604	0.000330116	1
ENSG00000162244	RPL29	1.63289e-08	-0.194912	0.921	0.947	0.000389215	1
ENSG00000211592	IGKC	1.72085e-08	-1.45238	0.153	0.275	0.000410182	1
ENSG00000240065	PSMB9	2.01609e-08	-0.284047	0.2	0.356	0.000480554	1
ENSG00000140990	NDUFB10	2.07622e-08	-0.320543	0.168	0.309	0.000494888	1
ENSG00000140264	SERF2	2.1936e-08	-0.266575	0.809	0.888	0.000522866	1
ENSG00000130203	APOE	2.38349e-08	-0.755087	0.272	0.428	0.000568128	1
ENSG00000144713	RPL32	2.46288e-08	-0.149636	0.991	0.972	0.000587052	1
ENSG00000051523	CYBA	2.50735e-08	-0.293756	0.629	0.774	0.000597651	1
ENSG00000110700	RPS13	2.89671e-08	-0.209449	0.951	0.951	0.00069046	1
ENSG00000161016	RPL8	3.22972e-08	-0.20153	0.951	0.957	0.000769835	1
ENSG00000142669	SH3BGRL3	3.34725e-08	-0.2682	0.805	0.877	0.00079785	1
ENSG00000167283	ATP5MG	3.67447e-08	-0.260161	0.529	0.702	0.000875847	1
ENSG00000197756	RPL37A	4.08783e-08	0.195739	0.994	0.965	0.000974375	1
ENSG00000187193	MT1X	5.28124e-08	-0.790262	0.155	0.281	0.00125884	1
ENSG00000169442	CD52	5.56427e-08	-0.425382	0.308	0.459	0.0013263	1
ENSG00000178982	EIF3K	5.73315e-08	-0.289719	0.467	0.645	0.00136655	1
ENSG00000130811	EIF3G	6.17413e-08	-0.260351	0.225	0.378	0.00147167	1
ENSG00000204435	CSNK2B	6.2555e-08	-0.266065	0.289	0.45	0.00149106	1
ENSG00000067082	KLF6	6.68261e-08	0.459155	0.694	0.674	0.00159287	1
ENSG00000167526	RPL13	7.06653e-08	-0.154004	0.983	0.965	0.00168438	1
ENSG00000087903	RFX2	8.12083e-08	0.430033	0.497	0.409	0.00193568	1
ENSG00000275302	CCL4	8.61033e-08	-0.85219	0.195	0.322	0.00205236	1
ENSG00000038382	TRIO	1.05343e-07	0.551634	0.561	0.497	0.00251097	1
ENSG00000175602	CCDC85B	1.06799e-07	-0.322658	0.208	0.351	0.00254566	1
ENSG00000100612	DHRS7	1.08566e-07	-0.26353	0.221	0.376	0.00258779	1
ENSG00000164713	BRI3	1.10941e-07	-0.318575	0.25	0.396	0.00264438	1
ENSG00000166913	YWHAB	1.55738e-07	-0.306038	0.265	0.411	0.00371217	1
ENSG00000115541	HSPE1	1.58858e-07	-0.434615	0.344	0.491	0.00378654	1
ENSG00000187051	RPS19BP1	1.64419e-07	-0.297266	0.14	0.26	0.00391908	1
ENSG00000167553	TUBA1C	1.68244e-07	-0.257125	0.2	0.343	0.00401027	1
ENSG00000089248	ERP29	1.70881e-07	-0.256883	0.163	0.294	0.00407311	1
ENSG00000111237	VPS29	1.71288e-07	-0.28678	0.176	0.308	0.00408282	1
ENSG00000211450	SELENOH	1.71895e-07	-0.32122	0.257	0.408	0.00409728	1
ENSG00000127528	KLF2	1.77355e-07	-0.368244	0.382	0.525	0.00422743	1
ENSG00000088986	DYNLL1	1.85402e-07	-0.281368	0.49	0.667	0.00441924	1
ENSG00000233276	GPX1	1.86742e-07	-0.264677	0.715	0.834	0.00445117	1
ENSG00000034510	TMSB10	2.12591e-07	-0.269865	0.951	0.954	0.00506733	1
ENSG00000150459	SAP18	2.96625e-07	-0.244162	0.363	0.524	0.00707035	1
ENSG00000157404	KIT	2.97562e-07	0.281182	0.773	0.76	0.00709269	1
ENSG00000135940	COX5B	3.53931e-07	-0.232247	0.427	0.623	0.0084363	1
ENSG00000131051	RBM39	3.72026e-07	0.431538	0.665	0.647	0.00886762	1
ENSG00000178980	SELENOW	4.4045e-07	-0.283894	0.287	0.448	0.0104986	1
ENSG00000100911	PSME2	4.73166e-07	-0.338205	0.153	0.271	0.0112784	1
ENSG00000104823	ECH1	4.77037e-07	-0.243607	0.238	0.387	0.0113706	1
ENSG00000099624	ATP5F1D	4.87984e-07	-0.236626	0.253	0.402	0.0116316	1
ENSG00000128739	SNRPN	5.25181e-07	-0.230637	0.216	0.359	0.0125182	1
ENSG00000154229	PRKCA	5.43595e-07	0.360953	0.667	0.613	0.0129571	1
ENSG00000117592	PRDX6	5.85294e-07	-0.284685	0.431	0.595	0.0139511	1
ENSG00000020633	RUNX3	6.26161e-07	-0.194124	0.185	0.315	0.0149252	1
ENSG00000116288	PARK7	6.26303e-07	-0.249239	0.229	0.366	0.0149285	1
ENSG00000100387	RBX1	6.2633e-07	-0.243691	0.174	0.304	0.0149292	1
ENSG00000146540	C7orf50	6.55608e-07	-0.275219	0.138	0.253	0.0156271	1
ENSG00000145425	RPS3A	6.7505e-07	-0.197515	0.941	0.946	0.0160905	1
ENSG00000134825	TMEM258	7.18544e-07	-0.205744	0.371	0.534	0.0171272	1
ENSG00000104904	OAZ1	7.50804e-07	-0.235826	0.781	0.859	0.0178962	1
ENSG00000089327	FXYD5	7.74952e-07	-0.305504	0.73	0.813	0.0184718	1
ENSG00000111786	SRSF9	8.77076e-07	-0.238122	0.261	0.413	0.020906	1
ENSG00000171858	RPS21	8.89508e-07	-0.166472	0.974	0.952	0.0212023	1
ENSG00000124614	RPS10	9.51642e-07	-0.20576	0.896	0.925	0.0226833	1
ENSG00000186395	KRT10	1.02692e-06	-0.174295	0.198	0.328	0.0244778	1
ENSG00000198918	RPL39	1.03646e-06	-0.150686	0.989	0.97	0.0247052	1
ENSG00000154518	ATP5MC3	1.0521e-06	-0.254466	0.265	0.414	0.0250778	1
ENSG00000143119	CD53	1.14404e-06	-0.174379	0.259	0.405	0.0272692	1
ENSG00000197892	KIF13B	1.15985e-06	0.402341	0.52	0.449	0.0276461	1
ENSG00000131981	LGALS3	1.26095e-06	-0.275152	0.246	0.384	0.0300561	1
ENSG00000204388	HSPA1B	1.27489e-06	-0.611089	0.242	0.365	0.0303882	1
ENSG00000164684	ZNF704	1.27854e-06	0.599967	0.316	0.234	0.0304753	1
ENSG00000143575	HAX1	1.3092e-06	-0.169626	0.216	0.352	0.0312062	1
ENSG00000104979	C19orf53	1.35757e-06	-0.188369	0.246	0.398	0.032359	1
ENSG00000174485	DENND4A	1.52012e-06	0.347271	0.624	0.595	0.0362335	1
ENSG00000125743	SNRPD2	1.57659e-06	-0.24197	0.444	0.609	0.0375796	1
ENSG00000131507	NDFIP1	1.58435e-06	-0.250413	0.146	0.259	0.0377645	1
ENSG00000204264	PSMB8	1.81088e-06	-0.229107	0.149	0.266	0.043164	1
ENSG00000221983	UBA52	1.92458e-06	-0.174591	0.864	0.909	0.0458742	1
ENSG00000135678	CPM	2.00137e-06	0.429127	0.641	0.619	0.0477046	1
ENSG00000145494	NDUFS6	2.01375e-06	-0.162181	0.149	0.266	0.0479998	1
ENSG00000051620	HEBP2	2.27839e-06	-0.244757	0.147	0.257	0.0543078	1
ENSG00000157764	BRAF	2.28994e-06	0.544876	0.469	0.411	0.054583	1
ENSG00000137161	CNPY3	2.37252e-06	-0.233318	0.147	0.258	0.0565513	1
ENSG00000164032	H2AFZ	2.42218e-06	-0.284583	0.367	0.512	0.0577351	1
ENSG00000160789	LMNA	2.55712e-06	0.171036	0.989	0.972	0.0609515	1
ENSG00000148834	GSTO1	2.56887e-06	-0.187207	0.17	0.29	0.0612316	1
ENSG00000178741	COX5A	2.60398e-06	-0.204063	0.197	0.324	0.0620684	1
ENSG00000125148	MT2A	2.67819e-06	-0.767187	0.537	0.68	0.0638373	1
ENSG00000175550	DRAP1	2.67877e-06	-0.235515	0.397	0.547	0.0638511	1
ENSG00000111229	ARPC3	2.93676e-06	-0.235387	0.541	0.69	0.0700006	1
ENSG00000165029	ABCA1	3.12421e-06	0.412023	0.365	0.286	0.0744686	1
ENSG00000106211	HSPB1	3.1812e-06	-0.299267	0.399	0.557	0.075827	1
ENSG00000149273	RPS3	3.78669e-06	-0.176966	0.962	0.956	0.0902595	1
ENSG00000105404	RABAC1	3.8643e-06	-0.174813	0.242	0.378	0.0921094	1
ENSG00000111640	GAPDH	3.89982e-06	-0.245949	0.836	0.902	0.0929561	1
ENSG00000134419	RPS15A	3.929e-06	-0.145814	0.987	0.968	0.0936516	1
ENSG00000051108	HERPUD1	3.93634e-06	-0.181841	0.181	0.304	0.0938267	1
ENSG00000105669	COPE	4.0529e-06	-0.150344	0.166	0.286	0.096605	1
ENSG00000130303	BST2	4.14868e-06	-0.198736	0.433	0.595	0.098888	1
ENSG00000158710	TAGLN2	4.20981e-06	-0.266145	0.798	0.858	0.100345	1
ENSG00000100906	NFKBIA	4.37176e-06	0.178178	0.97	0.952	0.104205	1
ENSG00000267519	AC020916.1	4.52971e-06	0.284282	0.788	0.781	0.10797	1
ENSG00000087302	RTRAF	4.62987e-06	-0.184706	0.157	0.272	0.110358	1
ENSG00000075624	ACTB	4.74732e-06	-0.213081	0.932	0.96	0.113157	1
ENSG00000127922	SEM1	4.81318e-06	-0.160611	0.257	0.399	0.114727	1
ENSG00000133112	TPT1	5.32777e-06	-0.12637	0.992	0.981	0.126993	1
ENSG00000172216	CEBPB	5.58254e-06	-0.235652	0.285	0.423	0.133065	1
ENSG00000114902	SPCS1	5.96837e-06	-0.221795	0.327	0.472	0.142262	1
ENSG00000171314	PGAM1	5.98985e-06	-0.181552	0.151	0.261	0.142774	1
ENSG00000124172	ATP5F1E	6.05345e-06	-0.240532	0.698	0.797	0.14429	1
ENSG00000168374	ARF4	6.16821e-06	-0.207104	0.234	0.367	0.147025	1
ENSG00000186468	RPS23	6.36976e-06	-0.134329	0.994	0.972	0.15183	1
ENSG00000239697	TNFSF12	6.73375e-06	-0.251796	0.164	0.275	0.160506	1
ENSG00000171530	TBCA	6.93388e-06	-0.217811	0.259	0.395	0.165276	1
ENSG00000152518	ZFP36L2	7.59968e-06	-0.243895	0.569	0.703	0.181146	1
ENSG00000172428	COPS9	8.80447e-06	-0.180735	0.216	0.341	0.209863	1
ENSG00000167468	GPX4	8.9166e-06	-0.17963	0.56	0.737	0.212536	1
ENSG00000152082	MZT2B	8.98498e-06	-0.186226	0.353	0.503	0.214166	1
ENSG00000130429	ARPC1B	9.0237e-06	-0.18988	0.204	0.326	0.215089	1
ENSG00000172922	RNASEH2C	9.40546e-06	-0.242669	0.155	0.257	0.224188	1
ENSG00000136819	C9orf78	1.06215e-05	-0.165857	0.163	0.272	0.253174	1
ENSG00000165775	FUNDC2	1.15929e-05	-0.0840777	0.191	0.314	0.276328	1
ENSG00000122862	SRGN	1.32589e-05	0.162288	0.996	0.975	0.316038	1
ENSG00000168028	RPSA	1.33105e-05	-0.166275	0.868	0.891	0.31727	1
ENSG00000143878	RHOB	1.42607e-05	-0.212235	0.18	0.29	0.339918	1
ENSG00000137100	DCTN3	1.42965e-05	-0.177925	0.155	0.263	0.34077	1
ENSG00000065809	FAM107B	1.47948e-05	0.442624	0.484	0.43	0.352648	1
ENSG00000103024	NME3	1.52826e-05	-0.190535	0.198	0.311	0.364275	1
ENSG00000132432	SEC61G	1.55557e-05	-0.222957	0.348	0.484	0.370785	1
ENSG00000112576	CCND3	1.57558e-05	-0.250211	0.244	0.362	0.375554	1
ENSG00000002586	CD99	1.6274e-05	-0.206608	0.437	0.599	0.387906	1
ENSG00000182196	ARL6IP4	1.67125e-05	-0.224228	0.331	0.47	0.398359	1
ENSG00000120963	ZNF706	1.68201e-05	-0.197127	0.183	0.295	0.400925	1
ENSG00000215845	TSTD1	1.70746e-05	-0.0925273	0.189	0.305	0.406991	1
ENSG00000164096	C4orf3	1.78023e-05	-0.192698	0.257	0.385	0.424336	1
ENSG00000064393	HIPK2	2.06733e-05	0.505931	0.476	0.422	0.492769	1
ENSG00000102144	PGK1	2.11439e-05	-0.160354	0.316	0.46	0.503985	1
ENSG00000115128	SF3B6	2.13708e-05	-0.126835	0.163	0.274	0.509394	1
ENSG00000166295	ANAPC16	2.19359e-05	-0.0907213	0.308	0.454	0.522864	1
ENSG00000101109	STK4	2.22536e-05	0.469423	0.491	0.459	0.530438	1
ENSG00000170296	GABARAP	2.24555e-05	-0.195348	0.204	0.32	0.535249	1
ENSG00000160014	CALM3	2.2594e-05	-0.164421	0.333	0.479	0.538551	1
ENSG00000119801	YPEL5	2.27386e-05	-0.217963	0.159	0.256	0.541997	1
ENSG00000178764	ZHX2	2.29998e-05	0.509673	0.331	0.263	0.548223	1
ENSG00000156639	ZFAND3	2.30049e-05	0.495297	0.488	0.459	0.548344	1
ENSG00000118363	SPCS2	2.31639e-05	-0.171199	0.198	0.314	0.552135	1
ENSG00000277791	PSMB3	2.39447e-05	-0.15848	0.234	0.355	0.570747	1
ENSG00000135404	CD63	2.43844e-05	-0.171313	0.941	0.933	0.581227	1
ENSG00000112893	MAN2A1	2.50458e-05	0.372581	0.516	0.465	0.596992	1
ENSG00000213719	CLIC1	2.53807e-05	-0.228379	0.798	0.883	0.604974	1
ENSG00000205755	CRLF2	2.55896e-05	0.475876	0.35	0.281	0.609954	1
ENSG00000150991	UBC	2.56136e-05	-0.192012	0.756	0.864	0.610527	1
ENSG00000006015	REX1BD	2.56684e-05	-0.169137	0.221	0.342	0.611831	1
ENSG00000205542	TMSB4X	2.60395e-05	-0.172137	0.966	0.974	0.620678	1
ENSG00000142089	IFITM3	2.70146e-05	-0.272636	0.461	0.602	0.643921	1
ENSG00000117091	CD48	2.79345e-05	-0.218315	0.261	0.382	0.665846	1
ENSG00000213145	CRIP1	2.81118e-05	-0.294496	0.255	0.37	0.670073	1
ENSG00000168209	DDIT4	2.86213e-05	-0.253965	0.524	0.668	0.682216	1
ENSG00000143543	JTB	2.97242e-05	-0.200266	0.259	0.384	0.708505	1
ENSG00000149932	TMEM219	2.99722e-05	-0.177772	0.233	0.354	0.714416	1
ENSG00000203804	ADAMTSL4-AS1	3.01882e-05	0.437741	0.518	0.476	0.719566	1
ENSG00000104894	CD37	3.02133e-05	-0.166979	0.482	0.629	0.720163	1
ENSG00000110696	C11orf58	3.08211e-05	-0.148499	0.238	0.362	0.734651	1
ENSG00000106565	TMEM176B	3.28854e-05	-0.228056	0.253	0.366	0.783857	1
ENSG00000105254	TBCB	3.4199e-05	-0.239089	0.18	0.28	0.815167	1
ENSG00000178974	FBXO34	3.46105e-05	0.626292	0.442	0.402	0.824976	1
ENSG00000171222	SCAND1	3.55111e-05	-0.130488	0.221	0.341	0.846443	1
ENSG00000171159	C9orf16	3.59446e-05	-0.116278	0.268	0.4	0.856776	1
ENSG00000086061	DNAJA1	3.61872e-05	-0.306112	0.418	0.553	0.862558	1
ENSG00000090104	RGS1	3.9762e-05	0.233829	0.843	0.848	0.947768	1
ENSG00000100316	RPL3	4.30155e-05	-0.125473	0.919	0.94	1	1
ENSG00000108106	UBE2S	4.30645e-05	-0.199646	0.382	0.526	1	1
ENSG00000158195	WASF2	4.46334e-05	-0.223297	0.155	0.253	1	1
ENSG00000146066	HIGD2A	4.54418e-05	-0.207581	0.238	0.353	1	1
ENSG00000084207	GSTP1	4.82773e-05	-0.169679	0.457	0.598	1	1
ENSG00000234745	HLA-B	4.8682e-05	-0.176766	0.921	0.953	1	1
ENSG00000154582	ELOC	4.95887e-05	-0.138256	0.212	0.326	1	1
ENSG00000120533	ENY2	5.0513e-05	-0.116444	0.172	0.281	1	1
ENSG00000156411	ATP5MPL	5.07034e-05	-0.140644	0.208	0.324	1	1
ENSG00000163453	IGFBP7	5.08975e-05	-0.361273	0.295	0.411	1	1
ENSG00000067560	RHOA	5.12475e-05	-0.228231	0.423	0.557	1	1
ENSG00000146425	DYNLT1	5.187e-05	-0.185522	0.272	0.389	1	1
ENSG00000164919	COX6C	5.47687e-05	-0.214006	0.41	0.54	1	1
ENSG00000171132	PRKCE	5.70176e-05	0.429988	0.353	0.29	1	1
ENSG00000135486	HNRNPA1	5.74466e-05	-0.215919	0.639	0.766	1	1
ENSG00000125347	IRF1	5.86819e-05	-0.265528	0.164	0.261	1	1
ENSG00000109475	RPL34	5.97526e-05	-0.0912371	0.996	0.968	1	1
ENSG00000112514	CUTA	6.05264e-05	-0.153036	0.316	0.454	1	1
ENSG00000008988	RPS20	6.18167e-05	0.245461	0.82	0.833	1	1
ENSG00000163479	SSR2	6.25625e-05	-0.131838	0.35	0.497	1	1
ENSG00000178057	NDUFAF3	6.41148e-05	-0.181781	0.263	0.379	1	1
ENSG00000184203	PPP1R2	6.49814e-05	-0.209844	0.183	0.288	1	1
ENSG00000145741	BTF3	6.5118e-05	-0.209306	0.59	0.702	1	1
ENSG00000173926	2024-03-03	6.5163e-05	0.373121	0.469	0.411	1	1
ENSG00000132341	RAN	6.57801e-05	-0.0767711	0.285	0.418	1	1
ENSG00000049618	ARID1B	7.30443e-05	0.389554	0.537	0.502	1	1
ENSG00000090266	NDUFB2	7.40908e-05	-0.190319	0.405	0.541	1	1
ENSG00000112695	COX7A2	7.59538e-05	-0.153576	0.412	0.569	1	1
ENSG00000183726	TMEM50A	7.61034e-05	-0.156557	0.2	0.308	1	1
ENSG00000160213	CSTB	7.74014e-05	-0.177285	0.371	0.504	1	1
ENSG00000163191	S100A11	7.79374e-05	-0.156069	0.543	0.683	1	1
ENSG00000125534	PPDPF	7.89889e-05	-0.148908	0.369	0.515	1	1
ENSG00000122406	RPL5	8.43987e-05	-0.165075	0.932	0.948	1	1
ENSG00000102030	NAA10	8.76553e-05	-0.213636	0.195	0.29	1	1
ENSG00000130449	ZSWIM6	8.88297e-05	0.356557	0.522	0.481	1	1
ENSG00000112033	PPARD	8.93891e-05	0.364455	0.48	0.439	1	1
ENSG00000215021	PHB2	9.09299e-05	-0.17018	0.197	0.302	1	1
ENSG00000188243	COMMD6	9.44085e-05	-0.147549	0.49	0.625	1	1
ENSG00000146592	CREB5	9.61054e-05	0.530444	0.401	0.346	1	1
ENSG00000205352	PRR13	9.64195e-05	-0.148796	0.244	0.362	1	1
ENSG00000230876	LINC00486	9.6523e-05	0.229562	0.779	0.794	1	1
ENSG00000139318	DUSP6	9.75749e-05	0.398925	0.548	0.51	1	1
ENSG00000113732	ATP6V0E1	0.000104271	-0.127255	0.38	0.53	1	1
ENSG00000134248	LAMTOR5	0.000104455	-0.079126	0.183	0.289	1	1
ENSG00000100129	EIF3L	0.00010744	-0.100836	0.267	0.401	1	1
ENSG00000099341	PSMD8	0.000108482	-0.155503	0.202	0.309	1	1
ENSG00000130511	SSBP4	0.000114999	-0.168998	0.163	0.258	1	1
ENSG00000078596	ITM2A	0.000116922	-0.111757	0.221	0.332	1	1
ENSG00000185338	SOCS1	0.000118716	-0.244645	0.331	0.453	1	1
ENSG00000103363	ELOB	0.000126887	-0.174638	0.429	0.568	1	1
ENSG00000169895	SYAP1	0.000129535	0.384471	0.667	0.663	1	1
ENSG00000143198	MGST3	0.000131267	-0.189303	0.195	0.296	1	1
ENSG00000146376	ARHGAP18	0.000131696	0.262006	0.575	0.531	1	1
ENSG00000264364	DYNLL2	0.000133576	-0.136892	0.161	0.257	1	1
ENSG00000215301	DDX3X	0.000141471	0.402482	0.612	0.6	1	1
ENSG00000115268	RPS15	0.00014671	-0.080409	0.968	0.95	1	1
ENSG00000172270	BSG	0.000149222	-0.137239	0.259	0.374	1	1
ENSG00000116752	BCAS2	0.000150096	-0.144396	0.267	0.387	1	1
ENSG00000111775	COX6A1	0.000151261	-0.184398	0.429	0.573	1	1
ENSG00000120690	ELF1	0.000151777	0.360963	0.55	0.517	1	1
ENSG00000099795	NDUFB7	0.000151947	-0.136667	0.2	0.302	1	1
ENSG00000119655	NPC2	0.00015418	-0.222202	0.48	0.604	1	1
ENSG00000146278	PNRC1	0.000155813	-0.186434	0.336	0.463	1	1
ENSG00000114784	EIF1B	0.000164679	-0.110792	0.219	0.333	1	1
ENSG00000126070	AGO3	0.000166203	0.333121	0.359	0.297	1	1
ENSG00000100632	ERH	0.000167914	-0.13011	0.183	0.281	1	1
ENSG00000148908	RGS10	0.0001695	-0.167529	0.393	0.528	1	1
ENSG00000110955	ATP5F1B	0.000170169	-0.2204	0.403	0.539	1	1
ENSG00000136942	RPL35	0.000172033	-0.113323	0.928	0.943	1	1
ENSG00000122257	RBBP6	0.000172485	-0.201973	0.176	0.269	1	1
ENSG00000170043	TRAPPC1	0.000174065	-0.101667	0.176	0.275	1	1
ENSG00000135916	ITM2C	0.000175271	-0.135159	0.217	0.324	1	1
ENSG00000106153	CHCHD2	0.000181028	-0.178266	0.533	0.676	1	1
ENSG00000071082	RPL31	0.000184542	0.198535	0.913	0.902	1	1
ENSG00000155366	RHOC	0.000185201	-0.183664	0.191	0.286	1	1
ENSG00000117616	RSRP1	0.000185486	-0.171027	0.259	0.373	1	1
ENSG00000130844	ZNF331	0.000192877	0.428758	0.614	0.61	1	1
ENSG00000181163	NPM1	0.000197928	-0.151468	0.448	0.601	1	1
ENSG00000136810	TXN	0.000205173	-0.147576	0.352	0.484	1	1
ENSG00000103275	UBE2I	0.000218481	-0.124516	0.195	0.293	1	1
ENSG00000147684	NDUFB9	0.000222097	-0.0375442	0.257	0.378	1	1
ENSG00000147123	NDUFB11	0.000225699	-0.185827	0.308	0.425	1	1
ENSG00000165280	VCP	0.000228742	-0.137883	0.272	0.388	1	1
ENSG00000135390	ATP5MC2	0.000231953	-0.17012	0.667	0.795	1	1
ENSG00000114391	RPL24	0.000235792	-0.116685	0.955	0.941	1	1
ENSG00000115738	ID2	0.000237865	0.31411	0.76	0.759	1	1
ENSG00000126247	CAPNS1	0.000239402	-0.148007	0.274	0.386	1	1
ENSG00000118508	RAB32	0.000242382	-0.166952	0.293	0.403	1	1
ENSG00000166949	SMAD3	0.000250251	0.391259	0.382	0.326	1	1
ENSG00000090273	NUDC	0.000257124	-0.185318	0.18	0.272	1	1
ENSG00000204272	NBDY	0.000266252	-0.0617759	0.163	0.256	1	1
ENSG00000188186	LAMTOR4	0.000270901	-0.110664	0.301	0.429	1	1
ENSG00000269893	SNHG8	0.000281762	-0.17369	0.478	0.613	1	1
ENSG00000196189	SEMA4A	0.000293274	0.209341	0.516	0.468	1	1
ENSG00000184897	H1FX	0.000298041	-0.221847	0.329	0.438	1	1
ENSG00000130770	ATP5IF1	0.000298296	-0.109093	0.306	0.428	1	1
ENSG00000092010	PSME1	0.000304936	-0.181092	0.42	0.553	1	1
ENSG00000179271	GADD45GIP1	0.000306262	-0.158199	0.181	0.27	1	1
ENSG00000103490	PYCARD	0.000306662	-0.105014	0.206	0.309	1	1
ENSG00000076944	STXBP2	0.000308239	-0.180184	0.18	0.272	1	1
ENSG00000168036	CTNNB1	0.000316072	0.42337	0.393	0.346	1	1
ENSG00000008018	PSMB1	0.000320546	-0.0873967	0.325	0.458	1	1
ENSG00000102265	TIMP1	0.000327646	-0.147542	0.465	0.587	1	1
ENSG00000142168	SOD1	0.000333547	-0.134022	0.412	0.553	1	1
ENSG00000160888	IER2	0.000334865	-0.225584	0.389	0.514	1	1
ENSG00000104660	LEPROTL1	0.000338279	-0.101795	0.272	0.39	1	1
ENSG00000106803	SEC61B	0.000353571	-0.153139	0.431	0.569	1	1
ENSG00000116251	RPL22	0.000360157	-0.156699	0.9	0.921	1	1
ENSG00000140319	SRP14	0.000362544	-0.149864	0.654	0.772	1	1
ENSG00000132661	NXT1	0.000366013	-0.141248	0.181	0.272	1	1
ENSG00000122705	CLTA	0.00036717	-0.137068	0.163	0.25	1	1
ENSG00000177700	POLR2L	0.000374119	-0.133186	0.363	0.501	1	1
ENSG00000165629	ATP5F1C	0.000382215	-0.0985448	0.251	0.362	1	1
ENSG00000112511	PHF1	0.000398092	-0.0982417	0.17	0.261	1	1
ENSG00000162191	UBXN1	0.000405241	-0.184127	0.289	0.401	1	1
ENSG00000204642	HLA-F	0.000408932	-0.186224	0.284	0.39	1	1
ENSG00000105640	RPL18A	0.000410219	-0.14035	0.932	0.947	1	1
ENSG00000177156	TALDO1	0.00041129	-0.108576	0.25	0.359	1	1
ENSG00000141580	WDR45B	0.000413795	0.445265	0.41	0.366	1	1
ENSG00000168952	STXBP6	0.000422008	-0.132879	0.21	0.311	1	1
ENSG00000174021	GNG5	0.000424233	-0.14436	0.204	0.3	1	1
ENSG00000103187	COTL1	0.000428473	-0.110105	0.25	0.358	1	1
ENSG00000128534	LSM8	0.000432636	-0.165039	0.164	0.251	1	1
ENSG00000139644	TMBIM6	0.000451221	-0.113851	0.388	0.513	1	1
ENSG00000126777	KTN1	0.000468541	0.488369	0.321	0.272	1	1
ENSG00000213654	GPSM3	0.000469121	-0.139659	0.183	0.269	1	1
ENSG00000197448	GSTK1	0.000470995	-0.156311	0.265	0.369	1	1
ENSG00000169020	ATP5ME	0.0004714	-0.12578	0.425	0.542	1	1
ENSG00000120742	SERP1	0.000476663	-0.135319	0.465	0.609	1	1
ENSG00000151366	NDUFC2	0.000480829	-0.114412	0.25	0.36	1	1
ENSG00000138594	TMOD3	0.0004918	0.377057	0.484	0.464	1	1
ENSG00000087460	GNAS	0.000518144	-0.0822768	0.512	0.663	1	1
ENSG00000196782	MAML3	0.000523291	0.32565	0.471	0.423	1	1
ENSG00000179085	DPM3	0.000524773	-0.163602	0.166	0.25	1	1
ENSG00000164104	HMGB2	0.000537684	-0.265219	0.225	0.313	1	1
ENSG00000162704	ARPC5	0.00054044	-0.0611622	0.185	0.277	1	1
ENSG00000184076	UQCR10	0.000540915	-0.182301	0.214	0.303	1	1
ENSG00000077549	CAPZB	0.000553996	-0.132408	0.384	0.513	1	1
ENSG00000157540	DYRK1A	0.000556607	0.232627	0.346	0.288	1	1
ENSG00000141759	TXNL4A	0.000569203	-0.117236	0.193	0.283	1	1
ENSG00000181222	POLR2A	0.000578712	-0.123217	0.217	0.318	1	1
ENSG00000140941	MAP1LC3B	0.000595579	-0.0451633	0.248	0.357	1	1
ENSG00000092199	HNRNPC	0.000601321	0.354559	0.539	0.526	1	1
ENSG00000163463	KRTCAP2	0.000625538	-0.0583201	0.272	0.388	1	1
ENSG00000127540	UQCR11	0.000632252	-0.105207	0.414	0.557	1	1
ENSG00000171223	JUNB	0.000645704	-0.198607	0.828	0.876	1	1
ENSG00000163399	ATP1A1	0.000651853	-0.139708	0.168	0.251	1	1
ENSG00000240972	MIF	0.000663877	-0.199116	0.361	0.474	1	1
ENSG00000156508	EEF1A1	0.000685634	-0.0775689	1	0.986	1	1
ENSG00000205581	HMGN1	0.000690906	-0.11631	0.38	0.51	1	1
ENSG00000118418	HMGN3	0.000694093	-0.0631192	0.212	0.31	1	1
ENSG00000170345	FOS	0.000709239	-0.323485	0.733	0.795	1	1
ENSG00000185201	IFITM2	0.000714852	-0.118057	0.592	0.733	1	1
ENSG00000069020	MAST4	0.000764697	0.357837	0.488	0.462	1	1
ENSG00000153201	RANBP2	0.00077116	0.519874	0.48	0.452	1	1
ENSG00000241837	ATP5PO	0.000774336	-0.151194	0.301	0.414	1	1
ENSG00000166233	ARIH1	0.000776506	0.299376	0.544	0.519	1	1
ENSG00000166441	RPL27A	0.000796653	0.14626	0.913	0.891	1	1
ENSG00000160948	VPS28	0.000816572	-0.10724	0.333	0.45	1	1
ENSG00000100300	TSPO	0.00082748	-0.143813	0.435	0.553	1	1
ENSG00000073417	PDE8A	0.000828306	0.339332	0.431	0.396	1	1
ENSG00000099860	GADD45B	0.000846043	-0.294497	0.484	0.584	1	1
ENSG00000101608	MYL12A	0.000854852	-0.20169	0.563	0.668	1	1
ENSG00000150867	PIP4K2A	0.000900407	-0.0874453	0.253	0.355	1	1
ENSG00000105968	H2AFV	0.00090288	-0.131221	0.357	0.479	1	1
ENSG00000005022	SLC25A5	0.000906418	-0.160553	0.306	0.414	1	1
ENSG00000101439	CST3	0.000959247	-0.282748	0.66	0.76	1	1
ENSG00000089009	RPL6	0.000974646	-0.124888	0.873	0.911	1	1
ENSG00000126264	HCST	0.00099227	-0.161344	0.183	0.267	1	1
ENSG00000180879	SSR4	0.00103934	-0.148862	0.56	0.675	1	1
ENSG00000115977	AAK1	0.00104542	-0.116607	0.217	0.313	1	1
ENSG00000149357	LAMTOR1	0.00105872	-0.103049	0.176	0.261	1	1
ENSG00000164733	CTSB	0.00107124	-0.0847766	0.346	0.48	1	1
ENSG00000242485	MRPL20	0.00107317	-0.0971423	0.197	0.288	1	1
ENSG00000220205	VAMP2	0.00108106	-0.0913433	0.363	0.481	1	1
ENSG00000198168	SVIP	0.00108946	-0.0507744	0.2	0.291	1	1
ENSG00000118680	MYL12B	0.00111766	-0.155181	0.577	0.705	1	1
ENSG00000108828	VAT1	0.00120534	-0.108606	0.238	0.335	1	1
ENSG00000196656	AC004057.1	0.00120844	-0.271152	0.248	0.328	1	1
ENSG00000151327	FAM177A1	0.00121182	-0.0502687	0.24	0.336	1	1
ENSG00000067225	PKM	0.00127195	-0.118294	0.304	0.409	1	1
ENSG00000206503	HLA-A	0.00130125	-0.125184	0.964	0.944	1	1
ENSG00000125356	NDUFA1	0.00132923	-0.112553	0.371	0.499	1	1
ENSG00000203875	SNHG5	0.0013404	-0.120872	0.242	0.341	1	1
ENSG00000147274	RBMX	0.00135066	-0.149529	0.255	0.349	1	1
ENSG00000152234	ATP5F1A	0.00137932	-0.145398	0.206	0.291	1	1
ENSG00000136938	ANP32B	0.00138984	-0.132851	0.195	0.281	1	1
ENSG00000169991	IFFO2	0.00141667	0.472221	0.278	0.235	1	1
ENSG00000113387	SUB1	0.00142432	-0.074976	0.48	0.622	1	1
ENSG00000173113	TRMT112	0.00144135	-0.0990671	0.442	0.573	1	1
ENSG00000157873	TNFRSF14	0.00145001	-0.0605577	0.178	0.262	1	1
ENSG00000198355	PIM3	0.00147587	-0.0558603	0.176	0.263	1	1
ENSG00000103769	RAB11A	0.00151815	0.428479	0.471	0.462	1	1
ENSG00000229833	PET100	0.00152296	-0.0669966	0.238	0.332	1	1
ENSG00000168003	SLC3A2	0.00154634	-0.0289077	0.336	0.463	1	1
ENSG00000163682	RPL9	0.0015529	0.147748	0.911	0.926	1	1
ENSG00000245532	NEAT1	0.00158142	0.244324	0.713	0.729	1	1
ENSG00000168653	NDUFS5	0.00163315	-0.155979	0.491	0.609	1	1
ENSG00000117691	NENF	0.00166386	-0.0707335	0.257	0.359	1	1
ENSG00000104852	SNRNP70	0.00166467	-0.129536	0.268	0.371	1	1
ENSG00000154723	ATP5PF	0.00170234	-0.0151413	0.276	0.385	1	1
ENSG00000164111	ANXA5	0.00171336	-0.130885	0.229	0.315	1	1
ENSG00000149534	MS4A2	0.00173567	0.24488	0.667	0.68	1	1
ENSG00000143256	PFDN2	0.00178041	-0.102995	0.238	0.327	1	1
ENSG00000113013	HSPA9	0.00186723	-0.092489	0.18	0.261	1	1
ENSG00000177674	AGTRAP	0.00192759	-0.108854	0.181	0.259	1	1
ENSG00000099622	CIRBP	0.0019319	-0.0866765	0.49	0.615	1	1
ENSG00000106588	PSMA2	0.00193751	-0.0247957	0.206	0.297	1	1
ENSG00000166337	TAF10	0.00195041	-0.0769509	0.214	0.305	1	1
ENSG00000166794	PPIB	0.00197327	-0.098736	0.348	0.46	1	1
ENSG00000173812	EIF1	0.00198847	-0.131166	0.94	0.947	1	1
ENSG00000140988	RPS2	0.00200404	-0.122224	0.919	0.934	1	1
ENSG00000115602	IL1RL1	0.00203287	0.294155	0.665	0.692	1	1
ENSG00000151240	DIP2C	0.00203905	0.415742	0.325	0.281	1	1
ENSG00000129084	PSMA1	0.0020969	-0.0784112	0.172	0.251	1	1
ENSG00000130522	JUND	0.00212812	-0.110067	0.989	0.976	1	1
ENSG00000161921	CXCL16	0.00213673	-0.0555415	0.255	0.351	1	1
ENSG00000263961	RHEX	0.00213911	-0.172869	0.641	0.737	1	1
ENSG00000090376	IRAK3	0.00213924	0.403458	0.399	0.365	1	1
ENSG00000006607	FARP2	0.00235136	0.417537	0.272	0.226	1	1
ENSG00000170348	TMED10	0.00245743	-0.131186	0.21	0.29	1	1
ENSG00000131759	RARA	0.00248277	-0.0631569	0.259	0.362	1	1
ENSG00000123358	NR4A1	0.0025792	0.228429	0.732	0.734	1	1
ENSG00000118640	VAMP8	0.00260027	-0.080167	0.406	0.533	1	1
ENSG00000266472	MRPS21	0.00265999	-0.0549318	0.27	0.367	1	1
ENSG00000149269	PAK1	0.0027475	0.414036	0.395	0.366	1	1
ENSG00000152061	RABGAP1L	0.00275939	-0.0518407	0.174	0.251	1	1
ENSG00000162385	MAGOH	0.00278672	-0.0636316	0.204	0.286	1	1
ENSG00000254999	BRK1	0.00283806	-0.049145	0.272	0.371	1	1
ENSG00000041353	RAB27B	0.00284151	0.493124	0.302	0.262	1	1
ENSG00000168172	HOOK3	0.00286189	0.324877	0.41	0.377	1	1
ENSG00000088832	FKBP1A	0.00289152	-0.0062464	0.183	0.265	1	1
ENSG00000243147	MRPL33	0.00290965	-0.0696924	0.261	0.359	1	1
ENSG00000186010	NDUFA13	0.00293627	-0.0859829	0.318	0.419	1	1
ENSG00000163618	CADPS	0.00295073	0.430224	0.42	0.385	1	1
ENSG00000185043	CIB1	0.00297926	-0.0389076	0.221	0.315	1	1
ENSG00000188229	TUBB4B	0.00300201	-0.13772	0.374	0.481	1	1
ENSG00000198805	PNP	0.00302849	-0.154453	0.208	0.288	1	1
ENSG00000122566	HNRNPA2B1	0.00319902	-0.12839	0.722	0.833	1	1
ENSG00000163171	CDC42EP3	0.00320275	0.405294	0.437	0.415	1	1
ENSG00000067057	PFKP	0.00326678	-0.0741174	0.176	0.251	1	1
ENSG00000176978	DPP7	0.00326984	-0.102744	0.248	0.339	1	1
ENSG00000198818	SFT2D1	0.00334146	-0.0914532	0.208	0.293	1	1
ENSG00000143222	UFC1	0.00338649	-0.138423	0.208	0.285	1	1
ENSG00000148180	GSN	0.00348033	-0.0223034	0.234	0.329	1	1
ENSG00000126756	UXT	0.0035089	-0.0297667	0.306	0.419	1	1
ENSG00000089902	RCOR1	0.00360312	0.403927	0.306	0.268	1	1
ENSG00000234741	GAS5	0.00364632	-0.0809777	0.272	0.373	1	1
ENSG00000170906	NDUFA3	0.0036647	-0.130379	0.274	0.371	1	1
ENSG00000117410	ATP6V0B	0.00366513	-0.109331	0.395	0.492	1	1
ENSG00000104517	UBR5	0.00371351	0.395558	0.282	0.237	1	1
ENSG00000123349	PFDN5	0.00371563	-0.0873284	0.779	0.865	1	1
ENSG00000140612	SEC11A	0.00376397	-0.0962678	0.359	0.481	1	1
ENSG00000159140	SON	0.00381933	0.259075	0.607	0.604	1	1
ENSG00000172757	CFL1	0.00384075	-0.090703	0.679	0.77	1	1
ENSG00000232112	TMA7	0.00389292	-0.149564	0.605	0.734	1	1
ENSG00000144802	NFKBIZ	0.00397825	0.343689	0.561	0.591	1	1
ENSG00000143384	MCL1	0.00409979	0.168792	0.779	0.795	1	1
ENSG00000125971	DYNLRB1	0.00412148	-0.0496279	0.216	0.301	1	1
ENSG00000083845	RPS5	0.00413747	-0.111022	0.87	0.912	1	1
ENSG00000177600	RPLP2	0.00418543	-0.0853986	0.985	0.97	1	1
ENSG00000134333	LDHA	0.00426565	-0.077152	0.265	0.355	1	1
ENSG00000023191	RNH1	0.00429121	-0.0563773	0.189	0.268	1	1
ENSG00000109390	NDUFC1	0.00434707	-0.103486	0.21	0.29	1	1
ENSG00000197111	PCBP2	0.00440711	-0.0516388	0.423	0.548	1	1
ENSG00000101182	PSMA7	0.00440888	-0.0459612	0.312	0.421	1	1
ENSG00000106028	SSBP1	0.00440919	-0.0743522	0.244	0.335	1	1
ENSG00000111843	TMEM14C	0.00445013	-0.0801919	0.178	0.25	1	1
ENSG00000138756	BMP2K	0.00450577	0.269696	0.501	0.501	1	1
ENSG00000105701	FKBP8	0.00453654	-0.0638171	0.25	0.344	1	1
ENSG00000198843	SELENOT	0.00461113	-0.0744083	0.18	0.255	1	1
ENSG00000131174	COX7B	0.00462364	-0.0249292	0.293	0.398	1	1
ENSG00000164346	NSA2	0.00462548	-0.0416891	0.244	0.329	1	1
ENSG00000172236	TPSAB1	0.00469328	0.144814	1	0.959	1	1
ENSG00000213316	LTC4S	0.00473022	-0.17151	0.698	0.777	1	1
ENSG00000169738	DCXR	0.00480697	-0.0688541	0.206	0.284	1	1
ENSG00000173436	MINOS1	0.00480919	-0.0454879	0.306	0.409	1	1
ENSG00000033800	PIAS1	0.0048149	0.302619	0.327	0.281	1	1
ENSG00000183943	PRKX	0.00484334	0.345135	0.471	0.471	1	1
ENSG00000154310	TNIK	0.00487758	0.287316	0.514	0.51	1	1
ENSG00000132205	EMILIN2	0.00492403	0.418924	0.314	0.28	1	1
ENSG00000136156	ITM2B	0.0049923	-0.174249	0.628	0.708	1	1
ENSG00000078369	GNB1	0.0050252	0.301186	0.505	0.5	1	1
ENSG00000182154	MRPL41	0.0050451	-0.029238	0.24	0.328	1	1
ENSG00000179348	GATA2	0.00506392	0.182515	0.775	0.79	1	1
ENSG00000123136	DDX39A	0.00510731	-0.051438	0.181	0.255	1	1
ENSG00000117523	PRRC2C	0.00520352	0.339633	0.361	0.322	1	1
ENSG00000168906	MAT2A	0.00523079	-0.106544	0.231	0.308	1	1
ENSG00000125835	SNRPB	0.00527815	-0.0580523	0.321	0.427	1	1
ENSG00000136770	DNAJC1	0.00536338	0.373883	0.369	0.344	1	1
ENSG00000117448	AKR1A1	0.00538599	-0.133422	0.216	0.292	1	1
ENSG00000100448	CTSG	0.00552899	-0.432013	0.189	0.25	1	1
ENSG00000011600	TYROBP	0.00556376	-0.183285	0.749	0.808	1	1
ENSG00000196924	FLNA	0.00557205	-0.0696974	0.214	0.293	1	1
ENSG00000198742	SMURF1	0.005587	0.365665	0.251	0.208	1	1
ENSG00000105193	RPS16	0.00565483	-0.104268	0.866	0.904	1	1
ENSG00000167004	PDIA3	0.00568979	-0.0972915	0.323	0.426	1	1
ENSG00000123416	TUBA1B	0.00569955	-0.162907	0.582	0.695	1	1
ENSG00000074800	ENO1	0.00582471	-0.0806334	0.335	0.44	1	1
ENSG00000196396	PTPN1	0.00587444	0.344159	0.372	0.342	1	1
ENSG00000114125	RNF7	0.00594123	-0.00469517	0.272	0.375	1	1
ENSG00000119335	SET	0.0059527	0.412102	0.329	0.302	1	1
ENSG00000241468	ATP5MF	0.00596057	-0.0737575	0.34	0.453	1	1
ENSG00000174886	NDUFA11	0.00601394	-0.0663071	0.263	0.355	1	1
ENSG00000184009	ACTG1	0.00608855	-0.127251	0.573	0.681	1	1
ENSG00000167996	FTH1	0.00623855	-0.13375	1	0.989	1	1
ENSG00000170889	RPS9	0.00624074	-0.0650638	0.849	0.894	1	1
ENSG00000184922	FMNL1	0.00640549	-0.0373765	0.227	0.31	1	1
ENSG00000162783	IER5	0.00647501	-0.0678831	0.242	0.326	1	1
ENSG00000185420	SMYD3	0.00652717	0.184855	0.631	0.636	1	1
ENSG00000153551	CMTM7	0.00657693	-0.0335618	0.195	0.269	1	1
ENSG00000213722	DDAH2	0.00668832	-0.161578	0.276	0.353	1	1
ENSG00000196230	TUBB	0.00693471	-0.0646302	0.335	0.438	1	1
ENSG00000116044	NFE2L2	0.00710444	0.377552	0.457	0.447	1	1
ENSG00000175061	LRRC75A-AS1	0.00715011	-0.127032	0.633	0.748	1	1
ENSG00000185088	RPS27L	0.00717246	-0.0355084	0.41	0.536	1	1
ENSG00000187514	PTMA	0.00726337	0.129039	0.962	0.963	1	1
ENSG00000173457	PPP1R14B	0.00734679	0.0493037	0.21	0.293	1	1
ENSG00000164405	UQCRQ	0.0074088	0.000902446	0.35	0.459	1	1
ENSG00000176845	METRNL	0.00743506	-0.125735	0.577	0.689	1	1
ENSG00000184983	NDUFA6	0.00756701	-0.0539826	0.217	0.3	1	1
ENSG00000122644	ARL4A	0.00757456	-0.0594258	0.185	0.255	1	1
ENSG00000104529	EEF1D	0.00766442	-0.116901	0.639	0.749	1	1
ENSG00000197019	SERTAD1	0.00774815	-0.0830078	0.253	0.337	1	1
ENSG00000155368	DBI	0.0077805	-0.0633772	0.44	0.562	1	1
ENSG00000159388	BTG2	0.00781492	-0.0282087	0.306	0.406	1	1
ENSG00000233968	AL157895.1	0.00787977	-0.112168	0.272	0.353	1	1
ENSG00000142534	RPS11	0.00789093	0.140956	0.945	0.932	1	1
ENSG00000126432	PRDX5	0.00794889	-0.0663779	0.25	0.336	1	1
ENSG00000131508	UBE2D2	0.00795252	-0.0927547	0.365	0.469	1	1
ENSG00000059377	TBXAS1	0.00797157	0.319491	0.374	0.348	1	1
ENSG00000150782	IL18	0.00820407	-0.00554959	0.193	0.272	1	1
ENSG00000214063	TSPAN4	0.00844006	-0.100096	0.212	0.284	1	1
ENSG00000136238	RAC1	0.00845501	-0.0854119	0.391	0.501	1	1
ENSG00000072778	ACADVL	0.00875911	-0.0683674	0.234	0.319	1	1
ENSG00000176731	C8orf59	0.00882567	-0.0875154	0.221	0.297	1	1
ENSG00000089220	PEBP1	0.00883341	-0.097763	0.556	0.68	1	1
ENSG00000119048	UBE2B	0.00894276	-0.0509104	0.312	0.403	1	1
ENSG00000170145	SIK2	0.00899982	0.347214	0.367	0.33	1	1
ENSG00000204628	RACK1	0.00905272	-0.097278	0.87	0.887	1	1
ENSG00000071553	ATP6AP1	0.00926227	0.0370524	0.204	0.279	1	1
ENSG00000147526	TACC1	0.0092734	0.338798	0.486	0.481	1	1
ENSG00000084070	SMAP2	0.00944919	-0.110862	0.24	0.319	1	1
ENSG00000169223	LMAN2	0.00952195	0.0214223	0.208	0.285	1	1
ENSG00000168894	RNF181	0.0097849	-0.0135489	0.248	0.337	1	1
ENSG00000138670	RASGEF1B	0.00980453	0.37155	0.384	0.361	1	1
ENSG00000021355	SERPINB1	0.0098106	-0.0380278	0.289	0.379	1	1
ENSG00000125257	ABCC4	0.00984939	0.334773	0.363	0.331	1	1
ENSG00000250479	CHCHD10	0.00994018	-0.042099	0.263	0.351	1	1
ENSG00000174437	ATP2A2	0.00994157	0.265122	0.457	0.443	1	1
ENSG00000102317	RBM3	0.00995423	-0.00356201	0.198	0.279	1	1
ENSG00000128524	ATP6V1F	0.00997004	-0.11335	0.554	0.67	1	1
ENSG00000271503	CCL5	2.37141e-151	2.86098	0.76	0.098	5.65249e-147	2
ENSG00000167286	CD3D	5.49474e-132	1.85372	0.494	0.028	1.30973e-127	2
ENSG00000145649	GZMA	3.11211e-122	1.60623	0.476	0.028	7.41802e-118	2
ENSG00000008517	IL32	1.64052e-121	2.10739	0.704	0.104	3.91035e-117	2
ENSG00000211772	TRBC2	1.60463e-118	2.29995	0.614	0.072	3.82479e-114	2
ENSG00000198851	CD3E	1.79291e-116	1.62482	0.489	0.035	4.27358e-112	2
ENSG00000100450	GZMH	1.12137e-114	1.557	0.395	0.016	2.6729e-110	2
ENSG00000115165	CYTIP	1.30067e-94	1.2735	0.433	0.036	3.10027e-90	2
ENSG00000105374	NKG7	6.8913e-90	2.41175	0.562	0.09	1.64261e-85	2
ENSG00000247774	PCED1B-AS1	6.19215e-88	1.12052	0.356	0.022	1.47596e-83	2
ENSG00000116824	CD2	1.38492e-85	1.159	0.33	0.018	3.30109e-81	2
ENSG00000121966	CXCR4	3.16325e-84	1.80676	0.717	0.163	7.53992e-80	2
ENSG00000172183	ISG20	7.07198e-84	1.38433	0.515	0.07	1.68568e-79	2
ENSG00000107742	SPOCK2	1.42412e-80	1.174	0.365	0.029	3.39454e-76	2
ENSG00000198821	CD247	2.08965e-78	1.19384	0.391	0.037	4.98088e-74	2
ENSG00000100453	GZMB	3.73983e-77	1.61421	0.335	0.025	8.91427e-73	2
ENSG00000134954	ETS1	9.50481e-77	1.27723	0.429	0.051	2.26557e-72	2
ENSG00000027075	PRKCH	2.24925e-76	1.38157	0.455	0.059	5.36132e-72	2
ENSG00000111796	KLRB1	9.81018e-74	1.28566	0.322	0.024	2.33836e-69	2
ENSG00000101445	PPP1R16B	1.29316e-73	1.33649	0.373	0.037	3.08237e-69	2
ENSG00000130592	LSP1	3.34549e-71	1.12609	0.399	0.045	7.97431e-67	2
ENSG00000168685	IL7R	4.37571e-69	1.68536	0.335	0.032	1.04299e-64	2
ENSG00000277734	TRAC	1.02519e-68	1.1576	0.339	0.032	2.44365e-64	2
ENSG00000158050	DUSP2	2.31047e-67	1.51949	0.678	0.175	5.50725e-63	2
ENSG00000153283	CD96	5.79088e-67	0.938736	0.279	0.018	1.38031e-62	2
ENSG00000211751	TRBC1	1.11121e-66	1.41255	0.309	0.026	2.64867e-62	2
ENSG00000113088	GZMK	2.04397e-64	1.54175	0.318	0.03	4.87202e-60	2
ENSG00000135842	FAM129A	4.36222e-64	1.35028	0.348	0.038	1.03978e-59	2
ENSG00000147168	IL2RG	1.3827e-63	1.28552	0.502	0.092	3.29581e-59	2
ENSG00000196405	EVL	7.81978e-63	1.09396	0.442	0.069	1.86392e-58	2
ENSG00000027869	SH2D2A	1.10772e-62	0.806598	0.258	0.016	2.64036e-58	2
ENSG00000127824	TUBA4A	1.16997e-61	1.11195	0.399	0.055	2.78875e-57	2
ENSG00000065675	PRKCQ	1.00453e-60	0.929389	0.258	0.017	2.3944e-56	2
ENSG00000111371	SLC38A1	1.54043e-57	0.846138	0.253	0.018	3.67177e-53	2
ENSG00000185885	IFITM1	5.46505e-55	1.03983	0.348	0.046	1.30265e-50	2
ENSG00000134539	KLRD1	1.34724e-54	1.11859	0.27	0.025	3.21129e-50	2
ENSG00000227507	LTB	8.32712e-53	1.0405	0.292	0.032	1.98485e-48	2
ENSG00000112297	CRYBG1	2.00034e-52	1.0818	0.318	0.04	4.76801e-48	2
ENSG00000135048	CEMIP2	8.12324e-50	1.1495	0.416	0.08	1.93626e-45	2
ENSG00000069667	RORA	1.6999e-49	0.951907	0.335	0.049	4.05188e-45	2
ENSG00000102760	RGCC	1.76055e-47	1.3394	0.532	0.148	4.19644e-43	2
ENSG00000028137	TNFRSF1B	5.29327e-45	0.909835	0.326	0.052	1.2617e-40	2
ENSG00000105717	PBX4	1.25251e-44	1.1024	0.356	0.064	2.98548e-40	2
ENSG00000169442	CD52	2.07174e-44	1.2598	0.815	0.366	4.93819e-40	2
ENSG00000173762	CD7	1.25582e-43	1.026	0.339	0.057	2.99337e-39	2
ENSG00000115523	GNLY	1.35573e-42	2.59236	0.378	0.086	3.23151e-38	2
ENSG00000138378	STAT4	3.08075e-41	1.11282	0.403	0.091	7.34328e-37	2
ENSG00000054654	SYNE2	1.90516e-40	0.791783	0.305	0.049	4.54114e-36	2
ENSG00000275302	CCL4	2.94569e-40	2.2088	0.618	0.243	7.02134e-36	2
ENSG00000102879	CORO1A	2.97194e-39	0.951	0.455	0.119	7.08392e-35	2
ENSG00000188042	ARL4C	8.07226e-38	0.782173	0.382	0.084	1.9241e-33	2
ENSG00000151883	PARP8	1.77654e-37	0.999449	0.318	0.06	4.23457e-33	2
ENSG00000126264	HCST	5.56037e-37	1.02296	0.584	0.199	1.32537e-32	2
ENSG00000114423	CBLB	4.0561e-34	0.942179	0.455	0.132	9.66812e-30	2
ENSG00000198286	CARD11	9.18503e-33	0.777425	0.292	0.057	2.18934e-28	2
ENSG00000108107	RPL28	1.20538e-32	0.62773	0.996	0.963	2.87314e-28	2
ENSG00000205542	TMSB4X	1.57509e-32	0.580137	0.996	0.968	3.7544e-28	2
ENSG00000160255	ITGB2	2.78522e-32	0.832952	0.395	0.104	6.63885e-28	2
ENSG00000115977	AAK1	6.47206e-32	0.913359	0.627	0.242	1.54268e-27	2
ENSG00000231721	LINC-PINT	6.80824e-32	0.87517	0.459	0.14	1.62281e-27	2
ENSG00000109971	HSPA8	1.01171e-31	1.23526	0.764	0.44	2.4115e-27	2
ENSG00000113263	ITK	2.22878e-31	0.86982	0.365	0.092	5.31253e-27	2
ENSG00000020633	RUNX3	2.93831e-31	0.892026	0.614	0.236	7.00375e-27	2
ENSG00000133321	RARRES3	4.00725e-31	0.833063	0.455	0.135	9.55168e-27	2
ENSG00000138767	CNOT6L	4.57829e-31	1.02581	0.403	0.117	1.09128e-26	2
ENSG00000265972	TXNIP	8.47211e-31	1.18185	0.652	0.304	2.01941e-26	2
ENSG00000034677	RNF19A	8.13505e-30	0.832204	0.433	0.129	1.93907e-25	2
ENSG00000077984	CST7	3.73804e-29	1.01899	0.665	0.305	8.91e-25	2
ENSG00000276045	ORAI1	8.72516e-29	0.655703	0.253	0.049	2.07973e-24	2
ENSG00000147443	DOK2	1.32981e-28	0.725179	0.3	0.068	3.16974e-24	2
ENSG00000107771	CCSER2	1.53131e-28	0.731709	0.27	0.056	3.65003e-24	2
ENSG00000205268	PDE7A	1.65775e-28	0.768285	0.309	0.073	3.9514e-24	2
ENSG00000187118	CMC1	5.41783e-28	0.976482	0.348	0.096	1.2914e-23	2
ENSG00000163751	CPA3	6.49412e-27	-0.59779	0.974	0.975	1.54794e-22	2
ENSG00000154814	OXNAD1	1.3716e-26	0.600906	0.283	0.065	3.26933e-22	2
ENSG00000116161	CACYBP	3.50938e-25	0.901003	0.446	0.159	8.36495e-21	2
ENSG00000177600	RPLP2	1.05041e-24	0.431412	0.996	0.971	2.50375e-20	2
ENSG00000274020	LINC01138	1.66734e-24	0.593224	0.253	0.056	3.97428e-20	2
ENSG00000072818	ACAP1	2.78118e-24	0.634414	0.326	0.091	6.62923e-20	2
ENSG00000164543	STK17A	4.71756e-24	0.737857	0.386	0.125	1.12448e-19	2
ENSG00000003402	CFLAR	8.20801e-24	0.737455	0.399	0.133	1.95646e-19	2
ENSG00000186469	GNG2	1.68598e-23	0.780457	0.429	0.154	4.01871e-19	2
ENSG00000081237	PTPRC	2.36698e-23	0.860907	0.494	0.199	5.64192e-19	2
ENSG00000077420	APBB1IP	6.39852e-23	0.501423	0.253	0.059	1.52515e-18	2
ENSG00000164691	TAGAP	7.98752e-22	0.483589	0.258	0.064	1.90391e-17	2
ENSG00000169508	GPR183	9.42288e-22	0.626227	0.313	0.094	2.24604e-17	2
ENSG00000172236	TPSAB1	1.70243e-21	-0.577395	0.987	0.967	4.05792e-17	2
ENSG00000172543	CTSW	1.70318e-21	0.849813	0.378	0.133	4.0597e-17	2
ENSG00000108518	PFN1	1.78727e-21	0.675548	0.944	0.808	4.26013e-17	2
ENSG00000213145	CRIP1	2.66146e-21	0.853274	0.627	0.301	6.34385e-17	2
ENSG00000169567	HINT1	1.33227e-20	0.707749	0.678	0.342	3.1756e-16	2
ENSG00000132002	DNAJB1	4.26105e-20	1.31939	0.665	0.394	1.01566e-15	2
ENSG00000119801	YPEL5	4.4917e-20	0.707729	0.472	0.197	1.07064e-15	2
ENSG00000129968	ABHD17A	5.58731e-20	0.524943	0.382	0.133	1.33179e-15	2
ENSG00000187239	FNBP1	1.49276e-19	0.794863	0.644	0.316	3.55814e-15	2
ENSG00000110852	CLEC2B	1.74151e-19	0.692257	0.378	0.141	4.15106e-15	2
ENSG00000198931	APRT	1.97609e-19	0.689646	0.451	0.184	4.71022e-15	2
ENSG00000067066	SP100	2.43855e-19	0.538558	0.408	0.15	5.81253e-15	2
ENSG00000125740	FOSB	5.78548e-19	-0.542802	0.983	0.979	1.37903e-14	2
ENSG00000019582	CD74	7.13555e-19	0.444404	0.876	0.573	1.70083e-14	2
ENSG00000197747	S100A10	1.04365e-18	0.751706	0.773	0.482	2.48765e-14	2
ENSG00000135250	SRPK2	1.55791e-18	0.567828	0.356	0.126	3.71344e-14	2
ENSG00000134419	RPS15A	1.6984e-18	0.401688	0.996	0.97	4.04831e-14	2
ENSG00000148362	PAXX	1.89237e-18	0.574706	0.339	0.115	4.51064e-14	2
ENSG00000034510	TMSB10	2.5029e-18	0.504123	0.987	0.949	5.96591e-14	2
ENSG00000204397	CARD16	7.62683e-18	0.609243	0.348	0.126	1.81793e-13	2
ENSG00000160789	LMNA	9.30563e-18	-0.520767	0.97	0.978	2.21809e-13	2
ENSG00000150907	FOXO1	1.35668e-17	0.614229	0.318	0.109	3.23378e-13	2
ENSG00000152518	ZFP36L2	1.66873e-17	0.689154	0.863	0.641	3.97758e-13	2
ENSG00000122034	GTF3A	3.2508e-17	0.45904	0.3	0.099	7.74861e-13	2
ENSG00000105372	RPS19	3.58328e-17	0.468704	1	0.96	8.54112e-13	2
ENSG00000115541	HSPE1	4.24272e-17	0.817597	0.695	0.419	1.01129e-12	2
ENSG00000180448	ARHGAP45	5.32412e-17	0.493029	0.262	0.08	1.26906e-12	2
ENSG00000111913	RIPOR2	7.89815e-17	0.48878	0.292	0.095	1.8826e-12	2
ENSG00000160932	LY6E	9.24007e-17	0.497642	0.365	0.135	2.20246e-12	2
ENSG00000177954	RPS27	9.42108e-17	0.358559	1	0.981	2.24561e-12	2
ENSG00000145247	OCIAD2	1.10201e-16	0.39572	0.288	0.093	2.62676e-12	2
ENSG00000136490	LIMD2	1.10937e-16	0.592563	0.343	0.126	2.64429e-12	2
ENSG00000154217	PITPNC1	1.14594e-16	0.705084	0.472	0.216	2.73146e-12	2
ENSG00000164104	HMGB2	1.65351e-16	0.861878	0.515	0.259	3.9413e-12	2
ENSG00000150867	PIP4K2A	2.14379e-16	0.656026	0.571	0.295	5.10993e-12	2
ENSG00000142347	MYO1F	3.85749e-16	0.545823	0.266	0.086	9.19472e-12	2
ENSG00000163947	ARHGEF3	4.65857e-16	0.530444	0.339	0.127	1.11042e-11	2
ENSG00000125148	MT2A	6.48747e-16	1.33273	0.863	0.612	1.54635e-11	2
ENSG00000109861	CTSC	7.12888e-16	0.575924	0.361	0.142	1.69924e-11	2
ENSG00000155926	SLA	7.24651e-16	0.613563	0.373	0.154	1.72728e-11	2
ENSG00000143924	EML4	8.35457e-16	0.585658	0.416	0.175	1.9914e-11	2
ENSG00000196735	HLA-DQA1	8.78733e-15	0.264846	0.442	0.188	2.09455e-10	2
ENSG00000173272	MZT2A	9.77626e-15	0.325572	0.27	0.089	2.33027e-10	2
ENSG00000185052	SLC24A3	1.02636e-14	-0.769221	0.76	0.815	2.44643e-10	2
ENSG00000196126	HLA-DRB1	1.98358e-14	0.328416	0.717	0.408	4.72806e-10	2
ENSG00000223865	HLA-DPB1	2.03256e-14	0.239653	0.519	0.251	4.84482e-10	2
ENSG00000123933	MXD4	2.40411e-14	0.445108	0.266	0.092	5.73043e-10	2
ENSG00000152061	RABGAP1L	2.76187e-14	0.549748	0.446	0.201	6.5832e-10	2
ENSG00000110934	BIN2	3.1214e-14	0.430042	0.296	0.108	7.44017e-10	2
ENSG00000135404	CD63	3.91492e-14	-0.489975	0.936	0.935	9.3316e-10	2
ENSG00000133639	BTG1	5.05952e-14	0.519309	0.914	0.79	1.20599e-09	2
ENSG00000010810	FYN	6.55719e-14	0.576367	0.73	0.44	1.56297e-09	2
ENSG00000204389	HSPA1A	6.77713e-14	1.00322	0.815	0.618	1.6154e-09	2
ENSG00000144381	HSPD1	7.60164e-14	0.587688	0.498	0.249	1.81193e-09	2
ENSG00000182054	IDH2	1.64156e-13	0.347225	0.275	0.098	3.91283e-09	2
ENSG00000172531	PPP1CA	2.38747e-13	0.39819	0.391	0.166	5.69078e-09	2
ENSG00000107099	DOCK8	2.70854e-13	0.466368	0.305	0.118	6.45607e-09	2
ENSG00000112306	RPS12	3.21625e-13	0.332997	1	0.974	7.66625e-09	2
ENSG00000010278	CD9	3.33069e-13	-0.620612	0.815	0.813	7.93903e-09	2
ENSG00000124172	ATP5F1E	3.8294e-13	0.485983	0.914	0.751	9.12775e-09	2
ENSG00000184203	PPP1R2	4.4914e-13	0.526026	0.468	0.232	1.07057e-08	2
ENSG00000130755	GMFG	5.42566e-13	0.447485	0.674	0.374	1.29326e-08	2
ENSG00000112406	HECA	5.42763e-13	0.470108	0.421	0.189	1.29373e-08	2
ENSG00000143119	CD53	8.16275e-13	0.476973	0.601	0.335	1.94567e-08	2
ENSG00000134242	PTPN22	8.83367e-13	0.56062	0.288	0.114	2.10559e-08	2
ENSG00000137818	RPLP1	9.30053e-13	0.316917	1	0.978	2.21687e-08	2
ENSG00000170776	AKAP13	1.03308e-12	-0.643321	0.936	0.903	2.46245e-08	2
ENSG00000157404	KIT	1.57314e-12	-0.664925	0.687	0.774	3.74974e-08	2
ENSG00000166710	B2M	1.86711e-12	0.293906	1	0.997	4.45044e-08	2
ENSG00000104660	LEPROTL1	1.91467e-12	0.494248	0.575	0.33	4.5638e-08	2
ENSG00000105193	RPS16	2.21044e-12	0.363905	0.948	0.886	5.26881e-08	2
ENSG00000189159	JPT1	2.58522e-12	0.349313	0.348	0.148	6.16213e-08	2
ENSG00000187608	ISG15	2.62818e-12	0.396513	0.408	0.186	6.26453e-08	2
ENSG00000100906	NFKBIA	3.38497e-12	-0.539382	0.974	0.955	8.0684e-08	2
ENSG00000168439	STIP1	5.06627e-12	0.34613	0.279	0.108	1.2076e-07	2
ENSG00000119632	IFI27L2	6.24535e-12	0.322325	0.335	0.141	1.48864e-07	2
ENSG00000100242	SUN2	6.6166e-12	0.343338	0.275	0.106	1.57713e-07	2
ENSG00000158985	CDC42SE2	6.72668e-12	0.461163	0.614	0.348	1.60337e-07	2
ENSG00000117091	CD48	7.07639e-12	0.519571	0.562	0.321	1.68673e-07	2
ENSG00000222041	CYTOR	8.31224e-12	0.471853	0.279	0.11	1.98131e-07	2
ENSG00000122862	SRGN	1.02073e-11	-0.377877	0.996	0.979	2.43302e-07	2
ENSG00000175567	UCP2	1.02243e-11	0.432383	0.373	0.171	2.43707e-07	2
ENSG00000185262	UBALD2	1.03222e-11	0.349651	0.601	0.321	2.4604e-07	2
ENSG00000115935	WIPF1	1.1911e-11	0.439311	0.408	0.193	2.83909e-07	2
ENSG00000159884	CCDC107	1.26905e-11	0.438464	0.266	0.103	3.02492e-07	2
ENSG00000167996	FTH1	1.58208e-11	-0.409962	1	0.991	3.77104e-07	2
ENSG00000146278	PNRC1	1.75568e-11	0.502857	0.652	0.399	4.18484e-07	2
ENSG00000232112	TMA7	2.53292e-11	0.417319	0.88	0.676	6.03746e-07	2
ENSG00000112576	CCND3	2.63025e-11	0.443193	0.536	0.303	6.26946e-07	2
ENSG00000173821	RNF213	2.67768e-11	0.426167	0.305	0.13	6.38253e-07	2
ENSG00000136560	TANK	3.67951e-11	0.403235	0.361	0.164	8.77048e-07	2
ENSG00000171858	RPS21	4.29014e-11	0.318323	0.991	0.953	1.0226e-06	2
ENSG00000205531	NAP1L4	4.70372e-11	0.29761	0.369	0.167	1.12118e-06	2
ENSG00000213741	RPS29	6.18097e-11	0.291079	1	0.974	1.4733e-06	2
ENSG00000076928	ARHGEF1	6.4453e-11	0.370624	0.386	0.184	1.5363e-06	2
ENSG00000100100	PIK3IP1	6.78868e-11	0.334942	0.382	0.179	1.61815e-06	2
ENSG00000162434	JAK1	7.29884e-11	0.383736	0.3	0.13	1.73975e-06	2
ENSG00000154473	BUB3	8.57458e-11	0.312783	0.253	0.098	2.04384e-06	2
ENSG00000120071	KANSL1	1.03105e-10	0.363742	0.33	0.149	2.45761e-06	2
ENSG00000078596	ITM2A	1.14175e-10	0.485672	0.498	0.276	2.72146e-06	2
ENSG00000163565	IFI16	1.1517e-10	0.377368	0.266	0.108	2.74519e-06	2
ENSG00000133398	MED10	1.98266e-10	0.305295	0.262	0.105	4.72586e-06	2
ENSG00000169715	MT1E	2.08883e-10	0.81099	0.395	0.2	4.97893e-06	2
ENSG00000103495	MAZ	2.11991e-10	0.407178	0.318	0.144	5.05301e-06	2
ENSG00000231389	HLA-DPA1	2.24436e-10	-0.0160784	0.511	0.268	5.34966e-06	2
ENSG00000099797	TECR	2.27588e-10	0.307207	0.365	0.171	5.42479e-06	2
ENSG00000196776	CD47	2.54547e-10	0.362241	0.326	0.148	6.06737e-06	2
ENSG00000078304	PPP2R5C	2.55376e-10	0.381675	0.567	0.32	6.08714e-06	2
ENSG00000150093	ITGB1	2.63461e-10	0.388548	0.296	0.13	6.27986e-06	2
ENSG00000160796	NBEAL2	2.95328e-10	0.24308	0.33	0.145	7.03944e-06	2
ENSG00000197253	TPSB2	3.05283e-10	-0.514101	0.987	0.973	7.27672e-06	2
ENSG00000185811	IKZF1	3.62082e-10	0.51546	0.395	0.204	8.6306e-06	2
ENSG00000026025	VIM	3.62788e-10	-0.413423	0.987	0.968	8.64741e-06	2
ENSG00000120885	CLU	4.18822e-10	-0.560705	0.811	0.817	9.98305e-06	2
ENSG00000163162	RNF149	4.81144e-10	0.413891	0.472	0.249	1.14685e-05	2
ENSG00000171681	ATF7IP	5.70782e-10	0.338148	0.27	0.115	1.36052e-05	2
ENSG00000105329	TGFB1	7.07617e-10	0.523872	0.627	0.402	1.68668e-05	2
ENSG00000104964	AES	7.507e-10	0.423508	0.588	0.354	1.78937e-05	2
ENSG00000125354	2024-09-06	7.76432e-10	0.33055	0.305	0.137	1.8507e-05	2
ENSG00000163346	PBXIP1	8.2049e-10	0.288238	0.309	0.139	1.95572e-05	2
ENSG00000187193	MT1X	1.15158e-09	1.48145	0.408	0.226	2.74491e-05	2
ENSG00000092820	EZR	1.70777e-09	0.457632	0.661	0.423	4.07063e-05	2
ENSG00000204642	HLA-F	1.77222e-09	0.543609	0.558	0.335	4.22426e-05	2
ENSG00000166913	YWHAB	1.90692e-09	0.413074	0.579	0.344	4.54534e-05	2
ENSG00000240065	PSMB9	1.91996e-09	0.341429	0.511	0.288	4.57642e-05	2
ENSG00000120910	PPP3CC	2.18684e-09	0.272607	0.296	0.132	5.21256e-05	2
ENSG00000068697	LAPTM4A	2.57378e-09	-0.508033	0.82	0.809	6.13486e-05	2
ENSG00000141298	SSH2	2.61508e-09	0.406203	0.343	0.169	6.2333e-05	2
ENSG00000125347	IRF1	2.63498e-09	0.313932	0.412	0.212	6.28075e-05	2
ENSG00000276070	CCL4L2	3.10431e-09	1.36243	0.343	0.178	7.39942e-05	2
ENSG00000173221	GLRX	3.35648e-09	0.289809	0.288	0.13	8.00051e-05	2
ENSG00000154144	TBRG1	4.31481e-09	0.220452	0.33	0.154	0.000102848	2
ENSG00000204525	HLA-C	4.43985e-09	0.312389	0.957	0.9	0.000105828	2
ENSG00000136732	GYPC	4.75333e-09	0.319759	0.386	0.197	0.0001133	2
ENSG00000196924	FLNA	4.91393e-09	0.43062	0.451	0.248	0.000117129	2
ENSG00000164442	CITED2	5.71471e-09	0.3871	0.27	0.123	0.000136216	2
ENSG00000198589	LRBA	6.13929e-09	0.18885	0.288	0.129	0.000146336	2
ENSG00000234745	HLA-B	6.28169e-09	0.314438	0.979	0.94	0.00014973	2
ENSG00000042493	CAPG	7.96061e-09	-0.498513	0.768	0.801	0.000189749	2
ENSG00000150991	UBC	9.31924e-09	0.299977	0.94	0.821	0.000222133	2
ENSG00000213654	GPSM3	1.02846e-08	0.312158	0.416	0.223	0.000245144	2
ENSG00000105323	HNRNPUL1	1.04722e-08	0.242471	0.258	0.113	0.000249616	2
ENSG00000167797	CDK2AP2	1.07697e-08	0.345544	0.326	0.16	0.000256708	2
ENSG00000100345	MYH9	1.10971e-08	0.384415	0.601	0.377	0.00026451	2
ENSG00000152127	MGAT5	1.18763e-08	0.31055	0.296	0.14	0.000283084	2
ENSG00000204388	HSPA1B	1.24454e-08	0.732947	0.506	0.309	0.000296648	2
ENSG00000002586	CD99	1.24505e-08	0.341191	0.777	0.526	0.000296769	2
ENSG00000244509	APOBEC3C	1.34472e-08	0.314205	0.3	0.142	0.000320528	2
ENSG00000167815	PRDX2	1.70356e-08	0.283121	0.266	0.12	0.00040606	2
ENSG00000171791	BCL2	1.88652e-08	0.289688	0.343	0.172	0.000449672	2
ENSG00000198668	CALM1	2.04591e-08	0.381074	0.854	0.657	0.000487664	2
ENSG00000008513	ST3GAL1	2.40761e-08	0.24765	0.309	0.149	0.000573878	2
ENSG00000123595	RAB9A	2.58619e-08	0.330195	0.292	0.139	0.000616445	2
ENSG00000170043	TRAPPC1	2.9095e-08	0.373153	0.412	0.227	0.000693509	2
ENSG00000243927	MRPS6	2.91989e-08	0.379982	0.3	0.147	0.000695985	2
ENSG00000149534	MS4A2	2.99945e-08	-0.597801	0.635	0.682	0.000714948	2
ENSG00000107263	RAPGEF1	3.0142e-08	0.289947	0.279	0.13	0.000718464	2
ENSG00000137075	RNF38	3.03649e-08	0.22565	0.279	0.13	0.000723778	2
ENSG00000103342	GSPT1	3.32264e-08	0.408579	0.262	0.122	0.000791984	2
ENSG00000100911	PSME2	3.82642e-08	0.314636	0.399	0.218	0.000912067	2
ENSG00000108669	CYTH1	4.1436e-08	0.335987	0.425	0.235	0.000987668	2
ENSG00000113269	RNF130	4.48428e-08	-0.657593	0.635	0.674	0.00106887	2
ENSG00000084070	SMAP2	4.60692e-08	0.38653	0.464	0.276	0.0010981	2
ENSG00000169764	UGP2	4.82075e-08	0.229121	0.283	0.133	0.00114907	2
ENSG00000140988	RPS2	5.95454e-08	0.276177	0.966	0.925	0.00141932	2
ENSG00000175354	PTPN2	6.331e-08	0.268902	0.283	0.136	0.00150906	2
ENSG00000221869	CEBPD	6.54807e-08	0.137869	0.365	0.184	0.0015608	2
ENSG00000159335	PTMS	7.05273e-08	0.325165	0.283	0.137	0.00168109	2
ENSG00000106211	HSPB1	7.19722e-08	0.394989	0.712	0.488	0.00171553	2
ENSG00000149273	RPS3	7.52538e-08	0.263892	0.979	0.955	0.00179375	2
ENSG00000241553	ARPC4	8.20312e-08	0.226866	0.382	0.204	0.0019553	2
ENSG00000120616	EPC1	8.53716e-08	0.294378	0.468	0.269	0.00203492	2
ENSG00000126067	PSMB2	8.99656e-08	0.230692	0.395	0.204	0.00214442	2
ENSG00000145675	PIK3R1	9.02061e-08	0.371189	0.305	0.154	0.00215015	2
ENSG00000163874	ZC3H12A	1.01058e-07	0.310883	0.326	0.165	0.00240882	2
ENSG00000135441	BLOC1S1	1.01917e-07	0.299897	0.365	0.195	0.0024293	2
ENSG00000115604	IL18R1	1.05711e-07	-0.760868	0.725	0.72	0.00251972	2
ENSG00000147010	SH3KBP1	1.11174e-07	0.315273	0.485	0.286	0.00264994	2
ENSG00000118985	ELL2	1.17737e-07	-0.558862	0.811	0.794	0.00280637	2
ENSG00000115484	CCT4	1.18703e-07	0.211588	0.369	0.192	0.00282942	2
ENSG00000167895	TMC8	1.38747e-07	0.368125	0.343	0.184	0.00330718	2
ENSG00000117984	CTSD	1.5237e-07	-0.485158	0.858	0.842	0.00363189	2
ENSG00000196843	ARID5A	1.58635e-07	0.16407	0.343	0.176	0.00378121	2
ENSG00000179344	HLA-DQB1	1.58917e-07	0.26059	0.343	0.18	0.00378794	2
ENSG00000137100	DCTN3	1.66846e-07	0.368111	0.386	0.214	0.00397695	2
ENSG00000163320	CGGBP1	1.82955e-07	0.180763	0.275	0.13	0.00436091	2
ENSG00000008324	SS18L2	2.07918e-07	0.22121	0.27	0.129	0.00495593	2
ENSG00000177426	TGIF1	2.29505e-07	0.203041	0.326	0.169	0.00547049	2
ENSG00000163106	HPGDS	2.39709e-07	-0.520001	0.785	0.77	0.00571371	2
ENSG00000165646	SLC18A2	2.43436e-07	-0.599231	0.67	0.672	0.00580253	2
ENSG00000165264	NDUFB6	2.50624e-07	0.288598	0.326	0.175	0.00597386	2
ENSG00000163399	ATP1A1	2.56443e-07	0.256262	0.382	0.208	0.00611257	2
ENSG00000211592	IGKC	2.57663e-07	0.381261	0.391	0.222	0.00614166	2
ENSG00000164105	SAP30	2.7384e-07	0.242447	0.275	0.134	0.00652726	2
ENSG00000136003	ISCU	2.7454e-07	0.225308	0.352	0.185	0.00654394	2
ENSG00000116030	SUMO1	2.85495e-07	0.349577	0.326	0.173	0.00680505	2
ENSG00000106948	AKNA	3.11357e-07	0.2368	0.515	0.303	0.0074215	2
ENSG00000184009	ACTG1	3.36367e-07	0.339109	0.811	0.631	0.00801765	2
ENSG00000136167	LCP1	3.41387e-07	0.165931	0.601	0.359	0.00813729	2
ENSG00000197694	SPTAN1	3.4914e-07	0.159805	0.313	0.16	0.0083221	2
ENSG00000120694	HSPH1	3.7106e-07	0.393786	0.356	0.197	0.00884459	2
ENSG00000130332	LSM7	4.7975e-07	0.235534	0.403	0.225	0.0114353	2
ENSG00000167323	STIM1	5.06349e-07	0.200518	0.322	0.166	0.0120693	2
ENSG00000263961	RHEX	5.75581e-07	-0.507809	0.682	0.715	0.0137196	2
ENSG00000163527	STT3B	5.82326e-07	0.157812	0.27	0.132	0.0138803	2
ENSG00000153814	JAZF1	5.85015e-07	0.262183	0.313	0.161	0.0139444	2
ENSG00000175826	CTDNEP1	5.9686e-07	0.278126	0.283	0.143	0.0142267	2
ENSG00000115602	IL1RL1	5.98e-07	-0.59573	0.7	0.683	0.0142539	2
ENSG00000101596	SMCHD1	6.29908e-07	0.379674	0.498	0.315	0.0150145	2
ENSG00000185043	CIB1	6.36827e-07	0.267518	0.455	0.268	0.0151794	2
ENSG00000147548	NSD3	6.45518e-07	0.299763	0.322	0.171	0.0153866	2
ENSG00000080824	HSP90AA1	6.5474e-07	0.645334	0.815	0.686	0.0156064	2
ENSG00000132819	RBM38	7.77386e-07	0.263513	0.335	0.182	0.0185298	2
ENSG00000204264	PSMB8	8.19085e-07	0.369015	0.373	0.216	0.0195237	2
ENSG00000090238	YPEL3	8.80853e-07	0.24039	0.326	0.172	0.020996	2
ENSG00000110002	VWA5A	8.83585e-07	-0.436187	0.712	0.712	0.0210611	2
ENSG00000048740	CELF2	9.15312e-07	0.263337	0.648	0.435	0.0218174	2
ENSG00000141293	SKAP1	9.70725e-07	0.152291	0.468	0.268	0.0231382	2
ENSG00000077721	UBE2A	1.01597e-06	0.178131	0.288	0.148	0.0242167	2
ENSG00000229833	PET100	1.14577e-06	0.167662	0.481	0.284	0.0273105	2
ENSG00000274012	RN7SL2	1.17199e-06	0.269948	0.253	0.127	0.0279357	2
ENSG00000103121	CMC2	1.1739e-06	0.237914	0.335	0.18	0.0279811	2
ENSG00000151327	FAM177A1	1.23265e-06	0.313758	0.472	0.289	0.0293815	2
ENSG00000135678	CPM	1.33627e-06	-0.71633	0.575	0.631	0.0318512	2
ENSG00000103275	UBE2I	1.3875e-06	0.25538	0.421	0.246	0.0330724	2
ENSG00000197971	MBP	1.52391e-06	0.262215	0.343	0.189	0.0363239	2
ENSG00000116754	SRSF11	1.62619e-06	0.222285	0.335	0.181	0.0387618	2
ENSG00000175115	PACS1	1.68496e-06	0.204819	0.318	0.168	0.0401627	2
ENSG00000143742	SRP9	1.68846e-06	0.227963	0.253	0.127	0.0402462	2
ENSG00000131504	DIAPH1	1.69988e-06	0.280381	0.288	0.15	0.0405182	2
ENSG00000134333	LDHA	1.73469e-06	0.248441	0.506	0.307	0.0413482	2
ENSG00000198918	RPL39	1.73832e-06	0.191141	1	0.971	0.0414345	2
ENSG00000140264	SERF2	1.84867e-06	0.307737	0.948	0.856	0.0440649	2
ENSG00000087086	FTL	1.87838e-06	-0.32244	0.983	0.974	0.0447731	2
ENSG00000184922	FMNL1	1.92371e-06	0.274187	0.451	0.266	0.0458535	2
ENSG00000198355	PIM3	2.01304e-06	0.123829	0.395	0.219	0.0479828	2
ENSG00000108561	C1QBP	2.1282e-06	0.275244	0.27	0.142	0.0507277	2
ENSG00000051523	CYBA	2.12879e-06	0.278377	0.871	0.717	0.0507418	2
ENSG00000109062	SLC9A3R1	2.13321e-06	0.17095	0.3	0.157	0.0508471	2
ENSG00000112695	COX7A2	2.19528e-06	0.253638	0.717	0.502	0.0523267	2
ENSG00000151422	FER	2.33672e-06	-0.777922	0.639	0.648	0.0556981	2
ENSG00000086062	B4GALT1	2.55733e-06	0.16403	0.386	0.214	0.0609565	2
ENSG00000213316	LTC4S	2.56456e-06	-0.532184	0.764	0.755	0.0611288	2
ENSG00000198625	MDM4	2.567e-06	0.261613	0.262	0.137	0.0611871	2
ENSG00000215845	TSTD1	2.73108e-06	0.207755	0.433	0.253	0.065098	2
ENSG00000116473	RAP1A	3.32473e-06	0.231298	0.524	0.331	0.0792484	2
ENSG00000116871	MAP7D1	3.33266e-06	0.219751	0.292	0.157	0.0794372	2
ENSG00000042753	AP2S1	3.4187e-06	0.180084	0.313	0.166	0.0814882	2
ENSG00000125534	PPDPF	3.51715e-06	0.198003	0.687	0.447	0.0838348	2
ENSG00000168675	LDLRAD4	4.06056e-06	0.303368	0.275	0.146	0.0967874	2
ENSG00000163466	ARPC2	4.08872e-06	0.335854	0.682	0.472	0.0974586	2
ENSG00000135821	GLUL	4.08979e-06	-0.517141	0.742	0.735	0.0974841	2
ENSG00000105939	ZC3HAV1	4.58588e-06	0.191549	0.511	0.316	0.109309	2
ENSG00000197471	SPN	4.80582e-06	0.203552	0.27	0.142	0.114552	2
ENSG00000127528	KLF2	5.15616e-06	0.318858	0.652	0.464	0.122902	2
ENSG00000124226	RNF114	5.32765e-06	0.267521	0.361	0.21	0.12699	2
ENSG00000109220	CHIC2	5.45406e-06	0.230266	0.258	0.135	0.130003	2
ENSG00000055483	USP36	5.58494e-06	0.479216	0.305	0.176	0.133123	2
ENSG00000180353	HCLS1	5.87141e-06	0.201156	0.412	0.243	0.139951	2
ENSG00000166974	MAPRE2	5.92239e-06	0.166837	0.369	0.214	0.141166	2
ENSG00000072786	STK10	6.31799e-06	0.1769	0.318	0.176	0.150596	2
ENSG00000221983	UBA52	6.86797e-06	0.213723	0.953	0.89	0.163705	2
ENSG00000184076	UQCR10	7.45624e-06	0.235931	0.429	0.259	0.177727	2
ENSG00000178449	COX14	7.97083e-06	0.227393	0.335	0.191	0.189993	2
ENSG00000166441	RPL27A	8.34292e-06	0.236324	0.974	0.887	0.198862	2
ENSG00000152234	ATP5F1A	8.91773e-06	0.180236	0.416	0.249	0.212563	2
ENSG00000075420	FNDC3B	9.02569e-06	0.426994	0.335	0.195	0.215136	2
ENSG00000167397	VKORC1	9.21397e-06	0.160777	0.305	0.166	0.219624	2
ENSG00000231925	TAPBP	9.28338e-06	0.168025	0.571	0.369	0.221279	2
ENSG00000140941	MAP1LC3B	9.30901e-06	0.197053	0.489	0.306	0.22189	2
ENSG00000130748	TMEM160	9.96206e-06	0.1984	0.343	0.199	0.237456	2
ENSG00000182087	TMEM259	1.02197e-05	0.162979	0.412	0.246	0.243596	2
ENSG00000128989	ARPP19	1.04831e-05	0.143549	0.296	0.162	0.249875	2
ENSG00000150593	PDCD4	1.06059e-05	0.23093	0.476	0.3	0.252803	2
ENSG00000102007	PLP2	1.12983e-05	0.200373	0.399	0.241	0.269306	2
ENSG00000147872	PLIN2	1.16281e-05	-0.543079	0.837	0.785	0.277168	2
ENSG00000084676	NCOA1	1.24739e-05	0.211609	0.391	0.238	0.297329	2
ENSG00000051108	HERPUD1	1.2566e-05	0.314393	0.403	0.253	0.299524	2
ENSG00000089009	RPL6	1.40712e-05	0.222914	0.97	0.892	0.335401	2
ENSG00000152082	MZT2B	1.46783e-05	0.257016	0.644	0.439	0.349873	2
ENSG00000089248	ERP29	1.53869e-05	0.201008	0.403	0.239	0.366763	2
ENSG00000185201	IFITM2	1.58256e-05	0.215331	0.858	0.673	0.37722	2
ENSG00000132341	RAN	1.58698e-05	0.251801	0.554	0.359	0.378274	2
ENSG00000127074	RGS13	1.67873e-05	-0.647393	0.403	0.482	0.400141	2
ENSG00000220205	VAMP2	1.69045e-05	0.22548	0.639	0.424	0.402935	2
ENSG00000105640	RPL18A	1.75737e-05	0.214827	0.979	0.939	0.418887	2
ENSG00000131507	NDFIP1	1.8149e-05	0.188366	0.356	0.211	0.432598	2
ENSG00000197622	CDC42SE1	1.91488e-05	0.183549	0.403	0.243	0.45643	2
ENSG00000105404	RABAC1	1.9403e-05	0.186378	0.506	0.32	0.462489	2
ENSG00000148655	LRMDA	1.99978e-05	-0.662262	0.378	0.463	0.476668	2
ENSG00000130511	SSBP4	2.09781e-05	0.213669	0.361	0.215	0.500033	2
ENSG00000089820	ARHGAP4	2.17412e-05	0.250266	0.266	0.146	0.518224	2
ENSG00000203667	COX20	2.25106e-05	0.209748	0.326	0.191	0.536564	2
ENSG00000179820	MYADM	2.25144e-05	-0.415657	0.841	0.801	0.536653	2
ENSG00000127445	PIN1	2.25253e-05	0.0883525	0.318	0.176	0.536914	2
ENSG00000166226	CCT2	2.31617e-05	0.101527	0.3	0.165	0.552081	2
ENSG00000139112	GABARAPL1	2.33661e-05	0.209347	0.296	0.168	0.556955	2
ENSG00000122545	2024-09-07	2.3753e-05	0.222102	0.395	0.242	0.566176	2
ENSG00000136754	ABI1	2.44648e-05	0.166693	0.253	0.137	0.583144	2
ENSG00000143878	RHOB	2.57643e-05	0.130476	0.399	0.242	0.614118	2
ENSG00000147065	MSN	2.65466e-05	0.200157	0.515	0.336	0.632765	2
ENSG00000123146	ADGRE5	2.676e-05	0.204707	0.79	0.578	0.637852	2
ENSG00000154518	ATP5MC3	2.80038e-05	0.186538	0.541	0.351	0.667498	2
ENSG00000257103	LSM14A	2.84041e-05	0.160323	0.279	0.153	0.677039	2
ENSG00000160799	CCDC12	2.86327e-05	0.11946	0.288	0.16	0.682488	2
ENSG00000124614	RPS10	2.86413e-05	0.24523	0.961	0.912	0.682695	2
ENSG00000175197	DDIT3	2.99889e-05	0.125338	0.258	0.138	0.714816	2
ENSG00000131174	COX7B	2.99899e-05	0.127715	0.541	0.347	0.714839	2
ENSG00000104824	HNRNPL	3.15116e-05	0.0325409	0.391	0.227	0.75111	2
ENSG00000170906	NDUFA3	3.22946e-05	0.162367	0.515	0.322	0.769773	2
ENSG00000165527	ARF6	3.28374e-05	0.243188	0.511	0.334	0.782712	2
ENSG00000167526	RPL13	3.81871e-05	0.196575	0.996	0.966	0.910228	2
ENSG00000185905	C16orf54	3.82217e-05	0.186921	0.262	0.143	0.911052	2
ENSG00000156482	RPL30	3.9009e-05	0.18485	0.996	0.97	0.929818	2
ENSG00000234741	GAS5	3.93519e-05	0.233022	0.489	0.327	0.937991	2
ENSG00000060237	WNK1	4.01675e-05	0.204219	0.305	0.177	0.957433	2
ENSG00000172175	MALT1	4.44373e-05	0.20214	0.27	0.15	1	2
ENSG00000126698	DNAJC8	4.46107e-05	0.0885092	0.339	0.197	1	2
ENSG00000233927	RPS28	4.48138e-05	0.163572	0.996	0.975	1	2
ENSG00000012779	ALOX5	4.50467e-05	-0.541602	0.579	0.6	1	2
ENSG00000141232	TOB1	4.51273e-05	0.179994	0.365	0.219	1	2
ENSG00000171222	SCAND1	4.54187e-05	0.122808	0.464	0.288	1	2
ENSG00000182117	NOP10	4.60915e-05	0.117968	0.515	0.319	1	2
ENSG00000179348	GATA2	4.71589e-05	-0.404534	0.785	0.786	1	2
ENSG00000100612	DHRS7	4.75003e-05	0.116775	0.502	0.312	1	2
ENSG00000164032	H2AFZ	4.7781e-05	0.319846	0.627	0.453	1	2
ENSG00000112033	PPARD	4.94748e-05	-0.679512	0.386	0.459	1	2
ENSG00000123358	NR4A1	4.98438e-05	-0.482167	0.73	0.734	1	2
ENSG00000183049	CAMK1D	5.10745e-05	0.131684	0.275	0.154	1	2
ENSG00000166337	TAF10	5.1741e-05	0.0819761	0.429	0.261	1	2
ENSG00000109736	MFSD10	5.33748e-05	0.13638	0.266	0.149	1	2
ENSG00000206503	HLA-A	5.43974e-05	0.213827	0.987	0.944	1	2
ENSG00000125356	NDUFA1	5.74503e-05	0.187454	0.657	0.439	1	2
ENSG00000197746	PSAP	6.19152e-05	-0.511652	0.678	0.66	1	2
ENSG00000062194	GPBP1	6.21813e-05	0.0909181	0.468	0.296	1	2
ENSG00000198408	OGA	7.18738e-05	0.138048	0.3	0.175	1	2
ENSG00000155366	RHOC	7.20575e-05	0.129665	0.395	0.243	1	2
ENSG00000092010	PSME1	7.23792e-05	0.220394	0.691	0.494	1	2
ENSG00000100030	MAPK1	7.32725e-05	-0.623476	0.605	0.617	1	2
ENSG00000069849	ATP1B3	7.35885e-05	-0.556434	0.854	0.819	1	2
ENSG00000157514	TSC22D3	7.52385e-05	0.23076	0.961	0.913	1	2
ENSG00000155903	RASA2	7.91155e-05	0.190475	0.339	0.208	1	2
ENSG00000205352	PRR13	7.97874e-05	0.230216	0.464	0.312	1	2
ENSG00000158869	FCER1G	8.54358e-05	-0.357083	0.82	0.784	1	2
ENSG00000105254	TBCB	8.75713e-05	0.184294	0.378	0.237	1	2
ENSG00000204287	HLA-DRA	8.95388e-05	0.0508823	0.657	0.488	1	2
ENSG00000133872	SARAF	9.17416e-05	0.256635	0.811	0.638	1	2
ENSG00000178952	TUFM	9.1964e-05	0.127593	0.275	0.158	1	2
ENSG00000126756	UXT	9.52602e-05	0.130131	0.562	0.366	1	2
ENSG00000141504	SAT2	9.54261e-05	0.11469	0.326	0.191	1	2
ENSG00000162923	WDR26	9.6845e-05	0.117388	0.356	0.214	1	2
ENSG00000120899	PTK2B	9.87522e-05	0.167421	0.348	0.215	1	2
ENSG00000114956	DGUOK	0.000100074	0.155145	0.27	0.154	1	2
ENSG00000257242	LINC01619	0.000106903	0.00279224	0.356	0.218	1	2
ENSG00000100823	APEX1	0.000107897	0.124812	0.309	0.183	1	2
ENSG00000168918	INPP5D	0.00010822	0.23598	0.33	0.203	1	2
ENSG00000101608	MYL12A	0.000110023	0.286838	0.773	0.622	1	2
ENSG00000109321	AREG	0.000110994	-0.621869	0.742	0.73	1	2
ENSG00000143851	PTPN7	0.000116132	0.157653	0.403	0.252	1	2
ENSG00000010270	STARD3NL	0.000119764	0.201552	0.318	0.193	1	2
ENSG00000156411	ATP5MPL	0.000120334	0.204081	0.429	0.275	1	2
ENSG00000172428	COPS9	0.000122842	0.169059	0.455	0.288	1	2
ENSG00000131508	UBE2D2	0.000127154	0.116669	0.618	0.417	1	2
ENSG00000147162	OGT	0.000128221	0.183049	0.33	0.203	1	2
ENSG00000134215	VAV3	0.000138411	0.248037	0.283	0.172	1	2
ENSG00000185420	SMYD3	0.000147792	-0.522476	0.618	0.637	1	2
ENSG00000140350	ANP32A	0.0001525	0.107393	0.322	0.194	1	2
ENSG00000171310	CHST11	0.000152624	0.215384	0.657	0.464	1	2
ENSG00000085117	CD82	0.000157166	-0.418808	0.635	0.652	1	2
ENSG00000080503	SMARCA2	0.000157761	0.247793	0.275	0.165	1	2
ENSG00000038382	TRIO	0.000160344	-0.668233	0.468	0.521	1	2
ENSG00000132965	ALOX5AP	0.000161792	-0.325722	0.841	0.799	1	2
ENSG00000233016	SNHG7	0.000162629	0.0347484	0.433	0.268	1	2
ENSG00000108106	UBE2S	0.000167323	0.169259	0.661	0.464	1	2
ENSG00000130770	ATP5IF1	0.000168876	0.148409	0.558	0.374	1	2
ENSG00000145741	BTF3	0.000170123	0.169943	0.845	0.649	1	2
ENSG00000140931	CMTM3	0.000170777	0.133926	0.27	0.157	1	2
ENSG00000264364	DYNLL2	0.000171361	0.112561	0.348	0.215	1	2
ENSG00000110958	PTGES3	0.000174112	0.190129	0.494	0.327	1	2
ENSG00000154229	PRKCA	0.000182949	-0.487075	0.597	0.632	1	2
ENSG00000162032	SPSB3	0.000189039	0.12255	0.262	0.151	1	2
ENSG00000186184	POLR1D	0.000190825	0.115122	0.326	0.2	1	2
ENSG00000103187	COTL1	0.000192247	0.225152	0.459	0.311	1	2
ENSG00000164587	RPS14	0.000196429	0.153636	0.991	0.969	1	2
ENSG00000105568	PPP2R1A	0.000207754	0.13936	0.266	0.156	1	2
ENSG00000078124	ACER3	0.000208976	-0.660168	0.416	0.463	1	2
ENSG00000086061	DNAJA1	0.000212548	0.305108	0.661	0.498	1	2
ENSG00000007944	MYLIP	0.000212752	0.115842	0.335	0.206	1	2
ENSG00000167770	OTUB1	0.000213071	0.170072	0.296	0.179	1	2
ENSG00000130706	ADRM1	0.000215573	0.0728156	0.305	0.182	1	2
ENSG00000104852	SNRNP70	0.000216149	0.237884	0.485	0.324	1	2
ENSG00000172493	AFF1	0.000231011	0.111693	0.339	0.21	1	2
ENSG00000125743	SNRPD2	0.000232586	0.228545	0.704	0.546	1	2
ENSG00000166295	ANAPC16	0.000261338	0.160418	0.567	0.395	1	2
ENSG00000125970	RALY	0.000265632	0.109113	0.438	0.289	1	2
ENSG00000106588	PSMA2	0.000269384	0.129225	0.403	0.255	1	2
ENSG00000116288	PARK7	0.000272116	0.134432	0.459	0.312	1	2
ENSG00000164919	COX6C	0.000276309	0.26408	0.644	0.487	1	2
ENSG00000110719	TCIRG1	0.000277357	0.113314	0.262	0.152	1	2
ENSG00000105993	DNAJB6	0.000280495	0.14309	0.485	0.324	1	2
ENSG00000175602	CCDC85B	0.000284259	0.165512	0.446	0.294	1	2
ENSG00000169100	SLC25A6	0.000286901	0.122683	0.717	0.507	1	2
ENSG00000134884	ARGLU1	0.000292971	0.147607	0.378	0.238	1	2
ENSG00000156467	UQCRB	0.000294203	0.218368	0.807	0.656	1	2
ENSG00000198755	RPL10A	0.000296368	0.228755	0.918	0.811	1	2
ENSG00000106052	TAX1BP1	0.000301646	0.12973	0.27	0.162	1	2
ENSG00000145592	RPL37	0.000308672	0.160415	1	0.968	1	2
ENSG00000244754	N4BP2L2	0.000321593	0.129438	0.403	0.257	1	2
ENSG00000064666	CNN2	0.000322573	0.0467515	0.3	0.179	1	2
ENSG00000146701	MDH2	0.000323369	0.123066	0.326	0.203	1	2
ENSG00000127483	HP1BP3	0.000333971	0.125694	0.318	0.199	1	2
ENSG00000108854	SMURF2	0.000339003	0.249089	0.262	0.16	1	2
ENSG00000135486	HNRNPA1	0.000340132	0.210805	0.854	0.716	1	2
ENSG00000090104	RGS1	0.000344282	-0.373978	0.893	0.84	1	2
ENSG00000117616	RSRP1	0.000345157	0.180173	0.485	0.323	1	2
ENSG00000131374	TBC1D5	0.000345435	0.0947268	0.27	0.162	1	2
ENSG00000025293	PHF20	0.000346288	-0.3579	0.858	0.809	1	2
ENSG00000177666	PNPLA2	0.000347848	0.146486	0.313	0.195	1	2
ENSG00000184752	NDUFA12	0.000347888	0.0931825	0.339	0.21	1	2
ENSG00000115944	COX7A2L	0.000352353	0.152301	0.335	0.209	1	2
ENSG00000131469	RPL27	0.000355595	0.205916	0.936	0.842	1	2
ENSG00000172137	CALB2	0.000361387	-0.644739	0.343	0.409	1	2
ENSG00000186591	UBE2H	0.000363851	0.17736	0.451	0.304	1	2
ENSG00000026508	CD44	0.000364515	-0.382815	0.828	0.812	1	2
ENSG00000153815	CMIP	0.000377711	0.0525218	0.403	0.256	1	2
ENSG00000198830	HMGN2	0.000395013	0.189432	0.541	0.364	1	2
ENSG00000115286	NDUFS7	0.000395424	0.054503	0.318	0.191	1	2
ENSG00000196683	TOMM7	0.000396664	0.171737	0.897	0.72	1	2
ENSG00000184640	2024-09-09	0.000423879	0.137206	0.528	0.357	1	2
ENSG00000130741	EIF2S3	0.000425436	0.0849555	0.3	0.183	1	2
ENSG00000142507	PSMB6	0.000435781	0.071838	0.361	0.222	1	2
ENSG00000198242	RPL23A	0.000437943	0.233195	0.914	0.813	1	2
ENSG00000197043	ANXA6	0.000454717	0.14751	0.305	0.19	1	2
ENSG00000154640	BTG3	0.000462312	0.0757607	0.373	0.238	1	2
ENSG00000198604	BAZ1A	0.000464304	0.13626	0.386	0.257	1	2
ENSG00000101182	PSMA7	0.000468882	0.125408	0.545	0.371	1	2
ENSG00000023734	STRAP	0.000470972	0.0739529	0.292	0.176	1	2
ENSG00000089063	TMEM230	0.000473906	0.0199868	0.27	0.159	1	2
ENSG00000133112	TPT1	0.000474756	0.154078	1	0.982	1	2
ENSG00000099624	ATP5F1D	0.000479278	0.167751	0.502	0.344	1	2
ENSG00000164120	HPGD	0.000488151	-0.684819	0.476	0.5	1	2
ENSG00000175390	EIF3F	0.000496494	0.177867	0.425	0.291	1	2
ENSG00000012660	ELOVL5	0.000501001	0.0213641	0.468	0.303	1	2
ENSG00000146066	HIGD2A	0.000503626	0.160511	0.455	0.304	1	2
ENSG00000233276	GPX1	0.000509874	-0.404788	0.854	0.795	1	2
ENSG00000198856	OSTC	0.000532773	0.123085	0.275	0.168	1	2
ENSG00000164548	TRA2A	0.000533354	0.144445	0.455	0.31	1	2
ENSG00000170860	LSM3	0.000556688	0.0404561	0.296	0.179	1	2
ENSG00000171159	C9orf16	0.000560056	0.0508013	0.528	0.343	1	2
ENSG00000233762	AC007969.1	0.000609067	0.167803	0.451	0.312	1	2
ENSG00000135046	ANXA1	0.000609711	-0.39478	0.944	0.925	1	2
ENSG00000158417	EIF5B	0.000610771	0.148341	0.253	0.153	1	2
ENSG00000171530	TBCA	0.000628488	0.161865	0.494	0.34	1	2
ENSG00000120727	PAIP2	0.000634286	0.110638	0.361	0.235	1	2
ENSG00000166012	TAF1D	0.000639269	0.0938228	0.373	0.241	1	2
ENSG00000134283	PPHLN1	0.000642835	0.0580093	0.279	0.169	1	2
ENSG00000169564	PCBP1	0.000652343	0.0677412	0.622	0.41	1	2
ENSG00000173915	ATP5MD	0.000678321	0.108006	0.635	0.447	1	2
ENSG00000139343	SNRPF	0.000706791	0.178169	0.318	0.207	1	2
ENSG00000161835	GRASP	0.000719449	-0.512303	0.515	0.553	1	2
ENSG00000096060	FKBP5	0.000719801	0.116989	0.515	0.352	1	2
ENSG00000132661	NXT1	0.000720556	0.148059	0.356	0.234	1	2
ENSG00000141759	TXNL4A	0.000727746	0.0811772	0.378	0.243	1	2
ENSG00000111775	COX6A1	0.000729073	0.175972	0.691	0.513	1	2
ENSG00000011600	TYROBP	0.000753665	-0.304622	0.807	0.79	1	2
ENSG00000143543	JTB	0.000774331	0.105547	0.489	0.332	1	2
ENSG00000125870	SNRPB2	0.000777435	0.0705742	0.283	0.174	1	2
ENSG00000131408	NR1H2	0.000794148	0.0737363	0.27	0.168	1	2
ENSG00000146376	ARHGAP18	0.00081817	-0.558842	0.519	0.546	1	2
ENSG00000183726	TMEM50A	0.000845558	0.0676191	0.399	0.263	1	2
ENSG00000138385	SSB	0.000847459	0.0461946	0.296	0.185	1	2
ENSG00000171101	SIGLEC17P	0.000861725	-0.514442	0.425	0.474	1	2
ENSG00000112419	PHACTR2	0.000861726	0.159118	0.258	0.159	1	2
ENSG00000089159	PXN	0.000870647	0.0542607	0.258	0.156	1	2
ENSG00000103363	ELOB	0.000885001	0.197565	0.687	0.51	1	2
ENSG00000160310	PRMT2	0.000886342	0.0732539	0.309	0.195	1	2
ENSG00000167283	ATP5MG	0.000894509	0.199744	0.798	0.637	1	2
ENSG00000105669	COPE	0.00091686	0.0221944	0.373	0.238	1	2
ENSG00000145819	ARHGAP26	0.00092695	0.00921526	0.33	0.21	1	2
ENSG00000129625	REEP5	0.000928344	-0.0108969	0.335	0.208	1	2
ENSG00000142546	NOSIP	0.000940275	0.126187	0.266	0.164	1	2
ENSG00000125835	SNRPB	0.000941976	0.138954	0.536	0.381	1	2
ENSG00000177410	ZFAS1	0.000942855	0.110089	0.725	0.513	1	2
ENSG00000105968	H2AFV	0.000944708	0.189245	0.592	0.427	1	2
ENSG00000188243	COMMD6	0.000958025	0.174501	0.73	0.57	1	2
ENSG00000143384	MCL1	0.000964323	-0.313297	0.828	0.785	1	2
ENSG00000158470	B4GALT5	0.000965889	-0.439999	0.609	0.608	1	2
ENSG00000145494	NDUFS6	0.00098229	0.0809654	0.343	0.22	1	2
ENSG00000115091	ACTR3	0.000997375	0.079877	0.451	0.301	1	2
ENSG00000055950	MRPL43	0.00102125	0.0770009	0.253	0.153	1	2
ENSG00000104763	ASAH1	0.00104714	-0.468463	0.554	0.569	1	2
ENSG00000198886	MT-ND4	0.00108525	-0.528072	0.657	0.668	1	2
ENSG00000169230	PRELID1	0.00115794	0.0202312	0.322	0.203	1	2
ENSG00000233968	AL157895.1	0.00116124	-0.546732	0.27	0.339	1	2
ENSG00000078808	SDF4	0.00116824	-0.0146406	0.275	0.166	1	2
ENSG00000114331	ACAP2	0.00117355	0.139031	0.305	0.197	1	2
ENSG00000128016	ZFP36	0.00117574	0.146357	0.97	0.889	1	2
ENSG00000169926	KLF13	0.00120014	-0.000556906	0.266	0.162	1	2
ENSG00000125652	ALKBH7	0.00123783	0.0766059	0.305	0.195	1	2
ENSG00000011422	PLAUR	0.00126221	-0.506968	0.554	0.56	1	2
ENSG00000130725	UBE2M	0.0012632	0.033123	0.305	0.191	1	2
ENSG00000125772	GPCPD1	0.0012859	0.140781	0.262	0.164	1	2
ENSG00000187098	MITF	0.00129547	-0.537063	0.193	0.269	1	2
ENSG00000144746	ARL6IP5	0.0012986	0.107675	0.442	0.296	1	2
ENSG00000154723	ATP5PF	0.00131641	0.0266645	0.502	0.336	1	2
ENSG00000134294	SLC38A2	0.00131683	0.0443401	0.335	0.218	1	2
ENSG00000267519	AC020916.1	0.00137699	-0.3909	0.807	0.78	1	2
ENSG00000142168	SOD1	0.00137735	0.113603	0.661	0.495	1	2
ENSG00000179010	MRFAP1	0.0014191	0.109677	0.506	0.349	1	2
ENSG00000134248	LAMTOR5	0.00148223	0.0522517	0.373	0.246	1	2
ENSG00000168175	MAPK1IP1L	0.00150386	0.0592994	0.318	0.2	1	2
ENSG00000130723	PRRC2B	0.00151939	0.106761	0.283	0.182	1	2
ENSG00000130520	LSM4	0.00153152	0.0380174	0.309	0.196	1	2
[truncated: 3,315 more rows]
