# Supplementary material for: Single-cell transcriptomics reveals the heterogeneity and function of mast cells in human ccRCC
Source: Front Immunol. 2025 Jan 7;15:1494025. doi: 10.3389/fimmu.2024.1494025 (PMC11747552; doi:10.3389/fimmu.2024.1494025)
Supplement: Supplementary file 8 [file Table3.xlsx]

## Sheet: Sheet1
Table S3. Abbreviations for each cancer in TCGA, related to Figure 1.
ACC: Adrenocortical Carcinoma
BLCA: Bladder Urothelial Carcinoma
BRCA: Breast Invasive Carcinoma
CESC: Cervical Squamous Cell Carcinoma and Endocervical Adenocarcinoma
CHOL: Cholangiocarcinoma
COAD: Colon Adenocarcinoma
DLBC: Lymphoid Neoplasm Diffuse Large B-cell Lymphoma
ESCA: Esophageal Carcinoma
GBM: Glioblastoma Multiforme
HNSC: Head and Neck Squamous Cell Carcinoma
KICH: Kidney Chromophobe
KIRC: Kidney Renal Clear Cell Carcinoma
KIRP: Kidney Renal Papillary Cell Carcinoma
LGG: Brain Lower Grade Glioma
LIHC: Liver Hepatocellular Carcinoma
LUAD: Lung Adenocarcinoma
LUSC: Lung Squamous Cell Carcinoma
MESO: Mesothelioma
OV: Ovarian Serous Cystadenocarcinoma
PAAD: Pancreatic Adenocarcinoma
PCPG: Pheochromocytoma and Paraganglioma
PRAD: Prostate Adenocarcinoma
READ: Rectum Adenocarcinoma
SARC: Sarcoma
SKCM: Skin Cutaneous Melanoma
STAD: Stomach Adenocarcinoma
TGCT: Testicular Germ Cell Tumors
THCA: Thyroid Carcinoma
THYM: Thymoma
UCEC: Uterine Corpus Endometrial Carcinoma
UCS: Uterine Carcinosarcoma
UVM: Uveal Melanoma
