# Supplementary material for: Single-cell transcriptomics reveals the heterogeneity and function of mast cells in human ccRCC
Source: Front Immunol. 2025 Jan 7;15:1494025. doi: 10.3389/fimmu.2024.1494025 (PMC11747552; doi:10.3389/fimmu.2024.1494025)
Supplement: Supplementary file 9 [file Table4.xlsx]

## Sheet: Sheet1
Table S4. DEGs of mast cells (tumor vs normal), related to Figure 2.
gene_id	symbol	p_val	avg_log2FC	pct.1	pct.2	p_val_adj
ENSG00000279483	AC090498.1	2.52701e-10	1.12739	0.774	0.658	6.02337e-06
ENSG00000026025	VIM	2.31986e-09	0.422456	0.972	0.958	5.52961e-05
ENSG00000026508	CD44	3.56006e-09	0.681704	0.824	0.721	8.48576e-05
ENSG00000233762	AC007969.1	4.38477e-09	0.951876	0.348	0.142	0.000104515
ENSG00000157540	DYRK1A	6.56142e-09	0.814773	0.324	0.111	0.000156398
ENSG00000174485	DENND4A	3.10788e-08	0.643026	0.623	0.411	0.000740795
ENSG00000158470	B4GALT5	5.78977e-08	0.651794	0.625	0.458	0.00138005
ENSG00000087903	RFX2	9.678e-08	0.627636	0.453	0.242	0.00230685
ENSG00000145779	TNFAIP8	1.25229e-07	0.810146	0.38	0.189	0.00298496
ENSG00000196656	AC004057.1	1.74361e-07	0.638749	0.326	0.126	0.00415606
ENSG00000206560	ANKRD28	2.4374e-07	0.909295	0.576	0.411	0.0058098
ENSG00000196352	CD55	2.59056e-07	0.6686	0.309	0.126	0.00617486
ENSG00000151422	FER	1.15889e-06	0.567668	0.662	0.505	0.0276234
ENSG00000179820	MYADM	1.41071e-06	0.48415	0.817	0.7	0.0336258
ENSG00000181722	ZBTB20	1.58416e-06	0.632419	0.551	0.358	0.0377599
ENSG00000110713	NUP98	1.64511e-06	0.564149	0.458	0.263	0.0392129
ENSG00000106546	AHR	2.16241e-06	0.515037	0.383	0.2	0.0515431
ENSG00000112715	VEGFA	2.25125e-06	0.572628	0.449	0.268	0.0536608
ENSG00000112893	MAN2A1	5.56822e-06	0.634695	0.496	0.321	0.132724
ENSG00000132824	SERINC3	5.87306e-06	0.529834	0.368	0.195	0.13999
ENSG00000230876	LINC00486	8.37201e-06	0.679482	0.797	0.726	0.199555
ENSG00000055609	KMT2C	8.52851e-06	0.578516	0.34	0.174	0.203286
ENSG00000118503	TNFAIP3	1.12555e-05	0.389093	0.794	0.621	0.268285
ENSG00000108654	DDX5	1.12641e-05	0.430098	0.769	0.658	0.268492
ENSG00000091039	OSBPL8	1.20927e-05	0.69344	0.426	0.263	0.288242
ENSG00000280441	FP236383.1	1.65075e-05	0.679083	0.63	0.505	0.393472
ENSG00000065809	FAM107B	1.75396e-05	0.681393	0.46	0.3	0.418074
ENSG00000141551	CSNK1D	2.01888e-05	0.399565	0.443	0.263	0.48122
ENSG00000251562	MALAT1	2.06443e-05	0.372524	0.977	0.921	0.492077
ENSG00000204525	HLA-C	2.08117e-05	0.33372	0.908	0.9	0.496067
ENSG00000095917	TPSD1	2.55926e-05	0.474096	0.474	0.311	0.610025
ENSG00000041353	RAB27B	2.56958e-05	0.542685	0.286	0.147	0.612486
ENSG00000170776	AKAP13	2.919e-05	0.389501	0.912	0.858	0.695773
ENSG00000138756	BMP2K	3.03549e-05	0.556665	0.516	0.358	0.723538
ENSG00000135821	GLUL	3.72914e-05	0.309319	0.75	0.6	0.888877
ENSG00000166233	ARIH1	4.08235e-05	0.482985	0.541	0.384	0.973068
ENSG00000148848	ADAM12	4.70766e-05	0.441473	0.373	0.211	1
ENSG00000152601	MBNL1	4.8125e-05	0.465516	0.47	0.305	1
ENSG00000154269	ENPP3	6.47411e-05	0.646377	0.258	0.132	1
ENSG00000127074	RGS13	7.84137e-05	0.365614	0.488	0.326	1
ENSG00000135678	CPM	8.71618e-05	0.57885	0.635	0.532	1
ENSG00000146592	CREB5	8.98496e-05	0.582804	0.375	0.226	1
ENSG00000100030	MAPK1	9.03857e-05	0.47635	0.627	0.505	1
ENSG00000139318	DUSP6	0.000103075	0.39315	0.534	0.389	1
ENSG00000025293	PHF20	0.000111431	0.340011	0.825	0.726	1
ENSG00000081320	STK17B	0.00011477	0.450582	0.613	0.489	1
ENSG00000100784	RPS6KA5	0.000115536	0.363709	0.354	0.205	1
ENSG00000113269	RNF130	0.000123904	0.368334	0.683	0.537	1
ENSG00000117000	RLF	0.000130191	0.457078	0.272	0.137	1
ENSG00000137575	SDCBP	0.000135389	0.352603	0.611	0.479	1
ENSG00000168066	SF1	0.000143177	0.382628	0.441	0.289	1
ENSG00000103657	HERC1	0.000145832	0.584303	0.343	0.211	1
ENSG00000164684	ZNF704	0.000151727	0.595866	0.268	0.142	1
ENSG00000087253	LPCAT2	0.000169659	0.427984	0.306	0.168	1
ENSG00000112531	QKI	0.00017493	0.338635	0.395	0.242	1
ENSG00000038382	TRIO	0.000180332	0.532114	0.528	0.389	1
ENSG00000106948	AKNA	0.000185008	0.290521	0.341	0.205	1
ENSG00000145687	SSBP2	0.000186544	0.43045	0.281	0.147	1
ENSG00000237550	RPL9P9	0.000187334	0.444209	0.322	0.189	1
ENSG00000163618	CADPS	0.000217598	0.495207	0.408	0.263	1
ENSG00000064393	HIPK2	0.000231513	0.481397	0.45	0.311	1
ENSG00000136167	LCP1	0.000236173	0.329388	0.402	0.253	1
ENSG00000206503	HLA-A	0.000253488	0.239779	0.949	0.953	1
ENSG00000109756	RAPGEF2	0.000257625	0.491642	0.467	0.332	1
ENSG00000073417	PDE8A	0.000277022	0.408026	0.419	0.274	1
ENSG00000171132	PRKCE	0.00027763	0.484256	0.319	0.189	1
ENSG00000049618	ARID1B	0.00028194	0.500877	0.525	0.384	1
ENSG00000175806	MSRA	0.000303617	0.381702	0.466	0.321	1
ENSG00000198900	TOP1	0.000391385	0.428527	0.272	0.153	1
ENSG00000100650	SRSF5	0.000413599	0.337295	0.566	0.432	1
ENSG00000153310	FAM49B	0.000419035	0.394368	0.294	0.163	1
ENSG00000102908	NFAT5	0.000419775	0.40369	0.492	0.353	1
ENSG00000163110	PDLIM5	0.000437465	0.474145	0.276	0.158	1
ENSG00000187109	NAP1L1	0.00044479	0.397912	0.552	0.426	1
ENSG00000144668	ITGA9	0.000537158	0.436169	0.29	0.163	1
ENSG00000067082	KLF6	0.000599393	0.301174	0.689	0.595	1
ENSG00000211459	MT-RNR1	0.000635556	0.730302	0.432	0.311	1
ENSG00000078674	PCM1	0.000652068	0.216128	0.311	0.179	1
ENSG00000285534	AL163541.1	0.000652644	0.761743	0.276	0.158	1
ENSG00000163660	CCNL1	0.000698696	0.366059	0.429	0.295	1
ENSG00000166949	SMAD3	0.000715009	0.401786	0.354	0.226	1
ENSG00000125257	ABCC4	0.000746104	0.472813	0.352	0.226	1
ENSG00000169756	LIMS1	0.000771076	0.351059	0.283	0.163	1
ENSG00000069956	MAPK6	0.000780537	0.264376	0.305	0.179	1
ENSG00000143514	TP53BP2	0.000799301	0.286261	0.272	0.153	1
ENSG00000120690	ELF1	0.000813033	0.365729	0.537	0.421	1
ENSG00000178764	ZHX2	0.000815929	0.426673	0.292	0.174	1
ENSG00000090376	IRAK3	0.000848974	0.339517	0.388	0.247	1
ENSG00000163659	TIPARP	0.000874615	0.247217	0.422	0.289	1
ENSG00000160584	SIK3	0.000877094	0.361106	0.715	0.6	1
NA	RF00100.4	0.000905906	0.456901	0.634	0.574	1
ENSG00000124831	LRRFIP1	0.00093365	0.385269	0.457	0.332	1
ENSG00000107968	MAP3K8	0.00097501	0.276319	0.385	0.247	1
ENSG00000104517	UBR5	0.000998381	0.361052	0.261	0.142	1
ENSG00000078369	GNB1	0.00107033	0.397206	0.514	0.384	1
ENSG00000152795	HNRNPDL	0.00110773	0.331913	0.565	0.447	1
ENSG00000149187	CELF1	0.00127283	0.423953	0.256	0.147	1
ENSG00000100644	HIF1A	0.00136818	0.369872	0.355	0.232	1
ENSG00000063046	EIF4B	0.00137249	0.400759	0.35	0.232	1
ENSG00000131236	CAP1	0.00141278	0.269802	0.392	0.258	1
ENSG00000257923	CUX1	0.00141722	0.352179	0.348	0.226	1
ENSG00000128272	ATF4	0.00142231	0.252918	0.445	0.326	1
ENSG00000113580	NR3C1	0.00143795	0.429892	0.345	0.226	1
ENSG00000185022	MAFF	0.0014553	0.432698	0.279	0.168	1
ENSG00000122884	P4HA1	0.00146023	0.386975	0.261	0.153	1
ENSG00000122778	KIAA1549	0.00150697	0.425424	0.459	0.326	1
ENSG00000116539	ASH1L	0.00153386	0.355504	0.338	0.216	1
ENSG00000101558	VAPA	0.00161764	0.397616	0.429	0.316	1
ENSG00000196230	TUBB	0.00163337	0.371077	0.422	0.295	1
ENSG00000122862	SRGN	0.00164326	0.201468	0.982	0.974	1
ENSG00000166579	NDEL1	0.00168369	0.362807	0.539	0.405	1
ENSG00000043462	LCP2	0.00172753	0.408808	0.342	0.232	1
ENSG00000107036	RIC1	0.00184089	0.245649	0.3	0.179	1
ENSG00000008988	RPS20	0.00184298	0.240238	0.834	0.789	1
ENSG00000136603	SKIL	0.00187095	0.365282	0.42	0.3	1
ENSG00000224982	TMEM233	0.00196074	0.497544	0.28	0.179	1
ENSG00000008083	JARID2	0.00196742	0.390086	0.44	0.316	1
ENSG00000163349	HIPK1	0.00197154	0.403581	0.286	0.179	1
ENSG00000177885	GRB2	0.00197992	0.325832	0.476	0.353	1
ENSG00000117528	ABCD3	0.00199404	0.301973	0.27	0.158	1
ENSG00000156639	ZFAND3	0.00212085	0.351482	0.48	0.342	1
ENSG00000173575	CHD2	0.00212585	0.341428	0.332	0.211	1
ENSG00000169991	IFFO2	0.0021323	0.335691	0.257	0.153	1
ENSG00000074800	ENO1	0.00219128	0.267264	0.425	0.289	1
ENSG00000127603	MACF1	0.0022252	0.269151	0.27	0.163	1
ENSG00000170145	SIK2	0.00227692	0.391666	0.351	0.237	1
ENSG00000108175	ZMIZ1	0.00230843	0.334853	0.285	0.174	1
ENSG00000153201	RANBP2	0.00234828	0.409015	0.471	0.353	1
ENSG00000070756	PABPC1	0.00237358	0.294507	0.666	0.542	1
ENSG00000155849	ELMO1	0.00244835	0.239104	0.455	0.321	1
ENSG00000168385	2024-09-02	0.00248008	0.316118	0.452	0.326	1
ENSG00000165029	ABCA1	0.0027809	0.475704	0.317	0.216	1
ENSG00000102158	MAGT1	0.00316104	0.366071	0.268	0.163	1
ENSG00000127022	CANX	0.00318649	0.277833	0.264	0.158	1
ENSG00000110075	PPP6R3	0.00325599	0.311255	0.362	0.237	1
ENSG00000112033	PPARD	0.00336043	0.281009	0.462	0.342	1
ENSG00000256235	SMIM3	0.00339963	0.354133	0.425	0.311	1
ENSG00000151779	NBAS	0.0034048	0.356149	0.254	0.153	1
ENSG00000124942	AHNAK	0.00343246	0.456541	0.567	0.463	1
ENSG00000165678	GHITM	0.00346805	0.227929	0.272	0.163	1
ENSG00000198805	PNP	0.00354641	0.330561	0.276	0.174	1
ENSG00000265491	RNF115	0.00356712	0.404178	0.32	0.216	1
ENSG00000165119	HNRNPK	0.00359379	0.263297	0.51	0.389	1
ENSG00000157764	BRAF	0.00362896	0.350623	0.436	0.332	1
ENSG00000105281	SLC1A5	0.00374581	0.273793	0.384	0.263	1
ENSG00000165646	SLC18A2	0.00386751	0.291768	0.683	0.563	1
ENSG00000167460	TPM4	0.00391002	0.393882	0.531	0.432	1
ENSG00000182197	EXT1	0.00393918	0.350968	0.331	0.221	1
ENSG00000070214	SLC44A1	0.00400128	0.372617	0.396	0.279	1
ENSG00000058063	ATP11B	0.00407762	0.465419	0.278	0.184	1
ENSG00000196396	PTPN1	0.00410948	0.357537	0.361	0.247	1
ENSG00000109320	NFKB1	0.00414214	0.462016	0.663	0.563	1
ENSG00000198242	RPL23A	0.00450541	0.224065	0.828	0.8	1
ENSG00000183726	TMEM50A	0.00450679	0.134141	0.29	0.184	1
ENSG00000130449	ZSWIM6	0.0045805	0.521567	0.501	0.411	1
ENSG00000124788	ATXN1	0.00460932	0.22953	0.447	0.326	1
ENSG00000115053	NCL	0.00469624	0.246424	0.319	0.205	1
ENSG00000110696	C11orf58	0.00480717	0.206915	0.339	0.226	1
ENSG00000197555	SIPA1L1	0.00487909	0.542733	0.332	0.237	1
ENSG00000177189	RPS6KA3	0.00516157	0.224533	0.337	0.221	1
ENSG00000134644	PUM1	0.0052567	0.355461	0.31	0.205	1
ENSG00000135597	REPS1	0.00526718	0.330184	0.346	0.242	1
ENSG00000229807	XIST	0.00527669	0.366585	0.408	0.305	1
ENSG00000146457	WTAP	0.00533807	0.267738	0.294	0.189	1
ENSG00000136888	ATP6V1G1	0.005388	0.253983	0.411	0.3	1
ENSG00000210082	MT-RNR2	0.0055727	1.06207	0.752	0.732	1
ENSG00000140287	HDC	0.0059168	0.265154	0.579	0.458	1
ENSG00000147669	POLR2K	0.00592167	0.233562	0.257	0.158	1
ENSG00000118985	ELL2	0.00600266	0.22127	0.803	0.737	1
ENSG00000105373	NOP53	0.00626875	0.24611	0.561	0.447	1
ENSG00000117523	PRRC2C	0.0063372	0.381764	0.343	0.237	1
ENSG00000092199	HNRNPC	0.00640212	0.250338	0.541	0.421	1
ENSG00000010404	IDS	0.00681194	0.217056	0.474	0.353	1
ENSG00000115875	SRSF7	0.00688647	0.225275	0.734	0.679	1
ENSG00000091317	CMTM6	0.0070121	0.27347	0.259	0.163	1
ENSG00000054267	ARID4B	0.00714356	0.342419	0.457	0.353	1
ENSG00000073921	PICALM	0.0074368	0.319024	0.38	0.268	1
ENSG00000102096	PIM2	0.00749374	0.344231	0.515	0.4	1
ENSG00000068878	PSME4	0.00752087	0.245236	0.28	0.179	1
ENSG00000113712	CSNK1A1	0.00815275	0.19847	0.257	0.163	1
ENSG00000171988	JMJD1C	0.00815376	0.153778	0.347	0.237	1
ENSG00000169554	ZEB2	0.0082139	0.370344	0.585	0.484	1
ENSG00000100266	PACSIN2	0.00847289	0.212452	0.355	0.237	1
ENSG00000153815	CMIP	0.00878113	0.251648	0.283	0.184	1
ENSG00000125970	RALY	0.00887439	0.246564	0.317	0.211	1
ENSG00000137312	FLOT1	0.00919784	0.312866	0.334	0.237	1
ENSG00000121741	ZMYM2	0.00923441	0.29089	0.299	0.2	1
ENSG00000009307	CSDE1	0.00963229	0.154992	0.325	0.216	1
ENSG00000143256	PFDN2	0.0102075	0.365931	0.312	0.221	1
ENSG00000161921	CXCL16	0.0104532	0.257455	0.336	0.232	1
ENSG00000169057	MECP2	0.0104549	0.297233	0.338	0.242	1
ENSG00000135090	TAOK3	0.0104866	0.235637	0.314	0.216	1
ENSG00000059377	TBXAS1	0.0105088	0.213659	0.364	0.268	1
ENSG00000182149	IST1	0.0105154	0.307407	0.257	0.168	1
ENSG00000161405	IKZF3	0.0106806	0.305953	0.362	0.263	1
ENSG00000154582	ELOC	0.0108329	0.286457	0.304	0.216	1
ENSG00000136770	DNAJC1	0.0110295	0.332292	0.36	0.258	1
ENSG00000124486	USP9X	0.0110446	0.293754	0.252	0.163	1
ENSG00000011422	PLAUR	0.011586	0.273327	0.571	0.453	1
ENSG00000164924	YWHAZ	0.0118217	0.194058	0.692	0.584	1
ENSG00000169813	HNRNPF	0.0119956	0.285245	0.264	0.174	1
ENSG00000048740	CELF2	0.0119991	0.225616	0.469	0.368	1
ENSG00000087460	GNAS	0.0120495	0.214757	0.634	0.516	1
ENSG00000075413	MARK3	0.0124555	0.219002	0.311	0.211	1
ENSG00000109906	ZBTB16	0.0128631	0.287513	0.322	0.226	1
ENSG00000106682	EIF4H	0.0131906	0.251313	0.339	0.242	1
ENSG00000240972	MIF	0.0140302	0.370216	0.453	0.358	1
ENSG00000239697	TNFSF12	0.0141793	0.199361	0.254	0.163	1
ENSG00000062716	VMP1	0.0141951	0.219502	0.444	0.332	1
ENSG00000158985	CDC42SE2	0.0146729	0.346604	0.388	0.305	1
ENSG00000105835	NAMPT	0.0152182	0.271304	0.309	0.221	1
ENSG00000102144	PGK1	0.0153826	0.293889	0.431	0.332	1
ENSG00000082153	BZW1	0.0154338	0.199876	0.357	0.258	1
ENSG00000055118	KCNH2	0.015924	0.217925	0.258	0.168	1
ENSG00000143549	TPM3	0.0160732	0.30517	0.45	0.363	1
ENSG00000078124	ACER3	0.0161919	0.209757	0.467	0.374	1
ENSG00000168421	RHOH	0.0170202	0.194556	0.682	0.579	1
ENSG00000104894	CD37	0.0174398	0.220538	0.599	0.505	1
ENSG00000196782	MAML3	0.0177347	0.198648	0.446	0.342	1
ENSG00000086666	ZFAND6	0.0177454	0.293913	0.259	0.174	1
ENSG00000186153	WWOX	0.0179731	0.354214	0.342	0.253	1
ENSG00000165527	ARF6	0.018538	0.168446	0.364	0.263	1
ENSG00000134516	DOCK2	0.0187321	0.208177	0.256	0.168	1
ENSG00000183283	DAZAP2	0.0188593	0.167434	0.362	0.258	1
ENSG00000074370	ATP2A3	0.0189839	0.162579	0.276	0.184	1
ENSG00000077238	IL4R	0.0190601	0.205534	0.393	0.289	1
ENSG00000119705	SLIRP	0.0191549	0.299452	0.266	0.184	1
ENSG00000115091	ACTR3	0.0195542	0.179003	0.328	0.232	1
ENSG00000110955	ATP5F1B	0.0195544	0.223836	0.512	0.411	1
ENSG00000131051	RBM39	0.0195716	0.117885	0.663	0.547	1
ENSG00000166501	PRKCB	0.0196801	0.247876	0.322	0.232	1
ENSG00000161203	AP2M1	0.0199614	0.215198	0.388	0.295	1
ENSG00000133872	SARAF	0.0200836	0.235489	0.667	0.584	1
ENSG00000165280	VCP	0.0205213	0.140479	0.366	0.268	1
ENSG00000148180	GSN	0.0207877	0.25263	0.312	0.226	1
ENSG00000078140	UBE2K	0.0208234	0.236431	0.255	0.174	1
ENSG00000143543	JTB	0.0211232	0.251151	0.359	0.274	1
ENSG00000140575	IQGAP1	0.021513	0.193973	0.46	0.358	1
ENSG00000185122	HSF1	0.0217233	0.0503651	0.315	0.226	1
ENSG00000115602	IL1RL1	0.0217711	0.262556	0.692	0.611	1
ENSG00000162889	MAPKAPK2	0.021789	0.235689	0.29	0.205	1
ENSG00000116560	SFPQ	0.0220815	0.163625	0.421	0.316	1
ENSG00000135905	DOCK10	0.0225327	0.328456	0.37	0.279	1
ENSG00000157933	SKI	0.0226271	0.233861	0.323	0.232	1
ENSG00000198160	MIER1	0.0226511	0.199241	0.255	0.168	1
ENSG00000144426	NBEAL1	0.0228251	0.284408	0.287	0.2	1
ENSG00000111670	GNPTAB	0.023123	0.10342	0.306	0.211	1
ENSG00000138757	G3BP2	0.0233814	0.246803	0.288	0.205	1
ENSG00000168497	CAVIN2	0.0238945	0.170243	0.26	0.179	1
ENSG00000182827	ACBD3	0.0240283	0.23159	0.25	0.174	1
ENSG00000156976	EIF4A2	0.0242377	0.242176	0.431	0.337	1
ENSG00000197892	KIF13B	0.0250615	0.278492	0.477	0.384	1
ENSG00000115464	USP34	0.025462	0.210698	0.258	0.179	1
ENSG00000167863	ATP5PD	0.0255753	0.18655	0.349	0.253	1
ENSG00000184640	2024-09-09	0.0256283	0.181051	0.387	0.289	1
ENSG00000084676	NCOA1	0.0257848	0.190874	0.263	0.184	1
ENSG00000214063	TSPAN4	0.0259983	0.101623	0.273	0.184	1
ENSG00000101109	STK4	0.0260429	0.1832	0.478	0.368	1
ENSG00000147649	MTDH	0.0261611	0.152672	0.379	0.3	1
ENSG00000142634	EFHD2	0.026182	0.314578	0.44	0.353	1
ENSG00000139083	ETV6	0.0262877	0.297899	0.396	0.3	1
ENSG00000182173	TSEN54	0.0263686	0.221139	0.529	0.426	1
ENSG00000113742	CPEB4	0.0263895	0.101421	0.363	0.253	1
ENSG00000108669	CYTH1	0.0267118	0.162372	0.265	0.184	1
ENSG00000122545	2024-09-07	0.0271421	0.224922	0.267	0.189	1
ENSG00000166598	HSP90B1	0.027415	0.267614	0.469	0.384	1
ENSG00000127314	RAP1B	0.0285344	0.24846	0.443	0.353	1
ENSG00000167522	ANKRD11	0.0286255	0.238174	0.394	0.3	1
ENSG00000244754	N4BP2L2	0.029693	0.167687	0.282	0.2	1
ENSG00000138668	HNRNPD	0.0297086	0.223724	0.401	0.311	1
ENSG00000173120	KDM2A	0.0302741	0.245941	0.322	0.237	1
ENSG00000099783	HNRNPM	0.0304935	0.191625	0.41	0.316	1
ENSG00000169045	HNRNPH1	0.0306196	0.114664	0.611	0.489	1
ENSG00000132341	RAN	0.0307581	0.18356	0.39	0.305	1
ENSG00000022277	RTF2	0.031019	0.336074	0.28	0.211	1
ENSG00000005483	KMT2E	0.0313106	0.288425	0.63	0.553	1
ENSG00000135046	ANXA1	0.0320881	0.207893	0.929	0.905	1
ENSG00000150995	ITPR1	0.0325255	0.199568	0.294	0.211	1
ENSG00000156508	EEF1A1	0.0329416	0.0793677	0.989	1	1
ENSG00000178974	FBXO34	0.0329664	0.403841	0.42	0.342	1
ENSG00000116473	RAP1A	0.033049	0.231743	0.362	0.274	1
ENSG00000103769	RAB11A	0.0331728	0.187566	0.473	0.384	1
ENSG00000163162	RNF149	0.034184	0.114551	0.283	0.2	1
ENSG00000254999	BRK1	0.0351731	0.201445	0.353	0.268	1
ENSG00000153113	CAST	0.0352349	0.188009	0.313	0.226	1
ENSG00000233968	AL157895.1	0.0366784	0.178006	0.34	0.247	1
ENSG00000143851	PTPN7	0.0368708	0.175389	0.277	0.2	1
ENSG00000106605	BLVRA	0.0374409	0.171305	0.297	0.211	1
ENSG00000144746	ARL6IP5	0.0378802	0.0938302	0.321	0.237	1
ENSG00000133195	SLC39A11	0.0379483	0.240083	0.394	0.316	1
ENSG00000148655	LRMDA	0.0381344	0.228106	0.461	0.374	1
ENSG00000020577	SAMD4A	0.0382285	0.322068	0.289	0.216	1
ENSG00000126524	SBDS	0.0388243	0.165163	0.325	0.242	1
ENSG00000077063	CTTNBP2	0.0394782	0.411808	0.258	0.195	1
ENSG00000102317	RBM3	0.0397427	0.215241	0.264	0.189	1
ENSG00000117616	RSRP1	0.0405318	0.177054	0.351	0.258	1
ENSG00000168610	STAT3	0.0407039	0.133389	0.381	0.289	1
ENSG00000007168	PAFAH1B1	0.0408931	0.14383	0.375	0.284	1
ENSG00000245910	SNHG6	0.0413505	0.220237	0.577	0.505	1
ENSG00000162852	CNST	0.0413823	0.181376	0.307	0.226	1
ENSG00000008294	SPAG9	0.0416979	0.246036	0.264	0.189	1
ENSG00000104388	RAB2A	0.0426647	0.0766945	0.274	0.195	1
ENSG00000182087	TMEM259	0.0434548	0.0300998	0.274	0.189	1
ENSG00000125835	SNRPB	0.0441796	0.202536	0.407	0.326	1
ENSG00000096060	FKBP5	0.0443622	0.192227	0.38	0.284	1
ENSG00000033800	PIAS1	0.0444477	0.248976	0.3	0.232	1
ENSG00000155307	SAMSN1	0.044576	0.235571	0.663	0.595	1
ENSG00000110002	VWA5A	0.0458053	0.13592	0.719	0.653	1
ENSG00000132205	EMILIN2	0.0468875	0.256887	0.295	0.232	1
ENSG00000104064	GABPB1	0.0495215	0.269392	0.369	0.289	1
ENSG00000143198	MGST3	0.0499446	0.223551	0.276	0.205	1
ENSG00000068366	ACSL4	0.0505902	0.280157	0.514	0.426	1
ENSG00000122218	COPA	0.05088	0.293986	0.273	0.205	1
ENSG00000140563	MCTP2	0.0515336	0.231789	0.263	0.189	1
ENSG00000072364	AFF4	0.0515554	0.00361194	0.4	0.3	1
ENSG00000104660	LEPROTL1	0.0521725	0.203637	0.366	0.284	1
ENSG00000109113	RAB34	0.0523585	0.222742	0.255	0.189	1
ENSG00000100345	MYH9	0.0526637	0.240999	0.411	0.337	1
ENSG00000132963	POMP	0.0530087	0.238628	0.433	0.358	1
ENSG00000131171	SH3BGRL	0.0530476	0.168121	0.297	0.226	1
ENSG00000173436	MINOS1	0.0533672	0.164792	0.39	0.3	1
ENSG00000012779	ALOX5	0.0539432	0.202119	0.606	0.526	1
ENSG00000203875	SNHG5	0.0543376	0.233994	0.322	0.247	1
ENSG00000075884	ARHGAP15	0.0556983	0.244459	0.446	0.374	1
ENSG00000157404	KIT	0.0559754	0.160832	0.767	0.732	1
ENSG00000065413	ANKRD44	0.0563237	0.335229	0.435	0.368	1
ENSG00000160789	LMNA	0.0578512	0.113364	0.979	0.953	1
ENSG00000102007	PLP2	0.0590006	0.265286	0.266	0.2	1
ENSG00000154640	BTG3	0.0593172	0.227002	0.26	0.195	1
ENSG00000138670	RASGEF1B	0.0594136	0.0298263	0.375	0.289	1
ENSG00000164674	SYTL3	0.0601218	0.202832	0.799	0.742	1
ENSG00000123146	ADGRE5	0.0602184	0.164457	0.612	0.521	1
ENSG00000137154	RPS6	0.0608795	0.104115	0.935	0.895	1
ENSG00000104964	AES	0.0609508	0.197046	0.388	0.316	1
ENSG00000118689	FOXO3	0.0612918	0.32292	0.404	0.321	1
ENSG00000179010	MRFAP1	0.0616515	0.17604	0.375	0.295	1
ENSG00000136938	ANP32B	0.0618593	0.116909	0.265	0.195	1
ENSG00000125971	DYNLRB1	0.0620739	0.103287	0.285	0.211	1
ENSG00000156052	GNAQ	0.0622558	0.150426	0.338	0.258	1
ENSG00000176978	DPP7	0.0667252	0.21325	0.322	0.247	1
ENSG00000144655	CSRNP1	0.0672489	0.15683	0.464	0.384	1
ENSG00000023445	BIRC3	0.0674561	0.17173	0.556	0.474	1
ENSG00000158019	BABAM2	0.0681237	0.226279	0.348	0.274	1
ENSG00000079335	CDC14A	0.0689345	0.211771	0.306	0.232	1
ENSG00000168172	HOOK3	0.0698191	0.0664806	0.394	0.305	1
ENSG00000078304	PPP2R5C	0.069865	0.188861	0.357	0.279	1
ENSG00000109323	MANBA	0.0702716	0.197144	0.267	0.205	1
ENSG00000168374	ARF4	0.0711073	0.087887	0.339	0.258	1
ENSG00000004534	RBM6	0.0720911	0.0838052	0.327	0.247	1
ENSG00000115524	SF3B1	0.072314	0.123046	0.294	0.221	1
ENSG00000138069	RAB1A	0.0724639	0.18274	0.34	0.263	1
ENSG00000131508	UBE2D2	0.0739177	0.12813	0.449	0.363	1
ENSG00000196419	XRCC6	0.0746013	0.107246	0.339	0.258	1
ENSG00000104852	SNRNP70	0.0746998	0.100238	0.352	0.263	1
ENSG00000185787	MORF4L1	0.0756254	0.17774	0.568	0.489	1
ENSG00000100219	XBP1	0.0767095	0.184537	0.43	0.363	1
ENSG00000103275	UBE2I	0.0781005	0.046936	0.274	0.2	1
ENSG00000142541	RPL13A	0.0795909	0.070739	0.966	0.963	1
ENSG00000150593	PDCD4	0.0796851	0.11584	0.329	0.247	1
ENSG00000154310	TNIK	0.0801173	0.232867	0.519	0.437	1
ENSG00000240065	PSMB9	0.0802068	0.13933	0.322	0.242	1
ENSG00000099331	MYO9B	0.0808552	0.199459	0.634	0.568	1
ENSG00000124570	SERPINB6	0.0809156	0.20687	0.299	0.237	1
ENSG00000171475	WIPF2	0.0809321	0.197892	0.291	0.226	1
ENSG00000213639	PPP1CB	0.0810893	0.160195	0.319	0.253	1
ENSG00000187239	FNBP1	0.0815332	0.285068	0.36	0.3	1
ENSG00000182944	EWSR1	0.0824579	0.159917	0.28	0.211	1
ENSG00000173926	2024-03-03	0.0840239	0.336047	0.433	0.368	1
ENSG00000118816	CCNI	0.0863221	0.106056	0.604	0.511	1
ENSG00000106028	SSBP1	0.0885067	0.237662	0.317	0.253	1
ENSG00000112576	CCND3	0.089019	0.128455	0.337	0.268	1
ENSG00000163466	ARPC2	0.0890886	0.134188	0.506	0.411	1
ENSG00000198818	SFT2D1	0.0893777	0.231171	0.276	0.216	1
ENSG00000126070	AGO3	0.0911378	0.0710583	0.321	0.247	1
ENSG00000105701	FKBP8	0.0923664	0.10046	0.325	0.258	1
ENSG00000136527	TRA2B	0.0929078	0.117737	0.445	0.358	1
ENSG00000130755	GMFG	0.0929417	0.163396	0.417	0.337	1
ENSG00000170043	TRAPPC1	0.09349	0.123166	0.254	0.195	1
ENSG00000096746	HNRNPH3	0.0958649	0.143962	0.365	0.289	1
ENSG00000172071	EIF2AK3	0.0959615	0.118708	0.261	0.195	1
ENSG00000166128	RAB8B	0.0961209	0.0639334	0.308	0.232	1
ENSG00000113811	SELENOK	0.0963344	0.186319	0.772	0.689	1
ENSG00000100664	EIF5	0.0984329	0.229511	0.404	0.342	1
ENSG00000175471	MCTP1	0.101081	0.173197	0.306	0.237	1
ENSG00000111237	VPS29	0.101176	0.157594	0.278	0.216	1
ENSG00000068028	RASSF1	0.101201	0.0934671	0.25	0.189	1
ENSG00000143119	CD53	0.101999	0.191467	0.373	0.3	1
ENSG00000010810	FYN	0.10278	0.160224	0.481	0.411	1
ENSG00000119242	CCDC92	0.103698	0.139861	0.264	0.205	1
ENSG00000184983	NDUFA6	0.104602	0.158926	0.284	0.221	1
ENSG00000171310	CHST11	0.104797	0.167785	0.495	0.411	1
ENSG00000114353	GNAI2	0.10516	0.12603	0.458	0.374	1
ENSG00000198604	BAZ1A	0.105733	0.156483	0.279	0.211	1
ENSG00000068024	HDAC4	0.106714	0.269763	0.325	0.268	1
ENSG00000162522	KIAA1522	0.10844	0.155804	0.313	0.247	1
ENSG00000196498	NCOR2	0.108498	0.106669	0.253	0.195	1
ENSG00000166477	LEO1	0.10931	0.157708	0.255	0.195	1
ENSG00000116209	TMEM59	0.109776	0.127615	0.366	0.295	1
ENSG00000149269	PAK1	0.110288	0.0840762	0.381	0.305	1
ENSG00000116489	CAPZA1	0.110617	0.0990018	0.365	0.279	1
ENSG00000118007	STAG1	0.111004	0.0959275	0.336	0.268	1
ENSG00000164741	DLC1	0.111393	0.167901	0.316	0.253	1
ENSG00000108946	PRKAR1A	0.112349	0.0879017	0.318	0.247	1
ENSG00000155366	RHOC	0.112986	0.0599322	0.267	0.205	1
ENSG00000012061	ERCC1	0.113091	0.203551	0.25	0.195	1
ENSG00000120616	EPC1	0.11334	0.1965	0.298	0.242	1
ENSG00000132510	KDM6B	0.113757	0.131848	0.517	0.442	1
ENSG00000177879	AP3S1	0.11543	0.0356234	0.253	0.195	1
ENSG00000115760	BIRC6	0.11545	0.182194	0.253	0.195	1
ENSG00000095303	PTGS1	0.116905	0.0246466	0.479	0.384	1
ENSG00000135541	AHI1	0.117954	0.0607446	0.255	0.195	1
ENSG00000157985	AGAP1	0.119162	0.238071	0.341	0.279	1
ENSG00000132405	TBC1D14	0.122695	0.123896	0.307	0.237	1
ENSG00000159720	ATP6V0D1	0.124054	0.209039	0.287	0.237	1
ENSG00000141580	WDR45B	0.124331	0.00834445	0.385	0.305	1
ENSG00000101367	MAPRE1	0.125704	0.0844188	0.398	0.326	1
ENSG00000184897	H1FX	0.125753	0.196931	0.415	0.347	1
ENSG00000165629	ATP5F1C	0.125931	0.0952607	0.339	0.268	1
ENSG00000105401	CDC37	0.126785	0.0510903	0.453	0.368	1
ENSG00000103257	SLC7A5	0.12833	0.151662	0.37	0.3	1
ENSG00000158710	TAGLN2	0.12937	0.0728325	0.847	0.789	1
ENSG00000090621	PABPC4	0.129524	0.0441362	0.34	0.263	1
ENSG00000182774	RPS17	0.130353	0.161413	0.608	0.542	1
ENSG00000155957	TMBIM4	0.130426	0.0120961	0.271	0.205	1
ENSG00000188612	SUMO2	0.130611	0.182686	0.589	0.516	1
ENSG00000100234	TIMP3	0.131306	0.0924005	0.427	0.353	1
ENSG00000138081	FBXO11	0.132917	0.119898	0.313	0.247	1
ENSG00000115310	RTN4	0.13304	0.220038	0.381	0.321	1
ENSG00000120686	UFM1	0.134288	0.180832	0.255	0.205	1
ENSG00000115604	IL18R1	0.134354	0.304625	0.725	0.674	1
ENSG00000163171	CDC42EP3	0.135987	0.110541	0.429	0.347	1
ENSG00000095794	CREM	0.138568	0.0885626	0.599	0.516	1
ENSG00000283674	AC068587.4	0.139352	0.0896613	0.367	0.3	1
ENSG00000189403	HMGB1	0.139418	0.112482	0.569	0.479	1
ENSG00000008018	PSMB1	0.140722	0.0184627	0.429	0.358	1
ENSG00000065518	NDUFB4	0.141307	0.116983	0.404	0.337	1
ENSG00000162511	LAPTM5	0.142388	0.0833074	0.776	0.742	1
ENSG00000172216	CEBPB	0.142816	0.0815732	0.393	0.321	1
ENSG00000196588	MRTFA	0.145242	0.166607	0.38	0.321	1
ENSG00000110721	CHKA	0.145555	0.139104	0.375	0.311	1
ENSG00000138594	TMOD3	0.148631	0.100957	0.476	0.405	1
ENSG00000131669	NINJ1	0.150052	0.129044	0.28	0.226	1
ENSG00000108639	SYNGR2	0.150393	0.00510564	0.268	0.205	1
ENSG00000105202	FBL	0.150588	0.0684867	0.25	0.2	1
ENSG00000255112	CHMP1B	0.152669	0.268569	0.376	0.316	1
ENSG00000069020	MAST4	0.153526	0.203798	0.475	0.416	1
ENSG00000076944	STXBP2	0.153619	0.219632	0.252	0.205	1
ENSG00000134107	BHLHE40	0.154515	0.123573	0.533	0.468	1
ENSG00000167978	SRRM2	0.163291	0.0969014	0.548	0.474	1
ENSG00000172137	CALB2	0.163679	0.0207821	0.408	0.332	1
ENSG00000089220	PEBP1	0.164538	0.0276188	0.651	0.611	1
ENSG00000100351	GRAP2	0.164574	0.104373	0.332	0.263	1
ENSG00000130203	APOE	0.165878	0.0329571	0.382	0.426	1
ENSG00000198399	ITSN2	0.166464	0.134216	0.268	0.216	1
ENSG00000119048	UBE2B	0.167386	0.0266588	0.385	0.321	1
ENSG00000113558	SKP1	0.167419	0.0635558	0.664	0.595	1
ENSG00000140030	GPR65	0.168538	0.0795989	0.366	0.305	1
ENSG00000089737	DDX24	0.168625	0.169423	0.337	0.289	1
ENSG00000177733	HNRNPA0	0.168825	0.10434	0.477	0.4	1
ENSG00000119335	SET	0.17268	0.113238	0.315	0.258	1
ENSG00000138071	ACTR2	0.173789	0.146675	0.287	0.232	1
ENSG00000089902	RCOR1	0.176299	0.0640687	0.283	0.232	1
ENSG00000069399	BCL3	0.176921	0.054958	0.352	0.295	1
ENSG00000117410	ATP6V0B	0.178905	0.112048	0.473	0.405	1
ENSG00000173706	HEG1	0.17904	0.0447455	0.304	0.242	1
ENSG00000169976	SF3B5	0.17949	0.103081	0.398	0.332	1
ENSG00000167642	SPINT2	0.180946	0.168172	0.338	0.284	1
ENSG00000099341	PSMD8	0.182106	0.066599	0.286	0.232	1
ENSG00000089280	FUS	0.182516	0.0241903	0.537	0.447	1
ENSG00000172354	GNB2	0.183316	0.0571938	0.271	0.216	1
ENSG00000090104	RGS1	0.184324	0.116239	0.845	0.863	1
ENSG00000162385	MAGOH	0.18501	0.0825801	0.269	0.216	1
ENSG00000149534	MS4A2	0.186697	0.106752	0.687	0.579	1
ENSG00000183943	PRKX	0.187759	0.157304	0.477	0.416	1
ENSG00000175390	EIF3F	0.188592	0.00544385	0.313	0.247	1
ENSG00000134333	LDHA	0.190152	0.189744	0.336	0.284	1
ENSG00000131149	GSE1	0.190581	0.188358	0.492	0.442	1
ENSG00000105993	DNAJB6	0.19124	0.130083	0.348	0.289	1
ENSG00000102786	INTS6	0.192927	0.254725	0.31	0.258	1
ENSG00000071082	RPL31	0.19773	0.097321	0.906	0.889	1
ENSG00000205755	CRLF2	0.198911	0.109558	0.304	0.253	1
ENSG00000055044	NOP58	0.19912	0.201422	0.252	0.205	1
ENSG00000038532	CLEC16A	0.199221	0.155775	0.281	0.237	1
ENSG00000151651	ADAM8	0.200219	0.0611791	0.264	0.211	1
ENSG00000110321	EIF4G2	0.201118	0.0164591	0.356	0.289	1
ENSG00000070495	JMJD6	0.201613	0.134989	0.269	0.221	1
ENSG00000109332	UBE2D3	0.202526	0.0598819	0.499	0.432	1
ENSG00000137947	GTF2B	0.204451	0.0659198	0.385	0.321	1
ENSG00000130303	BST2	0.21049	0.0816381	0.559	0.479	1
ENSG00000168137	SETD5	0.21308	0.0605674	0.263	0.211	1
ENSG00000118363	SPCS2	0.213772	0.133237	0.288	0.237	1
ENSG00000205352	PRR13	0.215729	0.0903048	0.336	0.279	1
ENSG00000198763	MT-ND2	0.216266	0.293716	0.497	0.458	1
ENSG00000203804	ADAMTSL4-AS1	0.21758	0.169145	0.493	0.437	1
ENSG00000110958	PTGES3	0.224885	0.0571888	0.353	0.289	1
ENSG00000132792	CTNNBL1	0.226973	0.0791901	0.522	0.458	1
ENSG00000185088	RPS27L	0.227329	0.10111	0.509	0.442	1
ENSG00000044574	HSPA5	0.228485	0.167337	0.469	0.421	1
ENSG00000185052	SLC24A3	0.231338	0.0541564	0.812	0.768	1
ENSG00000143575	HAX1	0.235519	0.101111	0.32	0.268	1
ENSG00000157514	TSC22D3	0.235815	0.0649281	0.922	0.889	1
ENSG00000162924	REL	0.239423	0.174081	0.543	0.495	1
ENSG00000077150	NFKB2	0.240264	0.0487436	0.287	0.237	1
ENSG00000172115	CYCS	0.241559	0.0867981	0.566	0.521	1
ENSG00000184203	PPP1R2	0.24188	0.0216224	0.264	0.216	1
ENSG00000111640	GAPDH	0.242905	0.138914	0.889	0.847	1
ENSG00000145703	IQGAP2	0.243957	0.0356967	0.281	0.226	1
ENSG00000173068	BNC2	0.244253	0.183687	0.38	0.326	1
ENSG00000215301	DDX3X	0.244579	0.169043	0.608	0.558	1
ENSG00000120742	SERP1	0.245783	0.079031	0.576	0.516	1
ENSG00000111229	ARPC3	0.24689	0.0877297	0.657	0.589	1
ENSG00000182196	ARL6IP4	0.248268	0.0808296	0.438	0.379	1
ENSG00000120265	PCMT1	0.249724	0.00144148	0.272	0.221	1
ENSG00000220205	VAMP2	0.251716	0.025809	0.457	0.384	1
ENSG00000150782	IL18	0.252684	0.0946581	0.255	0.211	1
ENSG00000184990	SIVA1	0.253658	0.0972109	0.329	0.279	1
ENSG00000138279	ANXA7	0.2545	0.099764	0.283	0.237	1
ENSG00000186591	UBE2H	0.255844	0.135861	0.325	0.279	1
ENSG00000166012	TAF1D	0.257801	0.0592746	0.262	0.211	1
ENSG00000077984	CST7	0.259078	0.176207	0.352	0.311	1
ENSG00000006015	REX1BD	0.261754	0.0856188	0.315	0.263	1
ENSG00000109046	WSB1	0.262943	0.134876	0.363	0.316	1
ENSG00000164104	HMGB2	0.264877	0.124749	0.294	0.247	1
ENSG00000054983	GALC	0.267625	0.0559251	0.428	0.363	1
ENSG00000189067	LITAF	0.269255	0.0609301	0.583	0.526	1
ENSG00000132661	NXT1	0.272366	0.119653	0.252	0.211	1
ENSG00000103222	ABCC1	0.272574	0.0757151	0.449	0.379	1
ENSG00000272888	LINC01578	0.272738	0.0812308	0.55	0.484	1
ENSG00000107372	ZFAND5	0.27378	0.0389022	0.608	0.526	1
ENSG00000077549	CAPZB	0.276181	0.033948	0.484	0.426	1
ENSG00000140678	ITGAX	0.27716	0.0626918	0.341	0.289	1
ENSG00000013441	CLK1	0.280818	0.0318229	0.378	0.326	1
ENSG00000125505	MBOAT7	0.281806	0.131422	0.338	0.289	1
ENSG00000245888	NSMCE1-DT	0.282075	0.147801	0.269	0.232	1
ENSG00000156381	ANKRD9	0.284428	0.0612262	0.324	0.274	1
ENSG00000126432	PRDX5	0.285361	0.0190513	0.318	0.263	1
ENSG00000104408	EIF3E	0.285777	0.0956364	0.379	0.332	1
ENSG00000129675	ARHGEF6	0.286422	0.0986588	0.318	0.274	1
ENSG00000122359	ANXA11	0.286885	0.035044	0.455	0.395	1
ENSG00000102699	PARP4	0.293699	0.0650536	0.348	0.295	1
ENSG00000163751	CPA3	0.297094	0.055544	0.976	0.968	1
ENSG00000198898	CAPZA2	0.306057	0.000384291	0.281	0.237	1
ENSG00000164032	H2AFZ	0.308215	0.0882746	0.478	0.426	1
ENSG00000117868	ESYT2	0.31045	0.0408737	0.418	0.353	1
ENSG00000135655	USP15	0.311946	0.141234	0.309	0.263	1
ENSG00000067560	RHOA	0.31909	0.0715575	0.527	0.468	1
ENSG00000170144	HNRNPA3	0.321993	0.0857168	0.346	0.295	1
ENSG00000119508	NR4A3	0.329702	0.0229527	0.438	0.384	1
ENSG00000150977	RILPL2	0.338117	0.0653384	0.482	0.432	1
ENSG00000167491	GATAD2A	0.341734	0.130009	0.267	0.232	1
ENSG00000197102	DYNC1H1	0.345486	0.156535	0.346	0.305	1
ENSG00000166794	PPIB	0.347291	0.156479	0.434	0.389	1
ENSG00000162191	UBXN1	0.350343	0.0463332	0.376	0.321	1
ENSG00000103490	PYCARD	0.351276	0.0471668	0.285	0.247	1
ENSG00000125868	DSTN	0.35203	0.0808777	0.25	0.216	1
ENSG00000165637	VDAC2	0.352158	0.0263924	0.267	0.226	1
ENSG00000143384	MCL1	0.354699	0.10374	0.791	0.784	1
ENSG00000167552	TUBA1A	0.355945	0.158334	0.601	0.595	1
ENSG00000075426	FOSL2	0.359546	0.0713714	0.617	0.558	1
ENSG00000179348	GATA2	0.361175	0.0943731	0.792	0.737	1
ENSG00000134308	YWHAQ	0.362115	0.0518096	0.3	0.258	1
ENSG00000101596	SMCHD1	0.362433	0.0118058	0.342	0.289	1
ENSG00000143222	UFC1	0.36351	0.0634665	0.268	0.226	1
ENSG00000123505	AMD1	0.369626	0.0908994	0.341	0.305	1
ENSG00000269893	SNHG8	0.371067	0.0529149	0.583	0.516	1
ENSG00000089009	RPL6	0.375791	0.0173573	0.903	0.879	1
ENSG00000156411	ATP5MPL	0.379232	0.0243457	0.297	0.258	1
ENSG00000198668	CALM1	0.385653	0.0377017	0.684	0.647	1
ENSG00000243147	MRPL33	0.387271	0.0293759	0.336	0.3	1
ENSG00000100380	ST13	0.395184	0.0406203	0.351	0.311	1
ENSG00000106565	TMEM176B	0.401724	0.0170054	0.333	0.363	1
ENSG00000069275	NUCKS1	0.404042	0.0815876	0.279	0.242	1
ENSG00000104856	RELB	0.404554	0.076976	0.471	0.426	1
ENSG00000100129	EIF3L	0.405287	0.0627853	0.369	0.326	1
ENSG00000198886	MT-ND4	0.411828	0.21529	0.657	0.753	1
ENSG00000115648	MLPH	0.413768	0.0684012	0.478	0.432	1
ENSG00000175334	BANF1	0.41405	0.0566718	0.344	0.305	1
ENSG00000173486	FKBP2	0.41571	0.0652559	0.311	0.284	1
ENSG00000087086	FTL	0.416529	0.0159595	0.974	0.984	1
ENSG00000241837	ATP5PO	0.417186	0.0691298	0.388	0.342	1
ENSG00000102119	EMD	0.426077	0.104963	0.345	0.305	1
ENSG00000100221	JOSD1	0.428275	0.0271616	0.257	0.221	1
ENSG00000136810	TXN	0.431731	0.050448	0.453	0.405	1
ENSG00000234745	HLA-B	0.437283	0.0342875	0.945	0.942	1
ENSG00000123562	MORF4L2	0.439158	0.0958078	0.371	0.342	1
ENSG00000198938	MT-CO3	0.440591	0.0524735	0.594	0.653	1
ENSG00000172590	MRPL52	0.440607	0.0385331	0.328	0.289	1
ENSG00000135486	HNRNPA1	0.442158	0.0195627	0.737	0.689	1
ENSG00000105968	H2AFV	0.445052	0.0579063	0.451	0.405	1
ENSG00000159140	SON	0.450632	0.0443467	0.611	0.547	1
ENSG00000143507	DUSP10	0.451183	0.0941626	0.33	0.3	1
ENSG00000099622	CIRBP	0.452828	0.0327646	0.587	0.532	1
ENSG00000141543	EIF4A3	0.459413	0.0129761	0.395	0.353	1
ENSG00000144802	NFKBIZ	0.460332	0.0947109	0.587	0.553	1
ENSG00000169100	SLC25A6	0.468978	0.0533783	0.536	0.5	1
ENSG00000100097	LGALS1	0.470908	0.0524888	0.565	0.516	1
ENSG00000102393	GLA	0.488067	0.0266955	0.251	0.216	1
ENSG00000164733	CTSB	0.4946	0.0403025	0.449	0.4	1
ENSG00000106803	SEC61B	0.494625	0.0265718	0.538	0.479	1
ENSG00000065978	YBX1	0.508662	0.0844125	0.641	0.595	1
ENSG00000130844	ZNF331	0.514581	0.0389667	0.615	0.579	1
ENSG00000123416	TUBA1B	0.521671	0.0592012	0.667	0.647	1
ENSG00000196189	SEMA4A	0.524887	0.398903	0.482	0.474	1
ENSG00000163584	RPL22L1	0.525676	0.103568	0.389	0.353	1
ENSG00000075624	ACTB	0.538615	0.0367304	0.952	0.953	1
ENSG00000116044	NFE2L2	0.542906	0.0652511	0.454	0.405	1
ENSG00000069849	ATP1B3	0.549173	0.0322464	0.826	0.795	1
ENSG00000108828	VAT1	0.55252	0.00897691	0.313	0.274	1
ENSG00000140612	SEC11A	0.557009	0.0175597	0.452	0.411	1
ENSG00000142534	RPS11	0.560407	0.00541642	0.934	0.947	1
ENSG00000168028	RPSA	0.572578	0.0191568	0.885	0.884	1
ENSG00000143761	ARF1	0.575127	0.0037504	0.489	0.442	1
ENSG00000280138	AC027290.2	0.577296	0.0390153	0.257	0.232	1
ENSG00000122566	HNRNPA2B1	0.591748	0.0244622	0.804	0.789	1
ENSG00000184076	UQCR10	0.609635	0.0489978	0.282	0.253	1
ENSG00000146386	ABRACL	0.612352	0.0180961	0.45	0.4	1
ENSG00000198727	MT-CYB	0.629438	0.120944	0.599	0.663	1
ENSG00000151327	FAM177A1	0.636063	0.0567343	0.313	0.284	1
ENSG00000106153	CHCHD2	0.6419	0.0430068	0.642	0.595	1
ENSG00000213145	CRIP1	0.642406	0.411963	0.341	0.326	1
ENSG00000245532	NEAT1	0.649891	0.0349957	0.729	0.679	1
ENSG00000166595	CIAO2B	0.666455	0.0190814	0.382	0.358	1
ENSG00000197756	RPL37A	0.682781	0.0176209	0.971	0.995	1
ENSG00000111716	LDHB	0.683635	0.0452708	0.557	0.532	1
ENSG00000105404	RABAC1	0.686278	0.00436807	0.345	0.311	1
ENSG00000140379	BCL2A1	0.689354	0.0956952	0.398	0.379	1
ENSG00000111348	ARHGDIB	0.692682	0.0454659	0.863	0.842	1
ENSG00000143669	LYST	0.696287	0.0473029	0.3	0.274	1
ENSG00000168734	PKIG	0.69761	0.00390005	0.357	0.326	1
ENSG00000163106	HPGDS	0.698139	0.0662392	0.773	0.763	1
ENSG00000154229	PRKCA	0.69978	0.0677367	0.631	0.595	1
ENSG00000136942	RPL35	0.701607	0.035764	0.94	0.932	1
ENSG00000169895	SYAP1	0.703189	0.0238469	0.666	0.653	1
ENSG00000185043	CIB1	0.707773	0.0201247	0.292	0.274	1
ENSG00000153944	MSI2	0.710916	0.0199216	0.337	0.316	1
ENSG00000185420	SMYD3	0.713904	0.127224	0.635	0.626	1
ENSG00000198888	MT-ND1	0.71779	0.150023	0.443	0.447	1
ENSG00000164096	C4orf3	0.728269	0.00917643	0.353	0.332	1
ENSG00000196975	ANXA4	0.734382	0.00196039	0.308	0.289	1
ENSG00000170540	ARL6IP1	0.740483	0.0258278	0.283	0.263	1
ENSG00000048471	SNX29	0.741102	0.0406163	0.406	0.384	1
ENSG00000188229	TUBB4B	0.754017	0.0722787	0.454	0.432	1
ENSG00000128524	ATP6V1F	0.773714	0.0303681	0.643	0.605	1
ENSG00000204628	RACK1	0.786961	0.00286846	0.884	0.863	1
ENSG00000174444	RPL4	0.80255	0.0252133	0.788	0.811	1
ENSG00000128739	SNRPN	0.807675	0.0104538	0.323	0.3	1
ENSG00000198804	MT-CO1	0.817371	0.118295	0.461	0.474	1
ENSG00000135916	ITM2C	0.823012	0.00854909	0.296	0.284	1
ENSG00000172236	TPSAB1	0.828535	0.0559027	0.966	1	1
ENSG00000213719	CLIC1	0.833061	0.0390115	0.859	0.874	1
ENSG00000174021	GNG5	0.836356	0.0277645	0.276	0.263	1
ENSG00000151240	DIP2C	0.846047	0.123583	0.294	0.284	1
ENSG00000167996	FTH1	0.861741	0.0274737	0.991	1	1
ENSG00000204592	HLA-E	0.866362	0.0133285	0.756	0.716	1
ENSG00000124225	PMEPA1	0.884391	0.0941201	0.297	0.289	1
ENSG00000010278	CD9	0.885091	0.0287514	0.818	0.774	1
ENSG00000198168	SVIP	0.890546	0.0489465	0.268	0.258	1
ENSG00000265681	RPL17	0.891037	0.0635556	0.713	0.711	1
ENSG00000089157	RPLP0	0.894779	0.000548433	0.694	0.647	1
ENSG00000120533	ENY2	0.896697	0.0388653	0.253	0.242	1
ENSG00000117592	PRDX6	0.896839	0.0113042	0.551	0.547	1
ENSG00000168952	STXBP6	0.901424	0.0159079	0.283	0.284	1
ENSG00000170348	TMED10	0.906645	0.0119887	0.269	0.268	1
ENSG00000125691	RPL23	0.910297	0.0218721	0.848	0.858	1
ENSG00000128340	RAC2	0.922581	0.00394517	0.723	0.726	1
ENSG00000076641	PAG1	0.926074	0.0303462	0.383	0.363	1
ENSG00000169189	NSMCE1	0.933632	0.00334528	0.408	0.395	1
ENSG00000140319	SRP14	0.938934	0.0309433	0.739	0.758	1
ENSG00000122026	RPL21	0.943078	0.00945778	0.929	0.937	1
ENSG00000122490	PQLC1	0.961096	0.0329996	0.331	0.326	1
ENSG00000266472	MRPS21	0.98477	0.0206833	0.342	0.332	1
ENSG00000116288	PARK7	0.991246	0.0049167	0.33	0.321	1
