# Supplementary material for: Single-cell transcriptomics reveals the heterogeneity and function of mast cells in human ccRCC
Source: Front Immunol. 2025 Jan 7;15:1494025. doi: 10.3389/fimmu.2024.1494025 (PMC11747552; doi:10.3389/fimmu.2024.1494025)
Supplement: Supplementary file 10 [file Table5.xlsx]

## Sheet: Sheet1
Table S5. Expression of MC-related receptor and mediator genes, related to Figure 3.
	MC0	MC1	MC2	MC3	MC4	MC5
IL18	1.35129	1.17911	0.633994	1.41072	1.13619	0.947216
CSF1	5.96121	6.26664	3.38508	3.60302	5.08549	4.27284
AREG	19.1437	16.0484	10.5631	12.487	19.0889	8.92941
VEGFA	3.33205	3.69146	2.00451	2.00228	4.36304	1.80844
TGFB1	2.32481	2.49791	3.93366	2.47322	2.64895	2.48525
TPSAB1	181.786	176.356	114.024	153.767	201.803	62.7914
TPSB2	228.219	202.744	142.373	220.251	163.622	77.8092
CPA3	55.2276	49.354	32.439	44.2222	50.7635	21.9573
CTSG	7.15635	3.93568	3.82092	8.30873	1.00265	1.42546
CTSD	13.8699	11.9966	8.57931	12.192	12.4593	5.2579
CTSW	0.526574	0.582744	1.85454	1.03611	0.647999	0.191831
HDC	5.44398	4.67293	3.15644	4.62809	3.83584	5.24552
LTC4S	9.95219	7.22895	5.45109	7.95854	8.9748	2.67586
ALOX5AP	11.5616	10.104	8.0648	10.02	11.0403	3.5989
ALOX5	4.31024	4.52382	2.89917	3.59741	5.31601	8.48665
HPGDS	9.71625	7.90978	5.75289	7.48012	7.56625	8.71892
PTGS2	1.16466	1.17992	0.891231	0.658171	1.06724	1.09947
PTGS1	2.94381	3.04644	1.97903	2.06697	3.3612	2.76269
KIT	7.53224	9.52614	5.04149	7.04529	9.14206	12.6574
FCER1G	10.813	8.6474	6.9493	8.63029	8.09522	3.38081
FCER1A	1.30764	1.41449	0.84494	1.47057	1.09549	0.421667
MS4A2	6.59943	7.01941	3.88891	4.65347	6.72179	4.6549
CSF2RB	0.636866	0.665173	0.365222	0.586541	0.908484	0.193132
IL1RL1	5.928	7.59615	4.12452	5.28213	8.84683	7.8133
AHR	1.84397	2.41393	1.42595	1.54291	2.83847	2.76382
HLA-DMA	0.311076	0.26299	0.452983	1.30305	0.355637	0.454687
HLA-DPA1	1.41668	0.843669	2.40083	12.8321	1.39944	1.4896
HLA-DPB1	1.13949	0.997717	2.54464	9.77904	1.14051	1.18214
HLA-DQA1	0.806479	0.755376	1.76448	5.47528	0.836463	1.08822
HLA-DQB1	0.724152	0.781811	1.53853	4.67995	0.414603	0.582969
HLA-DRA	3.28256	2.65532	4.98738	19.6163	2.88823	3.49225
HLA-DRB1	2.78011	2.10087	4.85811	14.3531	2.41577	1.53123
HLA-DRB5	0.443601	0.439246	0.681361	2.31925	0.140786	0.19716
