# Supplementary material for: Single-cell transcriptomics reveals the heterogeneity and function of mast cells in human ccRCC
Source: Front Immunol. 2025 Jan 7;15:1494025. doi: 10.3389/fimmu.2024.1494025 (PMC11747552; doi:10.3389/fimmu.2024.1494025)
Supplement: Supplementary file 11 [file Table6.xlsx]

## Sheet: MC_table_S8
Table S6. Differentially expressed genes in the reanalysis of mast cells from three independent studies.
gene symbol	p_val	avg_log2FC	pct.1	pct.2	p_val_adj	cluster
TPSB2	1.33e-133	1.72847	0.896	0.415	3.95e-129	0
LTC4S	2.34e-93	1.25399	0.882	0.712	6.94e-89	0
RACK1	1.52e-91	0.891058	0.846	0.4	4.53e-87	0
MS4A2	6.77e-89	1.26213	0.877	0.625	2.01e-84	0
RHEX	9.9e-76	1.5271	0.722	0.318	2.94e-71	0
ATP5MC2	8.88e-70	0.969624	0.771	0.369	2.64e-65	0
ATP5F1E	4.35e-66	1.18043	0.743	0.349	1.29e-61	0
AREG	2.49e-65	2.25929	0.633	0.393	7.41e-61	0
AL157895.1	1.02e-50	1.66252	0.518	0.207	3.03e-46	0
SARAF	2.66e-47	1.01302	0.671	0.335	7.91e-43	0
SELENOK	5.14e-46	1.38485	0.616	0.297	1.53e-41	0
ATP5MG	9.27e-45	1.13073	0.628	0.305	2.76e-40	0
TRIR	2.92e-42	1.37286	0.549	0.264	8.67e-38	0
AC020916.1	9.91e-40	1.25477	0.593	0.303	2.94e-35	0
FCER1G	3.64e-39	0.66981	0.887	0.801	1.08e-34	0
CAVIN2	2.4e-37	1.59624	0.45	0.188	7.14e-33	0
SOCS1	9.9e-32	1.15236	0.625	0.519	2.94e-27	0
NOP53	2.29e-31	1.11396	0.52	0.257	6.81e-27	0
TMBIM4	1.72e-30	1.41798	0.435	0.207	5.12e-26	0
SNU13	1.81e-30	1.34993	0.449	0.215	5.37e-26	0
ATP5IF1	1.2e-29	1.27159	0.47	0.229	3.57e-25	0
CLU	4.85e-28	0.589331	0.889	0.828	1.44e-23	0
ATP5F1D	5.44e-28	0.895974	0.513	0.263	1.62e-23	0
SELENOH	1.99e-26	1.36519	0.405	0.188	5.92e-22	0
AC106739.1	2.12e-25	2.01165	0.247	0.078	6.29e-21	0
BTG2	5.78e-25	0.659757	0.819	0.809	1.72e-20	0
RGS1	6.91e-25	0.580257	0.812	0.766	2.05e-20	0
ATP5PF	7.82e-24	1.05843	0.468	0.248	2.32e-19	0
ATP5MD	3.74e-23	1.14217	0.435	0.23	1.11e-18	0
UQCR11	2.7e-22	1.09835	0.434	0.229	8.02e-18	0
ATP5ME	6.8e-22	1.17958	0.424	0.222	2.02e-17	0
RSRP1	1.87e-21	1.01087	0.474	0.264	5.54e-17	0
RGS10	3.37e-21	0.77017	0.636	0.54	1e-16	0
HIST1H4C	6.72e-21	0.975539	0.53	0.355	2e-16	0
SELENOW	1.55e-20	0.84103	0.472	0.26	4.62e-16	0
ATP5MC3	3.31e-20	1.09263	0.403	0.207	9.84e-16	0
ATP5PO	4.05e-20	1.15159	0.397	0.208	1.2e-15	0
NUTM2B-AS1	4.44e-20	1.47167	0.306	0.142	1.32e-15	0
ZNF445	5.04e-20	2.00809	0.204	0.068	1.5e-15	0
ATP5MF	1.12e-19	1.18303	0.377	0.193	3.34e-15	0
ATP5MC1	5.23e-19	1.2219	0.355	0.186	1.55e-14	0
GRK2	5.37e-19	1.36698	0.305	0.144	1.6e-14	0
REX1BD	7.35e-19	1.27536	0.341	0.175	2.18e-14	0
ATP5PB	6.89e-18	1.2676	0.33	0.168	2.05e-13	0
SEM1	1.05e-17	1.04652	0.389	0.21	3.11e-13	0
ELOB	4.97e-17	0.83771	0.465	0.278	1.48e-12	0
AC004687.1	6.01e-17	1.72105	0.216	0.086	1.79e-12	0
STMP1	8.78e-17	1.24396	0.312	0.157	2.61e-12	0
CPA3	1.08e-16	0.3423	0.984	0.98	3.2e-12	0
PLPP1	1.15e-16	1.44105	0.235	0.094	3.43e-12	0
AL078590.3	1.16e-16	1.77122	0.193	0.068	3.46e-12	0
ADGRE2	1.32e-16	1.52194	0.241	0.104	3.92e-12	0
SPART	1.42e-16	1.56803	0.228	0.116	4.21e-12	0
ATP5PD	1.42e-16	1.02355	0.374	0.207	4.22e-12	0
CAPG	2.67e-16	0.457128	0.789	0.728	7.93e-12	0
SF3B6	3.39e-16	1.14181	0.327	0.172	1.01e-11	0
RTF2	3.48e-16	1.2248	0.305	0.161	1.03e-11	0
CST3	3.64e-16	0.409669	0.853	0.823	1.08e-11	0
TMEM233	1.55e-15	1.2686	0.293	0.153	4.61e-11	0
IKZF3	1.6e-15	1.28691	0.282	0.156	4.74e-11	0
BTK	2.26e-15	0.709757	0.507	0.402	6.71e-11	0
MT-CO1	2.29e-15	0.273954	1	0.997	6.82e-11	0
TPSD1	2.31e-15	1.14403	0.269	0.121	6.85e-11	0
TENT5A	2.81e-15	0.902146	0.378	0.211	8.35e-11	0
SMIM3	4.73e-15	1.39514	0.248	0.125	1.41e-10	0
CD37	5.44e-15	0.480811	0.722	0.647	1.62e-10	0
ATP5F1C	6.28e-15	0.971625	0.378	0.218	1.87e-10	0
GATA2	6.81e-15	0.463697	0.833	0.78	2.02e-10	0
PRMT9	1.65e-14	1.57786	0.23	0.109	4.92e-10	0
CTSG	1.66e-14	1.22066	0.425	0.309	4.94e-10	0
NORAD	1.69e-14	1.0993	0.307	0.159	5.02e-10	0
ATP5F1A	1.99e-14	1.23187	0.278	0.144	5.91e-10	0
FXYD5	2.78e-14	0.410962	0.822	0.741	8.26e-10	0
NDUFB8	2.88e-14	0.988896	0.353	0.204	8.57e-10	0
PLAUR	3.56e-14	0.877756	0.496	0.408	1.06e-09	0
RTRAF	4.27e-14	1.0515	0.346	0.2	1.27e-09	0
ACSL4	4.53e-14	0.524433	0.674	0.587	1.35e-09	0
HPGD	7.03e-14	0.590689	0.79	0.691	2.09e-09	0
HPGDS	8.7e-14	0.403934	0.904	0.885	2.58e-09	0
RAB27B	1.16e-13	0.642418	0.52	0.416	3.44e-09	0
TUT4	1.25e-13	1.31145	0.243	0.124	3.72e-09	0
LMO4	1.64e-13	0.491418	0.823	0.771	4.87e-09	0
SELENOS	1.92e-13	1.23303	0.272	0.147	5.7e-09	0
MESD	2.52e-13	1.30896	0.24	0.125	7.5e-09	0
AC020571.1	3.02e-13	1.28166	0.191	0.075	8.99e-09	0
NBDY	3.24e-13	1.2521	0.243	0.123	9.63e-09	0
SNRPN	3.54e-13	1.21338	0.252	0.132	1.05e-08	0
PSMA3-AS1	3.74e-13	1.42529	0.215	0.098	1.11e-08	0
AC114760.2	4.02e-13	1.83299	0.13	0.037	1.19e-08	0
ARMH1	4.16e-13	1.52826	0.191	0.095	1.24e-08	0
ITM2C	6.13e-13	0.553337	0.547	0.461	1.82e-08	0
RPL13A	7.5e-13	0.273317	0.939	0.936	2.23e-08	0
TNFSF10	9.44e-13	0.791156	0.513	0.383	2.8e-08	0
LINC02207	1.3e-12	2.71266	0.094	0.021	3.87e-08	0
SH3BGRL3	1.44e-12	0.371031	0.894	0.859	4.27e-08	0
AC100810.1	1.57e-12	1.49134	0.186	0.097	4.66e-08	0
COPS9	1.72e-12	1.08121	0.296	0.167	5.11e-08	0
RPS4Y1	1.97e-12	0.611395	0.589	0.425	5.86e-08	0
FCER1A	2.88e-12	0.803493	0.407	0.307	8.57e-08	0
THUMPD3-AS1	2.9e-12	1.10638	0.291	0.165	8.62e-08	0
ELOC	2.93e-12	1.24444	0.25	0.134	8.69e-08	0
CFAP97	5.76e-12	1.18629	0.244	0.13	1.71e-07	0
WASHC3	5.86e-12	1.58216	0.149	0.079	1.74e-07	0
SMIM26	6.92e-12	0.955393	0.297	0.171	2.06e-07	0
VWA5A	7.28e-12	0.357491	0.803	0.781	2.16e-07	0
CD81	1.12e-11	0.315281	0.784	0.78	3.32e-07	0
NSMCE1	1.4e-11	0.7393	0.41	0.336	4.17e-07	0
HLA-E	1.53e-11	0.354219	0.853	0.847	4.56e-07	0
NSD3	1.54e-11	1.15829	0.243	0.134	4.57e-07	0
RPS17	1.81e-11	1.48282	0.18	0.086	5.38e-07	0
CD84	2.14e-11	0.607975	0.522	0.412	6.35e-07	0
RPL8	3.55e-11	0.256189	0.96	0.957	1.06e-06	0
ALOX5AP	5.57e-11	0.294875	0.793	0.778	1.65e-06	0
ATP5MPL	6.33e-11	0.916161	0.312	0.186	1.88e-06	0
CRBN	6.41e-11	0.57887	0.424	0.382	1.9e-06	0
AC245297.3	6.82e-11	1.02047	0.268	0.145	2.03e-06	0
AC111188.1	1.47e-10	3.21825	0.064	0.011	4.38e-06	0
ITM2B	1.53e-10	0.317929	0.913	0.893	4.56e-06	0
C1orf162	2.41e-10	0.659925	0.46	0.377	7.15e-06	0
RAC2	2.46e-10	0.312265	0.769	0.754	7.31e-06	0
GRAP2	2.55e-10	0.776054	0.382	0.27	7.56e-06	0
CPM	2.99e-10	0.702606	0.494	0.419	8.89e-06	0
LSM8	3.18e-10	0.908944	0.311	0.189	9.45e-06	0
SLC26A2	3.51e-10	0.753808	0.427	0.331	1.04e-05	0
TMEM273	3.67e-10	1.72343	0.126	0.058	1.09e-05	0
MRPL57	4.37e-10	0.956939	0.288	0.175	1.3e-05	0
BCL2A1	4.45e-10	1.02202	0.297	0.196	1.32e-05	0
SRPRA	4.64e-10	1.24533	0.185	0.1	1.38e-05	0
TYROBP	4.87e-10	0.311489	0.807	0.776	1.45e-05	0
AC084033.3	7.83e-10	1.22663	0.191	0.095	2.33e-05	0
ZBTB20	7.96e-10	0.711313	0.41	0.329	2.36e-05	0
RABAC1	8.58e-10	0.615774	0.461	0.378	2.55e-05	0
PTPN6	1.06e-09	0.738722	0.403	0.299	3.14e-05	0
BEX4	1.16e-09	0.585406	0.487	0.382	3.46e-05	0
SMIM29	1.49e-09	1.48718	0.145	0.068	4.43e-05	0
PNRC2	1.6e-09	0.988869	0.236	0.146	4.77e-05	0
IER2	1.63e-09	0.35442	0.876	0.853	4.84e-05	0
RHOG	1.68e-09	0.580725	0.454	0.369	4.99e-05	0
AL136987.1	1.73e-09	2.68168	0.077	0.018	5.13e-05	0
SERPINB6	1.91e-09	0.6594	0.434	0.343	5.68e-05	0
PBX1	2.29e-09	0.837094	0.324	0.217	6.81e-05	0
CEBPZOS	2.84e-09	1.74097	0.119	0.053	8.45e-05	0
ARHGAP18	2.94e-09	0.347089	0.77	0.723	8.75e-05	0
RPL29	3.57e-09	0.229486	0.952	0.951	0.000106192	0
CLIC1	3.99e-09	0.271996	0.92	0.898	0.000118453	0
PMP22	4.4e-09	0.632899	0.37	0.304	0.00013071	0
NSMCE3	6.13e-09	1.44008	0.138	0.073	0.000182069	0
DRAP1	6.44e-09	0.449557	0.58	0.522	0.000191443	0
ARID1B	6.75e-09	0.759054	0.362	0.261	0.000200626	0
RNASEH2B	7.39e-09	0.622227	0.32	0.284	0.000219484	0
PSMA2	7.78e-09	1.23732	0.176	0.094	0.000231084	0
ATP5F1B	7.96e-09	0.829766	0.288	0.178	0.000236664	0
FMC1	1.15e-08	1.50117	0.131	0.065	0.000341825	0
HMGB1	1.19e-08	0.304608	0.848	0.806	0.000352787	0
P2RX1	1.23e-08	0.74783	0.351	0.256	0.000364902	0
UFD1	1.37e-08	1.31503	0.142	0.074	0.0004061	0
MIR29B2CHG	1.57e-08	1.89445	0.101	0.044	0.000465384	0
MIR222HG	1.81e-08	1.64956	0.111	0.043	0.000537553	0
SERPINB1	1.86e-08	0.478059	0.666	0.604	0.000551522	0
LRMDA	2.39e-08	1.30346	0.139	0.076	0.000708785	0
AL390728.6	2.51e-08	2.11141	0.082	0.028	0.000745848	0
CTTNBP2	2.92e-08	0.60497	0.403	0.331	0.000866501	0
GNAI2	3.07e-08	0.324796	0.541	0.521	0.000911546	0
BABAM2	3.92e-08	1.28215	0.153	0.088	0.00116459	0
TRAPPC2B	4.11e-08	1.15802	0.185	0.102	0.00122007	0
ATP6V1F	4.12e-08	0.370919	0.695	0.647	0.0012255	0
PPP4R3A	4.14e-08	1.20686	0.167	0.09	0.00122915	0
PCMT1	4.65e-08	0.62617	0.346	0.289	0.00138121	0
CKLF	4.84e-08	0.324205	0.673	0.646	0.00143733	0
TXNIP	5.16e-08	0.420683	0.671	0.67	0.00153323	0
FTX	5.39e-08	1.01193	0.205	0.12	0.00160283	0
PIP4P2	5.73e-08	1.66412	0.106	0.044	0.00170175	0
GABPB1-AS1	6.8e-08	1.34841	0.13	0.075	0.002021	0
C9orf16	7.91e-08	0.523273	0.522	0.431	0.00235141	0
KMT5A	9.01e-08	1.90538	0.082	0.03	0.00267864	0
RPSA	9.19e-08	0.279549	0.893	0.865	0.0027315	0
THAP2	9.29e-08	1.38198	0.152	0.082	0.00275951	0
TSC22D1	1.01e-07	0.574434	0.536	0.51	0.00300557	0
AC025171.3	1.05e-07	1.72608	0.088	0.029	0.00313084	0
PYCARD	1.06e-07	0.505657	0.411	0.355	0.00315088	0
RHOBTB3	1.07e-07	0.505684	0.451	0.389	0.00317226	0
AC008105.3	1.08e-07	1.91404	0.087	0.037	0.00320318	0
NRDC	1.16e-07	1.19242	0.166	0.098	0.00343423	0
MT-CO3	1.27e-07	0.174326	0.999	0.998	0.00376564	0
MPG	1.35e-07	0.588858	0.326	0.28	0.00400291	0
TIMP1	1.49e-07	0.376441	0.77	0.68	0.00443263	0
HIKESHI	1.58e-07	1.24958	0.135	0.08	0.00469301	0
MT-ND3	1.61e-07	-0.350527	1	0.995	0.0047695	0
AC025171.2	1.75e-07	2.62879	0.046	0.007	0.00519764	0
PRR34-AS1	2.05e-07	1.66628	0.097	0.044	0.00608032	0
SLC2A3	2.18e-07	0.326547	0.692	0.674	0.0064915	0
AK6	2.19e-07	0.989151	0.121	0.052	0.00649433	0
DDIT4	2.29e-07	0.408888	0.604	0.591	0.00681669	0
OTULINL	2.32e-07	1.29067	0.133	0.062	0.00688148	0
SSR4	2.5e-07	0.334477	0.771	0.738	0.00744305	0
INKA1	2.63e-07	1.18342	0.154	0.08	0.0078235	0
OTUD6B-AS1	2.93e-07	0.928443	0.226	0.141	0.00869993	0
SELENOF	3.1e-07	0.968111	0.202	0.125	0.00920038	0
SLC45A3	3.39e-07	0.616783	0.386	0.313	0.0100823	0
PLCG2	3.63e-07	0.791043	0.255	0.188	0.0107878	0
LEO1	4.54e-07	0.481691	0.413	0.364	0.0134899	0
C4orf48	4.58e-07	0.529024	0.461	0.394	0.0135957	0
IFITM2	4.62e-07	0.293423	0.707	0.695	0.0137292	0
VAMP2	4.74e-07	0.514045	0.439	0.362	0.0140877	0
THRAP3	5.29e-07	0.554768	0.392	0.319	0.0157228	0
SELENOT	5.47e-07	0.810736	0.221	0.132	0.0162549	0
NDUFAF8	6.72e-07	1.0759	0.172	0.101	0.0199802	0
CCNH	7.08e-07	0.404727	0.364	0.341	0.0210493	0
MLLT1	7.41e-07	1.70555	0.078	0.039	0.0220195	0
FIS1	8.39e-07	0.427525	0.47	0.437	0.0249366	0
RHOH	9.71e-07	0.393383	0.509	0.482	0.0288422	0
AL392172.1	1.16e-06	2.06222	0.07	0.028	0.03442	0
CFAP54	1.2e-06	2.65372	0.042	0.007	0.0355463	0
VSIR	1.26e-06	0.997213	0.161	0.085	0.0374531	0
ILF3-DT	1.34e-06	0.92722	0.223	0.136	0.0397373	0
RPS20	1.35e-06	0.244124	0.898	0.886	0.0400953	0
FOS	1.44e-06	0.183181	0.861	0.826	0.0427428	0
AL662860.1	1.64e-06	1.42614	0.097	0.039	0.0486859	0
FOXP1	1.7e-06	0.334986	0.688	0.639	0.0505876	0
AC103591.3	1.72e-06	1.641	0.099	0.044	0.0510921	0
POLR2J3.1	1.76e-06	0.94223	0.187	0.108	0.0522275	0
BACE2	1.88e-06	0.461071	0.451	0.386	0.0557183	0
RGS2	1.9e-06	0.31054	0.761	0.702	0.0563439	0
MIR4435-2HG	1.99e-06	1.23093	0.142	0.082	0.0590698	0
GMPR	2.11e-06	0.622643	0.295	0.243	0.0627098	0
NUDT1	2.15e-06	0.677589	0.311	0.234	0.0637946	0
ANXA11	2.26e-06	0.396646	0.492	0.442	0.0672013	0
MTCL1	2.32e-06	1.98262	0.066	0.024	0.0690766	0
PVT1	2.34e-06	1.55342	0.09	0.045	0.0695383	0
AL359636.1	2.34e-06	1.94776	0.063	0.02	0.0696789	0
CD9	2.48e-06	0.227537	0.818	0.809	0.0737578	0
MCRIP1	2.67e-06	1.16333	0.13	0.076	0.0792043	0
FKBP2	2.72e-06	0.400871	0.456	0.429	0.0807318	0
SEC22B	2.73e-06	1.06993	0.142	0.08	0.0811619	0
EFL1	2.75e-06	1.89083	0.072	0.027	0.081828	0
LINC01678	3.15e-06	1.66839	0.08	0.031	0.093629	0
EIF3H	3.24e-06	0.397278	0.479	0.428	0.0962041	0
MRPS21	3.75e-06	0.465474	0.446	0.386	0.111328	0
BORCS7	3.79e-06	1.03208	0.159	0.093	0.112596	0
PNISR	3.93e-06	0.448014	0.487	0.427	0.116633	0
SPCS1	3.98e-06	0.36622	0.603	0.537	0.118264	0
CYBC1	4.36e-06	1.27898	0.109	0.058	0.129531	0
Z82206.1	4.54e-06	2.10158	0.058	0.019	0.134797	0
MPHOSPH8	4.69e-06	0.416059	0.483	0.436	0.139435	0
RPS27L	4.74e-06	0.436104	0.584	0.525	0.140715	0
EIF4E2	4.89e-06	0.542079	0.171	0.167	0.145332	0
UTS2	5.66e-06	1.16242	0.124	0.062	0.16806	0
MT-CO2	5.75e-06	0.161068	0.999	0.998	0.170794	0
AL627171.1	5.91e-06	2.15658	0.061	0.027	0.175585	0
KHDC4	6.32e-06	1.62812	0.076	0.037	0.187879	0
TALDO1	6.39e-06	0.471015	0.442	0.373	0.190021	0
CYREN	6.72e-06	2.16575	0.052	0.022	0.199669	0
ADGRE5	7.01e-06	0.942017	0.172	0.102	0.208337	0
LINC00520	7.18e-06	5.31224	0.015	0	0.213405	0
UMAD1	7.23e-06	1.77164	0.071	0.03	0.214703	0
MCRIP2	7.29e-06	1.21731	0.114	0.061	0.216567	0
AC007952.4	7.32e-06	1.07225	0.147	0.08	0.217537	0
EMC6	7.36e-06	0.560081	0.188	0.181	0.218637	0
ANP32B	7.46e-06	0.409135	0.456	0.421	0.221714	0
YPEL3	7.47e-06	0.531869	0.297	0.262	0.221862	0
CFAP298	7.7e-06	1.18602	0.123	0.072	0.228852	0
ZNF518A	8.25e-06	1.54228	0.081	0.039	0.245216	0
ARL2	8.95e-06	0.54944	0.315	0.222	0.265945	0
CMA1	9.09e-06	1.03588	0.14	0.077	0.270094	0
LUC7L2	9.09e-06	1.17268	0.123	0.072	0.270201	0
GATAD1	9.27e-06	0.632509	0.286	0.221	0.275419	0
IER3IP1	9.48e-06	1.1917	0.115	0.069	0.281764	0
SLF2	9.91e-06	1.47722	0.086	0.041	0.29442	0
JPT1	1.01e-05	0.886026	0.172	0.116	0.300316	0
TMOD3	1.02e-05	0.438627	0.425	0.354	0.301653	0
NIPSNAP2	1.02e-05	1.08776	0.12	0.077	0.304043	0
MBD4	1.02e-05	0.720066	0.234	0.17	0.304418	0
CYBA	1.17e-05	0.25032	0.742	0.7	0.346245	0
RPL7	1.28e-05	0.214884	0.913	0.907	0.38045	0
ERBIN	1.4e-05	1.16667	0.109	0.069	0.415385	0
HES4	1.42e-05	0.841627	0.137	0.12	0.420704	0
RARRES1	1.48e-05	0.826847	0.207	0.156	0.441223	0
NCF4	1.51e-05	0.603186	0.268	0.211	0.449762	0
BUD23	1.64e-05	0.954782	0.135	0.076	0.488106	0
CNRIP1	1.78e-05	0.540407	0.393	0.315	0.527968	0
HIST1H1D	1.85e-05	0.680805	0.168	0.152	0.550746	0
TUT7	1.96e-05	1.40633	0.091	0.043	0.582378	0
CFAP20	2.03e-05	1.35124	0.073	0.045	0.603089	0
TLN1	2.15e-05	0.356269	0.439	0.426	0.637622	0
HS3ST1	2.37e-05	0.666868	0.279	0.212	0.704188	0
HACD1	2.43e-05	1.59291	0.068	0.025	0.722147	0
ZSWIM7	2.49e-05	0.644283	0.183	0.161	0.73853	0
MEIS2	2.57e-05	0.61937	0.279	0.229	0.764687	0
CLNS1A	2.89e-05	0.384939	0.268	0.262	0.858592	0
HACD2	2.98e-05	1.85615	0.057	0.021	0.886739	0
IRF2	3.01e-05	0.453079	0.187	0.179	0.895431	0
CD48	3.1e-05	0.419997	0.412	0.37	0.920681	0
HSPA1A	2.27e-94	1.71581	0.976	0.678	6.74e-90	1
HSPA1B	5.88e-89	1.69296	0.927	0.55	1.75e-84	1
DNAJB1	7.32e-76	1.52128	0.945	0.63	2.18e-71	1
HSP90AA1	4.29e-67	1.09095	1	0.945	1.27e-62	1
DNAJA1	5.05e-61	1.06257	0.971	0.762	1.5e-56	1
HSPH1	2.71e-57	1.32922	0.88	0.51	8.06e-53	1
HSPE1	1.05e-45	1.19614	0.877	0.626	3.13e-41	1
DNAJB4	2.77e-44	1.86676	0.594	0.254	8.23e-40	1
JUN	4.22e-44	0.975742	0.99	0.872	1.25e-39	1
HSPA8	2.14e-42	1.01223	0.921	0.687	6.35e-38	1
HSP90AB1	8.92e-41	0.729665	0.995	0.961	2.65e-36	1
HSPD1	1.66e-40	1.14215	0.84	0.589	4.95e-36	1
PPP1R15A	5.54e-36	0.770621	0.963	0.832	1.65e-31	1
UBB	5.08e-33	0.669275	0.99	0.944	1.51e-28	1
ZFAND2A	1.26e-30	1.66303	0.495	0.196	3.75e-26	1
UBC	4.28e-29	0.699888	0.961	0.886	1.27e-24	1
KLF4	5.64e-27	1.52221	0.508	0.238	1.68e-22	1
KLF2	2.3e-25	1.26578	0.681	0.45	6.83e-21	1
EGR1	6.88e-25	0.854694	0.914	0.768	2.04e-20	1
FOSB	1.39e-24	0.520926	0.984	0.922	4.13e-20	1
UBE2S	6.73e-23	0.844893	0.785	0.539	2e-18	1
DYNLL1	7.42e-23	0.727931	0.893	0.798	2.2e-18	1
FOS	3.32e-22	0.834848	0.932	0.818	9.88e-18	1
IER5	2.09e-21	1.09468	0.662	0.419	6.21e-17	1
NEU1	3.04e-21	1.20374	0.518	0.279	9.03e-17	1
PTGS2	3.74e-21	0.960652	0.704	0.446	1.11e-16	1
DNAJA4	5.12e-20	1.52339	0.369	0.148	1.52e-15	1
MRPL18	5.85e-20	1.29376	0.487	0.261	1.74e-15	1
CITED2	7.99e-20	1.4371	0.432	0.24	2.37e-15	1
NFKBIZ	8.4e-18	0.583027	0.893	0.705	2.5e-13	1
EGR3	1.41e-17	1.01059	0.602	0.367	4.19e-13	1
EIF5	7.1e-17	0.598869	0.835	0.655	2.11e-12	1
AMD1	9.69e-17	0.887096	0.665	0.449	2.88e-12	1
DDX3X	2.34e-16	0.641761	0.84	0.699	6.94e-12	1
DDIT3	6.1e-15	1.15145	0.458	0.257	1.81e-10	1
SELK	2.9e-14	0.967648	0.508	0.296	8.61e-10	1
CHORDC1	6.51e-14	0.882969	0.5	0.289	1.93e-09	1
MYADM	7.51e-14	0.570411	0.783	0.587	2.23e-09	1
BRD2	8.65e-14	0.815043	0.673	0.492	2.57e-09	1
HSPB1	9.21e-14	1.10278	0.568	0.385	2.74e-09	1
DEDD2	1.22e-13	1.2375	0.298	0.127	3.63e-09	1
BAG3	2.31e-13	1.6642	0.238	0.089	6.87e-09	1
SNHG8	2.5e-13	0.685158	0.702	0.54	7.43e-09	1
CD69	2.55e-13	0.502724	0.94	0.884	7.58e-09	1
ATF3	3.21e-13	0.850838	0.592	0.379	9.53e-09	1
TNFSF9	3.98e-13	1.69079	0.228	0.086	1.18e-08	1
TSC22D2	1.02e-12	0.86223	0.552	0.369	3.02e-08	1
MIR24-2	1.25e-12	0.962982	0.403	0.214	3.71e-08	1
SGK1	2.06e-12	0.739116	0.699	0.515	6.12e-08	1
JUNB	3.72e-12	0.489618	0.945	0.892	1.11e-07	1
GNB2L1	1.34e-11	0.829617	0.49	0.3	3.99e-07	1
DDX5	1.45e-11	0.355938	0.963	0.88	4.31e-07	1
FKBP4	1.63e-11	1.26567	0.304	0.146	4.85e-07	1
GPX1	1.73e-11	0.748955	0.445	0.257	5.13e-07	1
CACYBP	2.1e-11	0.70465	0.531	0.339	6.24e-07	1
C1orf63	2.15e-11	0.918052	0.44	0.259	6.4e-07	1
DNAJB6	2.17e-11	0.547031	0.699	0.523	6.46e-07	1
IER2	2.92e-11	0.545843	0.924	0.847	8.68e-07	1
RASGEF1B	4.33e-11	0.550277	0.613	0.416	1.29e-06	1
DUSP1	4.86e-11	0.56068	0.88	0.764	1.45e-06	1
ANKRD28	1.41e-10	0.609269	0.67	0.495	4.2e-06	1
CKS2	2.01e-10	0.810205	0.503	0.323	5.98e-06	1
SRSF7	2.58e-10	0.529885	0.783	0.626	7.66e-06	1
TUBB4B	2.99e-10	0.557947	0.696	0.525	8.9e-06	1
ATP5E	3.11e-10	0.589837	0.458	0.283	9.23e-06	1
ATP5G2	3.12e-10	0.810259	0.408	0.236	9.28e-06	1
SNHG12	4.09e-10	1.1591	0.301	0.164	1.22e-05	1
EIF1	4.1e-10	0.233354	0.984	0.982	1.22e-05	1
EIF4A3	6.59e-10	0.612428	0.592	0.424	1.96e-05	1
CLK1	1.21e-09	0.644132	0.634	0.471	3.61e-05	1
ARF4	3.13e-09	0.815917	0.461	0.318	9.29e-05	1
NR4A1	4.14e-09	0.415064	0.864	0.738	0.000123018	1
ANKRD37	4.38e-09	0.908763	0.343	0.191	0.000130122	1
ODC1	4.59e-09	0.887611	0.406	0.253	0.000136454	1
ZC3HAV1	5.52e-09	0.878385	0.455	0.313	0.000163968	1
U2AF1	5.75e-09	0.531269	0.424	0.266	0.000171001	1
WASH4P	7.19e-09	1.50975	0.165	0.061	0.000213651	1
PPP1R10	7.34e-09	0.649393	0.602	0.446	0.000218253	1
C1orf186	1.09e-08	0.779935	0.393	0.236	0.000322778	1
C19orf43	1.13e-08	0.933967	0.322	0.178	0.000335842	1
FTL	1.21e-08	0.253447	0.992	0.99	0.000359891	1
ANXA1	1.47e-08	0.342707	0.969	0.919	0.000435403	1
AHSA1	1.48e-08	0.79388	0.387	0.235	0.000439692	1
EIF4A2	2.45e-08	0.524124	0.704	0.587	0.000726916	1
ATP5L	2.69e-08	0.488387	0.38	0.238	0.00080003	1
NR4A2	3.78e-08	0.570014	0.798	0.677	0.00112378	1
TCP1	5.12e-08	0.562443	0.508	0.346	0.00152142	1
SIK1	5.34e-08	0.892956	0.317	0.18	0.00158629	1
PLK2	5.6e-08	1.30762	0.191	0.086	0.00166337	1
KCNQ1OT1	5.76e-08	0.568073	0.55	0.396	0.00171148	1
LTC4S	6.3e-08	-0.444359	0.785	0.782	0.00187173	1
HEXIM1	7.01e-08	0.748475	0.482	0.328	0.00208313	1
ARL6IP1	8.48e-08	0.634551	0.51	0.357	0.00252057	1
ZFAS1	8.82e-08	0.470738	0.767	0.627	0.00262074	1
C14orf166	1.03e-07	1.04605	0.217	0.103	0.0030542	1
IER5L	1.12e-07	1.15939	0.22	0.113	0.00333974	1
MYLIP	1.15e-07	0.726647	0.372	0.227	0.00340445	1
NHP2L1	1.24e-07	0.590682	0.314	0.181	0.00367381	1
RPL22L1	1.27e-07	0.696024	0.505	0.376	0.00378607	1
SERPINH1	1.38e-07	1.91954	0.126	0.054	0.00409543	1
HSPA6	1.48e-07	2.12011	0.149	0.069	0.00440328	1
SLC38A2	1.67e-07	0.63131	0.55	0.398	0.0049612	1
GLTSCR2	1.76e-07	0.821777	0.304	0.172	0.00523157	1
SETD5-AS1	1.82e-07	0.937333	0.277	0.153	0.00541276	1
FSCN1	2.35e-07	1.44869	0.144	0.055	0.00698032	1
TMEM66	2.5e-07	0.616948	0.393	0.248	0.00743212	1
ELF1	2.66e-07	0.413268	0.817	0.712	0.00791337	1
ERO1LB	3e-07	1.0841	0.212	0.103	0.00892189	1
SDPR	3.03e-07	0.739453	0.291	0.163	0.00899942	1
SRSF3	4.26e-07	0.546154	0.668	0.568	0.0126509	1
TOB1	4.7e-07	0.716512	0.424	0.284	0.0139783	1
IER3	4.86e-07	0.441071	0.628	0.477	0.0144345	1
H3F3B	5.26e-07	0.192558	0.997	0.995	0.0156434	1
GTF2B	5.53e-07	0.570376	0.5	0.354	0.0164302	1
BTG2	6.68e-07	0.226376	0.901	0.792	0.01985	1
H2AFZ	7.72e-07	0.540353	0.686	0.582	0.0229346	1
TCEB2	9.66e-07	0.785109	0.27	0.151	0.0287082	1
EGR2	9.98e-07	1.43662	0.128	0.048	0.0296639	1
ATP5J	1.11e-06	0.758958	0.277	0.159	0.0330395	1
GSTP1	1.11e-06	-0.305082	0.558	0.503	0.033079	1
RP1-313I6.12	1.12e-06	1.49274	0.099	0.032	0.0331991	1
MTRNR2L2	1.19e-06	1.09154	0.131	0.052	0.0352866	1
FAM46A	1.31e-06	0.718209	0.233	0.124	0.038828	1
GATA2	1.43e-06	0.327492	0.877	0.783	0.0425272	1
ATP5G3	1.65e-06	0.747419	0.262	0.148	0.0489039	1
AZIN1	1.71e-06	0.599861	0.372	0.238	0.050699	1
ATP5C1	1.96e-06	0.550979	0.246	0.144	0.0582924	1
EMR2	1.98e-06	0.74713	0.238	0.129	0.058876	1
ITM2B	2.5e-06	-0.316744	0.911	0.899	0.0742289	1
CD83	2.93e-06	0.470761	0.681	0.554	0.0870049	1
SFPQ	3.03e-06	0.326521	0.759	0.631	0.0900215	1
HSPA5	3.59e-06	0.431348	0.767	0.642	0.106656	1
HNRNPU-AS1	4.42e-06	1.20932	0.152	0.069	0.131436	1
HBP1	5.87e-06	0.761737	0.317	0.22	0.17456	1
TMEM261	7.17e-06	1.73384	0.081	0.024	0.213086	1
FUS	7.24e-06	0.385621	0.751	0.643	0.215192	1
WSB1	7.38e-06	0.516404	0.636	0.525	0.219301	1
GLA	8.21e-06	0.851199	0.249	0.163	0.243988	1
JUND	9.56e-06	0.214336	0.966	0.953	0.284058	1
SRSF2	1.15e-05	0.383598	0.702	0.576	0.341104	1
SVOPL	1.4e-05	0.34277	0.301	0.197	0.414766	1
EEF1A1	1.45e-05	0.13003	1	0.997	0.432288	1
SDCBP	1.67e-05	0.269873	0.835	0.738	0.497098	1
EIF4A1	1.74e-05	0.407261	0.592	0.461	0.516884	1
USMG5	1.77e-05	0.775386	0.257	0.151	0.525312	1
CST3	2e-05	-0.222362	0.864	0.828	0.592937	1
INTS6	2.01e-05	0.502964	0.539	0.414	0.596924	1
BTG1	2.24e-05	0.156016	0.94	0.87	0.665719	1
C11orf31	2.24e-05	0.912926	0.207	0.113	0.666805	1
CYB5D1	2.32e-05	1.08583	0.178	0.107	0.688553	1
RILPL2	2.45e-05	0.596171	0.343	0.227	0.727987	1
PDE4C	2.88e-05	1.7008	0.073	0.022	0.855382	1
H2AFX	3.27e-05	0.519752	0.309	0.199	0.970909	1
CCL5	7.56e-87	5.97668	0.719	0.044	2.25e-82	2
CD2	8.77e-87	6.64331	0.636	0.011	2.61e-82	2
NKG7	2.96e-71	4.98433	0.678	0.069	8.78e-67	2
CD3D	2.47e-70	5.64376	0.562	0.013	7.34e-66	2
IL32	2.6e-65	3.87099	0.736	0.088	7.74e-61	2
TRBC2	1.64e-59	6.56045	0.463	0.008	4.86e-55	2
GZMA	1.35e-58	5.40524	0.521	0.02	4e-54	2
CD3E	9.46e-58	5.0705	0.496	0.015	2.81e-53	2
LCK	1.44e-57	6.3307	0.43	0.005	4.28e-53	2
TRAC	2.66e-57	5.65848	0.455	0.008	7.92e-53	2
TRBC1	1.71e-55	6.57752	0.421	0.006	5.08e-51	2
CYTIP	8.75e-53	5.02265	0.488	0.02	2.6e-48	2
KLRB1	2.68e-51	5.93544	0.413	0.008	7.96e-47	2
CD3G	1.62e-49	5.49985	0.413	0.009	4.83e-45	2
LSP1	2.23e-46	4.49084	0.471	0.025	6.61e-42	2
PRDM1	3.15e-45	4.6195	0.388	0.011	9.36e-41	2
GZMM	2.86e-44	5.1848	0.372	0.008	8.5e-40	2
IL7R	3.37e-44	5.69074	0.421	0.023	1e-39	2
ETS1	1.92e-43	3.79436	0.512	0.042	5.72e-39	2
CD247	5.01e-43	5.48795	0.364	0.008	1.49e-38	2
SPOCK2	1.61e-42	5.22925	0.364	0.009	4.8e-38	2
IL10RA	3.17e-41	6.05019	0.331	0.006	9.41e-37	2
EVL	4.79e-41	3.42085	0.537	0.058	1.42e-36	2
PRF1	1.25e-39	6.85227	0.314	0.005	3.73e-35	2
HOPX	1.56e-39	6.56052	0.289	0.002	4.63e-35	2
GZMK	5.41e-38	5.35932	0.364	0.016	1.61e-33	2
CXCR4	3.29e-37	2.36152	0.694	0.147	9.77e-33	2
GIMAP7	4.92e-37	4.30439	0.421	0.031	1.46e-32	2
CD96	8.99e-36	4.92034	0.306	0.007	2.67e-31	2
GZMH	1.79e-34	6.03451	0.306	0.009	5.31e-30	2
CORO1A	8.25e-34	2.87777	0.587	0.126	2.45e-29	2
SYNE2	8.77e-34	3.17271	0.471	0.052	2.61e-29	2
KLRD1	1.36e-32	5.69293	0.298	0.011	4.03e-28	2
GIMAP4	1.14e-31	4.17597	0.339	0.018	3.39e-27	2
GNLY	3.08e-30	6.02825	0.281	0.022	9.15e-26	2
EMB	5.77e-30	3.57266	0.339	0.022	1.71e-25	2
PYHIN1	9.7e-30	6.57391	0.231	0.003	2.88e-25	2
CD27	2.14e-29	5.70953	0.248	0.005	6.36e-25	2
SIT1	2.39e-29	5.03015	0.223	0.003	7.09e-25	2
ISG20	1.12e-28	3.75622	0.339	0.024	3.34e-24	2
SAMD3	8.32e-28	5.12844	0.231	0.004	2.47e-23	2
FYB1	8.91e-28	2.92298	0.438	0.059	2.65e-23	2
LTB	7.06e-27	4.05614	0.397	0.056	2.1e-22	2
LINC01871	7.59e-27	6.48387	0.207	0.002	2.25e-22	2
CD8B	7.62e-27	6.06762	0.198	0.002	2.26e-22	2
ZAP70	1.61e-26	5.05647	0.223	0.004	4.77e-22	2
IFNG	1.87e-26	6.09784	0.223	0.004	5.57e-22	2
CD7	2.14e-26	3.70856	0.355	0.044	6.36e-22	2
ITGB2	3.9e-26	2.71493	0.496	0.096	1.16e-21	2
PRKCH	4.32e-26	4.15667	0.273	0.013	1.28e-21	2
CEMIP2	9.24e-26	3.97359	0.281	0.016	2.75e-21	2
CLIC3	2.78e-25	5.33991	0.223	0.006	8.27e-21	2
TUBA4A	6.5e-25	3.50358	0.322	0.028	1.93e-20	2
CD8A	7.82e-25	6.11961	0.207	0.004	2.32e-20	2
CLEC2D	1.28e-24	3.75843	0.298	0.022	3.82e-20	2
GZMB	2.21e-24	4.9422	0.248	0.012	6.56e-20	2
ARL4C	5.69e-24	2.00339	0.587	0.156	1.69e-19	2
INPP4B	7.14e-23	2.90697	0.289	0.026	2.12e-18	2
LINC00861	7.76e-23	6.47577	0.174	0.002	2.31e-18	2
XCL2	1.76e-22	5.78272	0.198	0.005	5.23e-18	2
PARP8	2.64e-22	3.40322	0.306	0.03	7.86e-18	2
EOMES	2.8e-22	9.00902	0.14	0	8.31e-18	2
PTPRC	3.61e-22	1.41124	0.752	0.48	1.07e-17	2
C12orf75	3.75e-22	2.76011	0.331	0.039	1.12e-17	2
BCL11B	5.05e-22	4.58242	0.19	0.004	1.5e-17	2
RASGRP1	8.82e-22	4.57022	0.215	0.008	2.62e-17	2
SH2D1A	3.65e-21	5.4784	0.182	0.004	1.08e-16	2
HCST	4.74e-21	1.53372	0.736	0.322	1.41e-16	2
CD6	9.34e-21	4.82947	0.182	0.004	2.78e-16	2
SLFN12L	1.24e-20	6.37206	0.174	0.003	3.67e-16	2
PLAC8	1.35e-20	5.05151	0.182	0.004	4.01e-16	2
PDE4B	2.82e-20	3.40554	0.264	0.023	8.38e-16	2
GBP5	3.28e-20	3.50192	0.24	0.017	9.74e-16	2
PFN1	4.4e-20	1.01238	0.917	0.685	1.31e-15	2
IL2RG	4.83e-20	2.32275	0.421	0.085	1.44e-15	2
TRGC2	1.7e-19	5.98289	0.165	0.003	5.06e-15	2
SAMHD1	1.8e-19	2.79677	0.273	0.028	5.35e-15	2
ITGAL	2.91e-19	4.27229	0.215	0.012	8.66e-15	2
STK17A	3.16e-19	1.97162	0.521	0.147	9.39e-15	2
THEMIS	3.5e-19	5.5534	0.14	0.001	1.04e-14	2
ACAP1	4.87e-19	2.1507	0.455	0.11	1.45e-14	2
SLC38A1	6.06e-19	2.98246	0.289	0.034	1.8e-14	2
MDFIC	1.12e-18	3.68031	0.215	0.013	3.32e-14	2
FGFBP2	1.67e-18	6.64846	0.157	0.004	4.97e-14	2
RORA	2.18e-18	3.58237	0.248	0.023	6.49e-14	2
XCL1	2.27e-18	5.86583	0.157	0.003	6.75e-14	2
ARAP2	2.33e-18	3.76732	0.207	0.012	6.91e-14	2
IL2RB	5.28e-18	6.60054	0.14	0.002	1.57e-13	2
CXCR6	5.52e-18	6.23371	0.14	0.002	1.64e-13	2
TMSB4X	1.07e-17	0.73152	0.992	0.975	3.19e-13	2
GATA3	1.23e-17	6.35848	0.132	0.001	3.67e-13	2
SELL	2.25e-17	5.04885	0.165	0.006	6.7e-13	2
SP140	2.25e-17	4.82181	0.149	0.003	6.7e-13	2
TIGIT	2.7e-17	5.55167	0.14	0.002	8.03e-13	2
PSTPIP1	2.72e-17	5.45695	0.14	0.002	8.1e-13	2
STAT4	3.09e-17	4.18069	0.165	0.006	9.18e-13	2
SIRPG	3.18e-17	8.39356	0.107	0	9.44e-13	2
TXNIP	3.47e-17	1.20204	0.884	0.656	1.03e-12	2
SYTL1	4.08e-17	4.0626	0.182	0.009	1.21e-12	2
KIAA1551	4.33e-17	2.08083	0.446	0.116	1.29e-12	2
TNFRSF1B	5.08e-17	2.90434	0.215	0.018	1.51e-12	2
FLT3LG	6.58e-17	3.92261	0.182	0.009	1.96e-12	2
TC2N	9.71e-17	3.9277	0.165	0.007	2.88e-12	2
APOBEC3G	1.32e-16	2.40054	0.364	0.075	3.92e-12	2
RPL28	2.09e-16	0.540835	0.992	0.985	6.22e-12	2
SPON2	3.48e-16	4.55904	0.19	0.016	1.03e-11	2
LBH	3.69e-16	2.19975	0.38	0.085	1.1e-11	2
JAK1	4.95e-16	1.50717	0.612	0.243	1.47e-11	2
CCSER2	5.01e-16	2.43697	0.306	0.051	1.49e-11	2
DUSP2	7.67e-16	1.02549	0.719	0.335	2.28e-11	2
PREX1	8e-16	4.12383	0.165	0.008	2.38e-11	2
CST7	1.08e-15	1.47026	0.669	0.311	3.22e-11	2
MYBL1	1.25e-15	4.85147	0.149	0.005	3.71e-11	2
APBB1IP	1.46e-15	1.45469	0.405	0.113	4.35e-11	2
DOK2	1.49e-15	2.03598	0.355	0.079	4.44e-11	2
ARHGAP9	1.57e-15	2.62127	0.256	0.035	4.68e-11	2
2024-09-01	2.16e-15	2.02662	0.355	0.079	6.43e-11	2
SCML4	2.39e-15	7.2873	0.116	0.001	7.1e-11	2
TBC1D10C	3.2e-15	2.00186	0.322	0.065	9.52e-11	2
ZFP36L2	3.64e-15	1.13386	0.843	0.579	1.08e-10	2
PDCD1	3.72e-15	6.05615	0.107	0.001	1.11e-10	2
RARRES3	5.08e-15	1.29518	0.554	0.204	1.51e-10	2
IPCEF1	6.08e-15	6.1837	0.124	0.002	1.81e-10	2
HLA-DPB1	6.12e-15	1.10501	0.537	0.199	1.82e-10	2
AC058791.1	6.39e-15	2.99533	0.231	0.027	1.9e-10	2
CLEC2B	8.1e-15	1.70172	0.512	0.179	2.41e-10	2
TRGC1	1.03e-14	8.56877	0.091	0	3.06e-10	2
CCL4	1.05e-14	1.0324	0.587	0.233	3.11e-10	2
TRIM22	1.47e-14	2.64895	0.248	0.035	4.36e-10	2
GPR171	1.6e-14	4.86106	0.132	0.004	4.74e-10	2
CD5	1.61e-14	4.49263	0.124	0.003	4.79e-10	2
NCR3	1.9e-14	5.49522	0.132	0.004	5.65e-10	2
GPRIN3	2.04e-14	3.00342	0.182	0.015	6.07e-10	2
PTGDR	2.24e-14	5.17213	0.107	0.001	6.66e-10	2
BIN1	2.9e-14	3.13132	0.19	0.017	8.61e-10	2
HINT1	3.59e-14	0.914195	0.719	0.355	1.07e-09	2
TRAT1	4.34e-14	5.77043	0.107	0.001	1.29e-09	2
LINC00513	4.52e-14	3.22557	0.165	0.012	1.34e-09	2
FAM129A	6.04e-14	2.80805	0.223	0.028	1.79e-09	2
RNF213	6.38e-14	1.71133	0.512	0.19	1.9e-09	2
GPR174	7.07e-14	6.40324	0.116	0.002	2.1e-09	2
CD52	7.18e-14	1.35946	0.661	0.345	2.13e-09	2
SH3BP5	7.54e-14	2.88217	0.182	0.017	2.24e-09	2
TTC39C	8.3e-14	3.2855	0.19	0.018	2.47e-09	2
LAIR2	8.55e-14	7.99557	0.099	0.001	2.54e-09	2
CCDC88C	1.16e-13	2.57785	0.198	0.022	3.44e-09	2
PPP2R5C	1.51e-13	1.44743	0.537	0.206	4.49e-09	2
FASLG	1.97e-13	4.53998	0.116	0.003	5.86e-09	2
PSIP1	2.06e-13	1.68656	0.372	0.101	6.12e-09	2
PCSK7	2.48e-13	1.21859	0.413	0.136	7.38e-09	2
CCDC107	2.57e-13	1.3765	0.397	0.123	7.63e-09	2
CTSC	2.9e-13	1.20276	0.488	0.181	8.61e-09	2
CRTAM	3.28e-13	4.32314	0.107	0.002	9.76e-09	2
FCGR3A	4.32e-13	2.82179	0.19	0.02	1.28e-08	2
LIMD2	4.4e-13	1.25361	0.537	0.213	1.31e-08	2
PCED1B	5.44e-13	3.26958	0.149	0.01	1.62e-08	2
DUSP4	6.47e-13	3.22229	0.182	0.018	1.92e-08	2
S1PR5	7.03e-13	6.20424	0.099	0.001	2.09e-08	2
TAGAP	7.12e-13	1.70166	0.38	0.109	2.11e-08	2
MGAT4A	7.18e-13	2.03822	0.248	0.045	2.13e-08	2
OCIAD2	7.68e-13	1.2559	0.38	0.12	2.28e-08	2
SYNE1	8.33e-13	2.10029	0.264	0.051	2.48e-08	2
RGCC	8.53e-13	2.15967	0.314	0.072	2.53e-08	2
PPP2R2B	1.15e-12	3.83846	0.107	0.003	3.41e-08	2
AC243960.1	1.17e-12	5.48784	0.107	0.002	3.49e-08	2
ATM	1.32e-12	1.36509	0.38	0.118	3.91e-08	2
SH2D2A	1.54e-12	2.76179	0.165	0.016	4.59e-08	2
ITK	1.68e-12	2.11473	0.24	0.042	4.98e-08	2
AAK1	1.76e-12	1.42471	0.43	0.143	5.24e-08	2
PSMB9	2.17e-12	1.27927	0.612	0.294	6.45e-08	2
PTGDS	2.32e-12	7.93995	0.107	0.003	6.88e-08	2
KLRC1	2.8e-12	5.26203	0.099	0.002	8.32e-08	2
TMSB10	2.96e-12	0.566963	1	0.964	8.79e-08	2
ICAM3	3.11e-12	1.49153	0.339	0.094	9.23e-08	2
2024-09-06	3.78e-12	1.33685	0.413	0.139	1.12e-07	2
GLG1	4.08e-12	2.76594	0.182	0.02	1.21e-07	2
TXK	4.47e-12	2.63036	0.165	0.017	1.33e-07	2
CRYBG1	5.67e-12	3.28055	0.157	0.013	1.68e-07	2
TRG-AS1	5.88e-12	3.70593	0.149	0.011	1.75e-07	2
LY6E	6.4e-12	1.06956	0.496	0.198	1.9e-07	2
CTSW	6.58e-12	1.60778	0.479	0.2	1.95e-07	2
RNF166	8.13e-12	1.3499	0.314	0.089	2.42e-07	2
TBX21	9.43e-12	4.30672	0.107	0.003	2.8e-07	2
SLA2	1.14e-11	4.60483	0.099	0.002	3.39e-07	2
ANKRD44	1.28e-11	0.780385	0.455	0.193	3.8e-07	2
UCP2	1.53e-11	1.50963	0.372	0.116	4.55e-07	2
CISH	1.8e-11	3.47847	0.157	0.015	5.35e-07	2
SMAP2	1.81e-11	1.42193	0.521	0.221	5.38e-07	2
BCL2	2.05e-11	1.54706	0.397	0.13	6.09e-07	2
EML4	2.58e-11	1.40351	0.405	0.14	7.68e-07	2
ATF7IP2	2.71e-11	2.95524	0.149	0.013	8.06e-07	2
KLRF1	3.41e-11	5.15258	0.107	0.004	1.01e-06	2
TSPAN5	3.76e-11	4.85729	0.107	0.004	1.12e-06	2
AOAH	5.26e-11	4.78137	0.099	0.003	1.56e-06	2
PIM1	5.58e-11	2.29871	0.24	0.047	1.66e-06	2
TNFSF14	6.18e-11	1.99531	0.174	0.026	1.84e-06	2
ANXA2	6.29e-11	1.31439	0.298	0.084	1.87e-06	2
ABI3	6.84e-11	3.81534	0.107	0.004	2.03e-06	2
ADGRE5	7.46e-11	1.52678	0.364	0.115	2.22e-06	2
ATP8A1	7.74e-11	2.06892	0.14	0.016	2.3e-06	2
IFITM1	8.28e-11	2.88057	0.174	0.022	2.46e-06	2
MYO1G	9.01e-11	1.29883	0.273	0.077	2.68e-06	2
LBR	9.02e-11	2.64047	0.198	0.031	2.68e-06	2
LYAR	9.12e-11	1.4811	0.298	0.083	2.71e-06	2
MZT2A	1.15e-10	1.00814	0.347	0.122	3.43e-06	2
CD74	1.16e-10	0.718319	0.628	0.322	3.45e-06	2
ITGB1	1.22e-10	1.0826	0.57	0.269	3.62e-06	2
DEF6	1.4e-10	1.43361	0.298	0.085	4.16e-06	2
CNOT6L	1.45e-10	1.23334	0.388	0.138	4.32e-06	2
EPHA1-AS1	1.54e-10	4.35871	0.091	0.002	4.57e-06	2
UTRN	1.55e-10	1.36536	0.38	0.133	4.61e-06	2
LAG3	1.78e-10	4.05004	0.107	0.005	5.29e-06	2
SPTAN1	1.88e-10	1.41153	0.364	0.12	5.58e-06	2
HLA-DPA1	1.89e-10	0.820109	0.529	0.24	5.63e-06	2
MPZL3	1.99e-10	5.53396	0.091	0.002	5.9e-06	2
PDE7A	2.09e-10	2.34785	0.215	0.039	6.22e-06	2
PAXX	2.19e-10	1.6816	0.298	0.081	6.5e-06	2
BIN2	2.66e-10	1.30543	0.405	0.148	7.9e-06	2
RUNX3	2.91e-10	1.26378	0.446	0.177	8.65e-06	2
UBASH3A	3.03e-10	5.84943	0.074	0.001	9.01e-06	2
CCDC12	3.3e-10	0.956101	0.504	0.226	9.8e-06	2
DTHD1	3.33e-10	7.32225	0.074	0.001	9.88e-06	2
ZNF831	3.41e-10	7.08788	0.074	0.001	1.01e-05	2
PLEKHF1	3.55e-10	4.09067	0.099	0.004	1.06e-05	2
ABHD17A	3.6e-10	1.43824	0.413	0.153	1.07e-05	2
CBLB	3.88e-10	2.48956	0.207	0.037	1.15e-05	2
CRIP1	4.1e-10	1.87018	0.248	0.058	1.22e-05	2
SLAMF7	4.18e-10	4.03776	0.083	0.002	1.24e-05	2
TRDC	4.21e-10	4.86547	0.099	0.004	1.25e-05	2
USP1	4.33e-10	0.889933	0.273	0.091	1.29e-05	2
DOCK8	5.39e-10	1.23038	0.388	0.144	1.6e-05	2
CDC42SE2	5.58e-10	1.14774	0.479	0.204	1.66e-05	2
PTPRCAP	6.03e-10	4.83539	0.107	0.006	1.79e-05	2
SRP9	6.1e-10	0.544628	0.488	0.247	1.81e-05	2
LINC01934	6.2e-10	6.26545	0.083	0.002	1.84e-05	2
TNFRSF25	6.33e-10	4.87313	0.091	0.003	1.88e-05	2
RABGAP1L	7.06e-10	1.70565	0.248	0.061	2.1e-05	2
ARHGAP45	9.04e-10	1.84226	0.207	0.041	2.69e-05	2
HCG18	1.03e-09	0.46696	0.223	0.081	3.06e-05	2
DICER1	1.19e-09	0.525464	0.289	0.119	3.55e-05	2
GIMAP1	1.25e-09	1.99557	0.24	0.056	3.7e-05	2
EXOG	1.3e-09	2.50394	0.14	0.017	3.86e-05	2
GBP4	1.37e-09	1.29325	0.223	0.06	4.08e-05	2
PTPN4	1.4e-09	1.85243	0.198	0.04	4.15e-05	2
S1PR4	1.41e-09	3.04664	0.116	0.009	4.18e-05	2
BTG1	1.6e-09	0.594932	0.95	0.88	4.77e-05	2
RIPOR2	1.71e-09	1.93528	0.248	0.06	5.08e-05	2
AC025164.1	1.73e-09	2.35745	0.157	0.022	5.14e-05	2
OXNAD1	1.93e-09	1.61235	0.289	0.084	5.72e-05	2
RCSD1	2.05e-09	0.967684	0.322	0.117	6.09e-05	2
ITGB2-AS1	2.11e-09	4.37444	0.083	0.002	6.26e-05	2
WIPF1	2.31e-09	0.982614	0.488	0.221	6.87e-05	2
CD47	2.37e-09	0.467854	0.446	0.226	7.03e-05	2
XRN1	2.38e-09	0.427915	0.339	0.155	7.06e-05	2
CASP8	2.57e-09	1.22557	0.289	0.094	7.62e-05	2
IKZF1	2.59e-09	1.18206	0.545	0.269	7.7e-05	2
SP110	2.63e-09	0.894389	0.38	0.154	7.8e-05	2
RPLP2	2.84e-09	0.424297	0.992	0.966	8.44e-05	2
MMP25-AS1	2.85e-09	3.65189	0.116	0.009	8.47e-05	2
S100A10	3.08e-09	0.51357	0.81	0.53	9.15e-05	2
DENND2D	3.17e-09	1.27151	0.256	0.075	9.42e-05	2
GMFG	3.38e-09	0.737587	0.744	0.459	0.000100495	2
MCUB	3.39e-09	2.32931	0.124	0.013	0.000100787	2
UQCR11	3.47e-09	0.658878	0.562	0.297	0.000102986	2
IKZF3	3.56e-09	0.810285	0.43	0.193	0.000105884	2
RHOC	4.12e-09	0.882037	0.397	0.17	0.000122528	2
PIP4K2A	4.24e-09	0.804033	0.521	0.259	0.000125887	2
NCK2	4.47e-09	1.68304	0.182	0.036	0.000132895	2
MYO1F	4.6e-09	1.02731	0.273	0.094	0.000136808	2
FCMR	5.25e-09	6.08647	0.066	0.001	0.000155967	2
TTC16	5.26e-09	6.04819	0.066	0.001	0.000156244	2
GBP2	5.37e-09	0.933426	0.289	0.101	0.00015963	2
CCR6	5.67e-09	4.08241	0.083	0.003	0.000168513	2
FMNL1	5.89e-09	1.0847	0.397	0.161	0.000174908	2
HLA-F	6.24e-09	0.804934	0.504	0.245	0.000185325	2
CDKN1B	7.16e-09	1.17432	0.347	0.131	0.000212657	2
FBXO32	7.54e-09	3.61621	0.107	0.008	0.000223955	2
SNRK	7.93e-09	1.77363	0.223	0.055	0.000235758	2
CD40LG	8.13e-09	5.75598	0.074	0.002	0.000241652	2
CTLA4	8.17e-09	6.04087	0.074	0.002	0.000242664	2
MS4A1	8.48e-09	4.75773	0.074	0.002	0.000252012	2
AES	9.05e-09	0.994718	0.587	0.309	0.000268904	2
SLF1	9.13e-09	2.05766	0.19	0.038	0.000271365	2
HELB	9.39e-09	2.28686	0.149	0.022	0.000279036	2
FNBP1	9.67e-09	1.01416	0.438	0.192	0.000287247	2
APOL3	9.75e-09	1.94923	0.149	0.025	0.000289597	2
STK10	1.01e-08	1.29304	0.24	0.07	0.00030039	2
TGFBR3	1.02e-08	3.53592	0.083	0.003	0.00030375	2
ZEB1	1.04e-08	2.53218	0.116	0.012	0.000307795	2
SIRT7	1.15e-08	1.16491	0.273	0.089	0.000342966	2
SORL1	1.23e-08	1.70065	0.223	0.055	0.000365202	2
DGKZ	1.27e-08	1.28032	0.347	0.128	0.000377507	2
HLA-DRA	1.31e-08	0.636743	0.463	0.214	0.000388437	2
ARID4A	1.34e-08	0.349452	0.421	0.224	0.000397655	2
ARF5	1.43e-08	0.505349	0.298	0.128	0.00042444	2
CISD3	1.45e-08	1.43234	0.273	0.085	0.000430562	2
PDE4D	1.51e-08	1.11714	0.223	0.067	0.000448357	2
GYPC	1.57e-08	0.656697	0.421	0.202	0.000466605	2
CCM2	1.71e-08	1.18899	0.264	0.083	0.00050671	2
KRT86	1.77e-08	6.95282	0.066	0.001	0.000526903	2
KLRC4	1.8e-08	7.15186	0.05	0	0.000534686	2
TPSB2	1.82e-08	-0.5405	0.736	0.606	0.000540434	2
PRH1	1.82e-08	1.48179	0.174	0.038	0.000541854	2
FLNA	1.88e-08	0.383341	0.339	0.158	0.000557941	2
ARID5A	2.1e-08	0.632982	0.306	0.126	0.000623554	2
CAMK4	2.12e-08	3.97481	0.074	0.002	0.000628707	2
CPNE3	2.25e-08	2.26681	0.132	0.017	0.00066908	2
SLAMF1	2.37e-08	3.5706	0.107	0.009	0.000704007	2
HSP90AB1	2.44e-08	-0.512975	0.983	0.967	0.000726121	2
CD28	2.69e-08	5.24882	0.066	0.001	0.000798031	2
ICOS	2.73e-08	6.04759	0.066	0.001	0.000812029	2
AP002387.2	2.74e-08	3.34003	0.099	0.007	0.000812764	2
CXCR3	2.86e-08	5.71158	0.066	0.001	0.000850308	2
ASCL2	2.87e-08	5.06533	0.074	0.002	0.000852459	2
ATP2B1	2.91e-08	0.842445	0.264	0.094	0.000865683	2
SYNRG	3.08e-08	1.16771	0.38	0.154	0.000914683	2
RCAN3	3.09e-08	1.84705	0.207	0.049	0.000919072	2
EPB41	3.35e-08	1.3516	0.256	0.077	0.000995393	2
BTK	3.5e-08	-0.635718	0.463	0.445	0.00103863	2
TANK	3.52e-08	1.00182	0.372	0.156	0.0010468	2
NDUFB8	3.56e-08	0.48233	0.471	0.252	0.0010584	2
PRMT2	3.64e-08	1.22801	0.488	0.237	0.0010831	2
HIST1H1D	3.73e-08	1.10236	0.364	0.145	0.0011085	2
CAPG	3.89e-08	-0.603181	0.76	0.753	0.00115465	2
STARD7	3.91e-08	0.741242	0.248	0.093	0.00116094	2
SLAMF6	3.99e-08	3.60833	0.091	0.006	0.0011864	2
RPS19	4.13e-08	0.462041	1	0.975	0.00122858	2
ARPC5L	4.18e-08	1.3167	0.298	0.102	0.00124301	2
VAMP8	4.23e-08	0.122224	0.769	0.56	0.00125671	2
GNG2	4.24e-08	1.71335	0.289	0.094	0.00125855	2
SP100	4.29e-08	0.734807	0.496	0.255	0.00127437	2
PITPNC1	4.31e-08	1.73213	0.231	0.062	0.0012803	2
RHEX	4.41e-08	-0.329935	0.612	0.476	0.00130909	2
LSM7	4.45e-08	0.429464	0.521	0.298	0.0013216	2
CFLAR	4.6e-08	1.12696	0.43	0.19	0.00136727	2
SLA	4.62e-08	0.822049	0.471	0.234	0.00137243	2
TAPBP	4.65e-08	0.494507	0.496	0.269	0.00138072	2
CCL3	4.83e-08	2.63651	0.19	0.041	0.00143511	2
PHRF1	4.97e-08	1.04435	0.165	0.043	0.00147539	2
AIP	5.01e-08	0.433111	0.438	0.24	0.0014899	2
SLC9A3R1	5.04e-08	0.572397	0.355	0.161	0.00149672	2
POLR2J3.1	5.27e-08	1.50952	0.339	0.127	0.00156652	2
SFI1	5.36e-08	1.86253	0.149	0.027	0.0015927	2
NLRC5	5.46e-08	2.35012	0.149	0.024	0.00162356	2
SHISAL2A	5.48e-08	4.87009	0.058	0.001	0.0016285	2
LEPROTL1	5.55e-08	0.353119	0.603	0.374	0.00164799	2
ACAP2	5.72e-08	0.391451	0.43	0.233	0.00170106	2
CCDC186	5.75e-08	1.29376	0.24	0.073	0.00170877	2
PTK2B	5.87e-08	1.13917	0.256	0.084	0.00174308	2
RAB27A	6.25e-08	1.43816	0.231	0.066	0.00185728	2
BAX	6.41e-08	0.781325	0.579	0.317	0.00190413	2
GLCCI1	6.71e-08	1.57962	0.157	0.032	0.00199366	2
AC026979.2	6.99e-08	2.22294	0.132	0.02	0.00207734	2
PPP4R3A	7.12e-08	0.712926	0.281	0.111	0.00211576	2
ATP5PF	7.13e-08	0.462502	0.545	0.325	0.00211791	2
AC245297.3	7.34e-08	0.961455	0.405	0.182	0.00218219	2
AKNA	7.35e-08	0.72811	0.372	0.167	0.00218447	2
ITGB7	7.41e-08	2.06162	0.215	0.054	0.00220206	2
RHOF	7.57e-08	1.49001	0.248	0.075	0.00224926	2
DGKA	7.72e-08	1.92605	0.124	0.019	0.00229455	2
UBXN4	7.81e-08	0.185256	0.62	0.421	0.00231946	2
PPM1K	8.27e-08	0.754314	0.306	0.128	0.00245603	2
RPS15A	8.43e-08	0.369621	1	0.978	0.00250368	2
GTF3A	9.45e-08	0.705097	0.471	0.239	0.00280952	2
HINT3	9.46e-08	1.45501	0.19	0.049	0.00281182	2
STX16	9.51e-08	1.09831	0.256	0.095	0.00282653	2
FNBP4	9.52e-08	0.676878	0.488	0.256	0.00282839	2
TMPO	9.73e-08	0.588711	0.289	0.127	0.00289058	2
TMC6	9.82e-08	1.10821	0.281	0.102	0.00291792	2
SPN	9.85e-08	0.845602	0.364	0.163	0.00292746	2
HIST1H1E	1.02e-07	0.818914	0.314	0.131	0.00302708	2
LY9	1.08e-07	4.94662	0.066	0.002	0.00321878	2
RBL2	1.16e-07	1.10674	0.298	0.109	0.00345714	2
SEM1	1.17e-07	0.492048	0.479	0.271	0.00347366	2
PPP2R1A	1.2e-07	0.353384	0.231	0.102	0.00355363	2
FTL	1.24e-07	-0.42621	1	0.99	0.00369313	2
NDUFA3	1.3e-07	0.842789	0.529	0.282	0.0038534	2
CLIP1	1.37e-07	0.885219	0.339	0.149	0.00407218	2
XAF1	1.38e-07	0.468928	0.314	0.146	0.00409589	2
HMOX2	1.39e-07	1.53702	0.24	0.071	0.00412418	2
NEMF	1.4e-07	0.409495	0.355	0.181	0.00415091	2
ORAI1	1.4e-07	1.75519	0.256	0.079	0.00415182	2
TUBA1B	1.4e-07	-0.566067	0.711	0.688	0.00415233	2
MYL12A	1.44e-07	0.573558	0.926	0.75	0.00426967	2
HIST3H2A	1.6e-07	2.43156	0.149	0.026	0.00475229	2
ASXL1	1.6e-07	1.25174	0.24	0.077	0.00476325	2
POLR2J	1.67e-07	0.441668	0.397	0.215	0.00496386	2
SEC23A	1.68e-07	0.875426	0.215	0.073	0.00500411	2
PRMT9	1.77e-07	0.198521	0.298	0.149	0.00526935	2
ERBIN	1.82e-07	0.935246	0.223	0.076	0.00540871	2
SART3	1.84e-07	0.968967	0.198	0.064	0.00546251	2
ZBP1	1.84e-07	3.70297	0.099	0.009	0.00546638	2
GPSM3	1.91e-07	0.596658	0.43	0.225	0.00566144	2
SLC24A3	1.93e-07	-0.471913	0.248	0.174	0.00572592	2
LEF1	2e-07	3.4517	0.066	0.002	0.00595338	2
GALM	2.02e-07	1.33149	0.165	0.038	0.00600885	2
UPP1	2.04e-07	1.22381	0.248	0.083	0.00606238	2
NKTR	2.33e-07	0.490762	0.545	0.326	0.00693762	2
H1FX	2.36e-07	0.739745	0.587	0.334	0.00701785	2
VDAC2	2.36e-07	-0.109459	0.504	0.374	0.00702727	2
PCYT1A	2.38e-07	0.900568	0.231	0.084	0.00708243	2
IRF2	2.41e-07	0.705594	0.364	0.17	0.00714808	2
NCBP3	2.48e-07	1.36424	0.207	0.06	0.00735985	2
TMIGD2	2.5e-07	3.04682	0.107	0.012	0.00741916	2
SDAD1	2.83e-07	1.04061	0.248	0.089	0.00840754	2
MKNK2	2.99e-07	0.55143	0.355	0.178	0.00888717	2
TARS	3e-07	0.558507	0.273	0.119	0.00892285	2
FCRL6	3.12e-07	4.23489	0.058	0.001	0.00926521	2
GBP1	3.17e-07	0.990523	0.157	0.041	0.00941229	2
SH2D1B	3.18e-07	7.3642	0.041	0	0.009463	2
SBK1	3.18e-07	7.78314	0.041	0	0.009463	2
AC004585.1	3.18e-07	7.81388	0.041	0	0.009463	2
KCNA3	3.18e-07	7.38147	0.041	0	0.009463	2
JAKMIP1	3.18e-07	7.25521	0.041	0	0.009463	2
ACTB	3.21e-07	0.463786	0.983	0.962	0.00952866	2
ZNF683	3.31e-07	4.56515	0.066	0.002	0.00984642	2
PPP1R2	3.37e-07	0.898361	0.504	0.263	0.0100022	2
ERP29	3.38e-07	0.611519	0.603	0.359	0.0100404	2
RTRAF	3.42e-07	0.315045	0.438	0.249	0.0101763	2
MCOLN2	3.49e-07	4.81943	0.058	0.001	0.0103692	2
CWC15	3.53e-07	0.189948	0.38	0.223	0.0104988	2
MAPRE1	3.61e-07	-0.58278	0.463	0.45	0.0107307	2
PPP1CA	3.66e-07	0.756126	0.471	0.242	0.0108786	2
RAB9A	3.74e-07	0.515489	0.289	0.135	0.0111226	2
ADA2	3.77e-07	3.59228	0.083	0.006	0.0111936	2
ATP5F1A	3.77e-07	0.429133	0.364	0.189	0.0112124	2
TGFB1	3.87e-07	0.733436	0.595	0.347	0.0114984	2
ROCK1	3.87e-07	0.574103	0.537	0.307	0.0115046	2
RPS4Y1	3.9e-07	0.23816	0.702	0.479	0.0115773	2
CELF2	3.96e-07	0.373896	0.603	0.376	0.0117527	2
FGFR1OP2	3.98e-07	0.891966	0.397	0.183	0.0118212	2
MAP4K2	4.05e-07	2.77445	0.091	0.008	0.0120214	2
MRPL1	4.39e-07	0.312048	0.231	0.103	0.01304	2
TNIK	4.4e-07	-0.548136	0.43	0.371	0.0130883	2
KIDINS220	4.43e-07	-0.286571	0.388	0.284	0.0131524	2
NDUFB11	4.49e-07	0.308279	0.636	0.421	0.013336	2
CTDNEP1	4.61e-07	0.26794	0.306	0.163	0.0136953	2
SBDS	4.63e-07	-0.151739	0.521	0.392	0.0137574	2
CDK12	4.72e-07	0.375092	0.314	0.162	0.0140365	2
MBD2	4.88e-07	0.157778	0.339	0.196	0.0145116	2
IL27RA	4.94e-07	1.19509	0.174	0.049	0.014676	2
REEP5	4.98e-07	0.255887	0.479	0.294	0.0148003	2
MBOAT7	5.17e-07	-0.652914	0.388	0.349	0.0153742	2
SH3KBP1	5.18e-07	0.567038	0.587	0.354	0.0154072	2
NLRP1	5.26e-07	2.08078	0.116	0.018	0.0156427	2
MLPH	5.29e-07	-0.661655	0.488	0.485	0.0157199	2
MLLT3	5.46e-07	1.74302	0.174	0.041	0.0162115	2
FTH1	5.64e-07	-0.442719	1	0.999	0.0167455	2
CDC42EP3	5.73e-07	-0.713246	0.446	0.401	0.01702	2
FAM49B	5.81e-07	0.413958	0.405	0.224	0.0172653	2
ARHGEF1	5.97e-07	0.795313	0.322	0.143	0.0177447	2
SP140L	6.14e-07	0.769515	0.248	0.096	0.0182346	2
THEM4	6.17e-07	1.55826	0.207	0.059	0.0183394	2
CTBP1	6.21e-07	1.3936	0.248	0.083	0.0184447	2
CYB561D2	6.27e-07	0.979174	0.322	0.137	0.0186204	2
SAMD9	6.44e-07	0.780335	0.331	0.148	0.0191231	2
F2R	6.57e-07	2.52092	0.124	0.019	0.019518	2
ERN1	6.64e-07	1.28569	0.281	0.102	0.019737	2
ATP5F1B	6.76e-07	0.251997	0.372	0.214	0.0200808	2
SELENOW	6.79e-07	0.21803	0.521	0.336	0.0201784	2
TLK1	6.79e-07	0.550427	0.314	0.153	0.0201849	2
NOP58	6.9e-07	0.562099	0.397	0.211	0.020494	2
SELENOF	6.97e-07	0.689928	0.314	0.146	0.020704	2
LAX1	6.99e-07	-0.826362	0.331	0.321	0.0207831	2
FBXW7	7.19e-07	0.5865	0.264	0.116	0.0213678	2
2024-09-09	7.22e-07	0.640045	0.463	0.249	0.0214531	2
PSME2	7.33e-07	0.632282	0.504	0.279	0.0217936	2
SUN2	7.54e-07	1.24935	0.256	0.09	0.022407	2
BTF3L4	7.68e-07	-0.293781	0.256	0.172	0.022832	2
PSMB8-AS1	7.81e-07	1.71721	0.24	0.076	0.0232175	2
EIF2AK2	7.83e-07	0.503688	0.322	0.163	0.0232653	2
LPAR6	8.04e-07	2.55504	0.116	0.016	0.0239005	2
INPP4A	8.14e-07	1.76879	0.124	0.023	0.0241769	2
CCDC167	8.43e-07	1.61781	0.149	0.033	0.0250452	2
PHKB	8.48e-07	0.904962	0.223	0.081	0.0252114	2
G3BP2	8.55e-07	-0.23626	0.603	0.491	0.0254159	2
DAZAP2	8.58e-07	0.108619	0.628	0.439	0.0255006	2
SMG1	8.6e-07	0.50684	0.322	0.154	0.0255603	2
P2RX1	8.66e-07	-0.884681	0.298	0.295	0.0257397	2
GLIPR1	8.8e-07	1.28386	0.132	0.029	0.0261359	2
VAMP2	8.83e-07	0.15848	0.554	0.383	0.0262471	2
B2M	8.96e-07	0.328529	1	0.997	0.0266262	2
DNAJC21	8.98e-07	0.397359	0.413	0.239	0.0266778	2
MAT2B	9.32e-07	0.350654	0.24	0.112	0.0276891	2
GNG5	9.33e-07	0.211113	0.711	0.509	0.0277231	2
COQ7	9.72e-07	0.892599	0.24	0.09	0.0288882	2
CASP4	9.97e-07	1.3375	0.306	0.118	0.0296197	2
PCM1	1.03e-06	0.355208	0.554	0.352	0.0305423	2
ZNF184	1.07e-06	1.18526	0.124	0.028	0.0316724	2
DDX6	1.07e-06	0.579755	0.471	0.262	0.0317925	2
CDV3	1.09e-06	0.532611	0.554	0.337	0.0324374	2
TRGV4	1.1e-06	6.44805	0.05	0.001	0.0327373	2
NELL2	1.12e-06	6.129	0.05	0.001	0.0333288	2
PPP1R10	1.13e-06	-0.51915	0.496	0.476	0.0335639	2
MTR	1.13e-06	0.678571	0.264	0.117	0.0337011	2
CCDC91	1.15e-06	0.589766	0.289	0.142	0.0342441	2
SPPL2A	1.19e-06	0.27125	0.264	0.137	0.0354469	2
ANXA5	1.22e-06	-0.286756	0.521	0.417	0.036193	2
NMRK1	1.23e-06	1.31335	0.19	0.053	0.0366043	2
SRGN	1.24e-06	-0.470106	0.992	0.988	0.0367418	2
DIAPH1	1.24e-06	0.594498	0.322	0.154	0.0369419	2
PNRC1	1.25e-06	0.254889	0.851	0.641	0.0370739	2
RGL4	1.25e-06	4.37933	0.058	0.002	0.0372398	2
CORO2A	1.25e-06	4.30514	0.058	0.002	0.0372786	2
ADAM19	1.26e-06	5.4375	0.058	0.002	0.0374259	2
MFSD14C	1.27e-06	1.36215	0.165	0.044	0.0377522	2
CDC14A	1.28e-06	-0.103074	0.198	0.105	0.0379233	2
AC016831.5	1.28e-06	2.36768	0.132	0.023	0.0379465	2
TWF2	1.3e-06	0.614285	0.273	0.12	0.0384863	2
RIF1	1.3e-06	0.514425	0.289	0.134	0.038542	2
CKLF	1.3e-06	-0.449613	0.702	0.654	0.0385543	2
HP1BP3	1.32e-06	0.292593	0.562	0.362	0.0391334	2
ADRB2	1.33e-06	-0.668839	0.438	0.402	0.0394246	2
JPT1	1.33e-06	0.941171	0.306	0.128	0.0394664	2
RAB8B	1.33e-06	0.36911	0.38	0.213	0.0395259	2
IRF3	1.36e-06	0.466362	0.314	0.155	0.0404345	2
CMC1	1.4e-06	1.7632	0.306	0.12	0.0415006	2
MYADM	1.41e-06	-0.669708	0.645	0.625	0.0420456	2
ATF6B	1.42e-06	1.02197	0.256	0.099	0.0422852	2
AL357060.1	1.46e-06	2.23618	0.14	0.027	0.0433619	2
SMARCA5	1.47e-06	0.162906	0.43	0.265	0.0436976	2
TECR	1.48e-06	0.862435	0.372	0.175	0.0441143	2
JOSD1	1.52e-06	-0.418001	0.397	0.322	0.0452983	2
KDM5A	1.53e-06	0.11821	0.364	0.221	0.0455385	2
GDI1	1.53e-06	0.287759	0.223	0.104	0.045605	2
ANXA4	1.55e-06	-0.569099	0.43	0.381	0.0459552	2
AL157895.1	1.59e-06	-0.423006	0.405	0.331	0.0471527	2
ATP5MC1	1.63e-06	0.138646	0.397	0.247	0.048343	2
ATP2B4	1.64e-06	1.76978	0.14	0.029	0.0487198	2
CDK11A	1.67e-06	0.302452	0.248	0.122	0.0497638	2
HLA-C	1.69e-06	0.481619	0.942	0.861	0.0500953	2
PARVG	1.69e-06	0.437808	0.306	0.154	0.0502228	2
SDF4	1.71e-06	-0.362718	0.289	0.209	0.0506664	2
BAZ2A	1.81e-06	1.09634	0.264	0.102	0.0537306	2
PPM1B	1.87e-06	1.06118	0.256	0.098	0.0556797	2
GUK1	1.89e-06	0.349207	0.678	0.464	0.0562143	2
CD53	1.9e-06	0.60018	0.603	0.367	0.0565782	2
UBE2B	2e-06	-0.495414	0.471	0.431	0.0593064	2
CMC2	2.01e-06	0.490616	0.372	0.195	0.0597303	2
RPS19BP1	2.02e-06	0.13753	0.455	0.302	0.0599576	2
ABHD14B	2.03e-06	0.38768	0.24	0.113	0.0603478	2
ZNRD1	2.05e-06	0.585183	0.38	0.207	0.0608927	2
JAGN1	2.07e-06	1.05001	0.24	0.088	0.0615876	2
UBE2K	2.09e-06	0.451355	0.298	0.151	0.0621432	2
IL16	2.16e-06	1.58176	0.19	0.054	0.0641831	2
CLNK	2.16e-06	-0.200954	0.149	0.074	0.064281	2
PRKCA	2.17e-06	-0.475207	0.298	0.238	0.0644399	2
MT1X	2.21e-06	0.306309	0.298	0.158	0.0657081	2
TAF7	2.21e-06	0.211804	0.479	0.316	0.0657709	2
TAF3	2.22e-06	0.553551	0.198	0.081	0.0659626	2
MYCBP2	2.23e-06	0.268666	0.438	0.267	0.0662674	2
ITGA1	2.26e-06	2.63162	0.107	0.015	0.067184	2
GPR65	2.28e-06	-0.603335	0.595	0.537	0.0677675	2
GABARAPL1	2.32e-06	0.674765	0.248	0.104	0.0688824	2
APOBEC3C	2.32e-06	1.3259	0.314	0.129	0.0690498	2
AHCTF1	2.35e-06	-0.22806	0.157	0.082	0.0698885	2
HSH2D	2.36e-06	2.55021	0.074	0.006	0.0701363	2
STAT1	2.48e-06	0.798782	0.438	0.226	0.0738382	2
RSRC1	2.51e-06	0.206262	0.339	0.193	0.074513	2
ANKRD12	2.52e-06	0.786238	0.628	0.393	0.0750011	2
DRAP1	2.52e-06	0.158737	0.727	0.534	0.0750079	2
WNK1	2.57e-06	0.312916	0.364	0.204	0.0762466	2
MCRIP1	2.58e-06	0.918323	0.231	0.089	0.0766923	2
ITGA4	2.66e-06	0.944371	0.355	0.165	0.0790117	2
PRDM2	2.67e-06	0.549476	0.347	0.18	0.0794005	2
SWAP70	2.71e-06	-0.600834	0.397	0.373	0.0803854	2
ATP5F1E	2.79e-06	0.710951	0.686	0.5	0.0829462	2
CTCF	2.8e-06	0.657402	0.306	0.144	0.0831994	2
OTULIN	2.83e-06	1.13813	0.215	0.073	0.084241	2
LCOR	2.89e-06	0.560536	0.215	0.089	0.0858189	2
DTX3L	2.91e-06	0.632452	0.149	0.05	0.0864358	2
AC093010.2	3.1e-06	3.90979	0.058	0.002	0.0921391	2
COPS9	3.17e-06	0.702465	0.405	0.208	0.0942719	2
ATP5MD	3.2e-06	0.630655	0.512	0.301	0.0950097	2
RASAL3	3.22e-06	1.39407	0.256	0.093	0.0955347	2
RPS3	3.22e-06	0.292862	1	0.977	0.0957919	2
SNRPB2	3.26e-06	-0.180586	0.405	0.298	0.0967436	2
HIGD2A	3.26e-06	0.178086	0.512	0.346	0.0969308	2
PPP1R18	3.28e-06	0.837522	0.364	0.173	0.0974217	2
NLRC3	3.31e-06	2.7579	0.083	0.008	0.0982629	2
CA5B	3.36e-06	2.06457	0.099	0.015	0.0997229	2
FAM215B	3.36e-06	2.06709	0.099	0.015	0.0997616	2
ATP6V0B	3.38e-06	-0.471856	0.554	0.515	0.100561	2
APOL6	3.41e-06	0.947717	0.256	0.103	0.101448	2
REX1BD	3.43e-06	0.566649	0.421	0.231	0.101848	2
LINC00944	3.44e-06	4.12846	0.058	0.002	0.102108	2
LINC00623	3.44e-06	1.61353	0.174	0.046	0.102363	2
MYH9	3.51e-06	0.861342	0.479	0.263	0.104168	2
LONP2	3.53e-06	0.373174	0.273	0.14	0.104828	2
DCP2	3.6e-06	0.726988	0.223	0.093	0.107052	2
GSTK1	3.6e-06	0.821853	0.545	0.317	0.107073	2
SOS1	3.64e-06	1.37829	0.182	0.054	0.10805	2
CHCHD7	3.64e-06	0.877371	0.248	0.099	0.108179	2
SKAP1	3.64e-06	0.704703	0.496	0.278	0.108197	2
ADA	3.66e-06	4.72586	0.058	0.002	0.108638	2
LRMP	3.78e-06	0.794924	0.182	0.065	0.112291	2
CCDC82	3.82e-06	0.527404	0.339	0.175	0.113422	2
BRWD1	3.82e-06	0.636584	0.264	0.119	0.113446	2
MBNL1	3.91e-06	0.237651	0.545	0.356	0.116102	2
RPS12	4e-06	0.328947	1	0.988	0.118832	2
PCMT1	4.06e-06	-0.588617	0.347	0.311	0.120509	2
ATP2B1-AS1	4.09e-06	1.12519	0.165	0.049	0.121424	2
PIK3IP1	4.11e-06	0.514091	0.347	0.185	0.122107	2
MEF2D	4.11e-06	-0.687428	0.149	0.1	0.122224	2
ATF7IP	4.12e-06	0.710613	0.281	0.125	0.122295	2
ARHGAP15	4.14e-06	0.30223	0.38	0.227	0.123067	2
SNAP23	4.15e-06	-0.106893	0.355	0.254	0.123363	2
TERF2IP	4.15e-06	0.498613	0.562	0.356	0.123443	2
BICDL1	4.19e-06	3.80287	0.066	0.004	0.124503	2
CEP85L	4.19e-06	0.79256	0.14	0.044	0.124531	2
OGA	4.22e-06	1.15343	0.289	0.118	0.125515	2
AHCYL1	4.24e-06	-0.680957	0.264	0.23	0.125882	2
UBE2L3	4.24e-06	0.324302	0.455	0.278	0.125961	2
ATP5MC3	4.24e-06	0.198159	0.446	0.277	0.125967	2
STMN1	4.28e-06	-0.624291	0.554	0.551	0.127072	2
RAB11FIP1	4.38e-06	1.0514	0.248	0.095	0.130235	2
TGOLN2	4.4e-06	-0.299218	0.504	0.41	0.130849	2
GPATCH8	4.43e-06	0.74522	0.289	0.133	0.131725	2
CTSD	4.44e-06	-0.511851	0.86	0.814	0.132005	2
ZYX	4.5e-06	0.453333	0.19	0.081	0.133658	2
LGALS1	4.59e-06	-0.273577	0.702	0.586	0.136335	2
ODF2L	4.6e-06	1.26827	0.198	0.062	0.136784	2
MRPL41	4.61e-06	0.239975	0.43	0.267	0.137032	2
BTLA	4.63e-06	6.07241	0.05	0.001	0.137446	2
ELOB	4.78e-06	0.579491	0.562	0.341	0.142021	2
TMF1	4.78e-06	-0.11602	0.397	0.283	0.142142	2
DYNLL1	4.82e-06	-0.479202	0.835	0.816	0.143179	2
PHC3	4.82e-06	0.903805	0.215	0.08	0.143317	2
PAXBP1	4.83e-06	0.447608	0.256	0.125	0.143397	2
TES	4.85e-06	0.429708	0.207	0.093	0.14424	2
KRTCAP2	4.87e-06	0.415069	0.38	0.216	0.144603	2
CRIPT	4.89e-06	0.138096	0.198	0.095	0.145206	2
MT-ND6	4.91e-06	-0.585195	0.264	0.216	0.146009	2
ZNF688	4.95e-06	1.67445	0.157	0.04	0.147179	2
SSNA1	5e-06	0.877305	0.331	0.151	0.148442	2
ANAPC16	5.07e-06	0.340542	0.612	0.404	0.150556	2
CD84	5.07e-06	-0.633287	0.471	0.457	0.150659	2
RBPJ	5.07e-06	0.866114	0.347	0.169	0.150689	2
RECQL	5.12e-06	0.657581	0.281	0.127	0.152075	2
RNF157	5.19e-06	3.08823	0.058	0.003	0.154187	2
NFE2L3	5.31e-06	-0.506797	0.281	0.235	0.157882	2
MSL3	5.37e-06	1.40287	0.182	0.053	0.159511	2
TLN1	5.39e-06	0.166098	0.603	0.419	0.160034	2
YPEL3	5.43e-06	0.772947	0.471	0.263	0.161232	2
YWHAB	5.43e-06	0.547227	0.702	0.474	0.161478	2
ARF1	5.44e-06	-0.166464	0.636	0.544	0.161704	2
DDB1	5.49e-06	0.303899	0.298	0.158	0.163232	2
RSL1D1	5.51e-06	-0.364601	0.331	0.267	0.163706	2
SENP6	5.57e-06	0.132657	0.339	0.205	0.165455	2
JAML	5.62e-06	3.72431	0.074	0.006	0.166937	2
COTL1	5.64e-06	0.868715	0.562	0.341	0.167493	2
ABCD2	5.68e-06	6.44647	0.033	0	0.168747	2
PMCH	5.68e-06	8.47604	0.033	0	0.168747	2
CRYBG2	5.68e-06	7.06767	0.033	0	0.168747	2
TRBV28	5.68e-06	7.83586	0.033	0	0.168747	2
B3GAT1	5.68e-06	7.5971	0.033	0	0.168747	2
AC005224.3	5.68e-06	7.02454	0.033	0	0.168747	2
GLRX5	5.77e-06	0.150039	0.273	0.15	0.17158	2
TRAF3IP3	5.86e-06	0.972792	0.43	0.221	0.174033	2
SIPA1	5.89e-06	1.07496	0.24	0.094	0.174877	2
ADSS	5.98e-06	1.37751	0.289	0.117	0.177827	2
RPS2	6.02e-06	0.356075	0.992	0.966	0.179026	2
CCT6A	6.09e-06	0.435326	0.446	0.272	0.180842	2
CHD3	6.14e-06	0.230265	0.314	0.182	0.182566	2
CTSA	6.23e-06	1.38602	0.19	0.058	0.185069	2
MRPS31	6.36e-06	-0.42567	0.174	0.109	0.188915	2
TRAPPC1	6.39e-06	0.828165	0.471	0.262	0.189779	2
NUP210	6.54e-06	2.05647	0.116	0.021	0.194333	2
CHST12	6.57e-06	0.253794	0.364	0.217	0.195246	2
AMD1	6.63e-06	-0.805966	0.504	0.491	0.196877	2
PRKAR1A	6.67e-06	-0.378082	0.537	0.466	0.198346	2
NSD3	6.68e-06	0.96611	0.355	0.167	0.198507	2
METTL9	6.74e-06	0.471592	0.364	0.199	0.200193	2
CABIN1	6.8e-06	1.16069	0.165	0.051	0.201919	2
LYST	6.87e-06	-0.302464	0.388	0.311	0.204195	2
POM121C	7.01e-06	0.275845	0.165	0.071	0.208315	2
TMEM33	7.01e-06	0.713589	0.19	0.073	0.20841	2
EIF3K	7.17e-06	0.23625	0.851	0.659	0.212951	2
PSMA3	7.18e-06	-0.390005	0.331	0.267	0.213299	2
MAPK13	7.18e-06	5.2604	0.058	0.003	0.213416	2
CD81	7.3e-06	-0.287459	0.843	0.777	0.216811	2
GLTP	7.39e-06	0.286439	0.19	0.086	0.219589	2
RFLNB	7.4e-06	3.63172	0.058	0.003	0.220006	2
HPS1	7.48e-06	0.94126	0.207	0.077	0.222199	2
IFI27L2	7.64e-06	0.587745	0.355	0.184	0.226985	2
PBXIP1	7.65e-06	0.987436	0.314	0.141	0.227275	2
ZDHHC21	7.65e-06	0.639826	0.165	0.06	0.227293	2
PIK3R1	7.73e-06	0.795161	0.554	0.332	0.229813	2
CXorf38	8.01e-06	1.46667	0.198	0.063	0.237971	2
BRI3	8.01e-06	-0.682473	0.405	0.404	0.238126	2
ATP6V0D1	8.06e-06	-0.577199	0.322	0.293	0.239379	2
TIAL1	8.06e-06	0.501701	0.331	0.174	0.239441	2
CREM	8.13e-06	-0.618697	0.587	0.567	0.241609	2
TBCE	8.25e-06	1.65059	0.107	0.021	0.245136	2
HCLS1	8.31e-06	0.363028	0.388	0.224	0.246911	2
XRN2	8.39e-06	0.668484	0.43	0.235	0.249375	2
DDX21	8.41e-06	-0.191191	0.537	0.417	0.249924	2
ARF6	8.56e-06	0.363026	0.463	0.283	0.254288	2
CREBZF	8.56e-06	0.671879	0.298	0.144	0.25449	2
AL627171.1	8.69e-06	1.11453	0.132	0.035	0.258173	2
GNB5	8.72e-06	0.696518	0.248	0.107	0.258989	2
KRAS	8.82e-06	0.718574	0.331	0.163	0.262207	2
STIM2	8.85e-06	0.364658	0.289	0.157	0.263065	2
DIP2A	8.99e-06	0.521853	0.207	0.092	0.26718	2
MRPL57	9.03e-06	0.173932	0.347	0.213	0.268293	2
HTATSF1	9.18e-06	0.408243	0.281	0.144	0.272803	2
LAT	9.24e-06	0.21026	0.62	0.431	0.274533	2
EFHD2	9.31e-06	0.603529	0.496	0.296	0.276697	2
STAG2	9.37e-06	0.115304	0.471	0.315	0.278521	2
EIF3F	9.39e-06	0.151974	0.595	0.427	0.279152	2
PLCG1	9.42e-06	1.53658	0.074	0.009	0.279788	2
NARF	9.56e-06	0.42102	0.273	0.139	0.284139	2
ATG2A	9.58e-06	2.12016	0.132	0.028	0.284668	2
LMF2	9.64e-06	1.09444	0.174	0.057	0.286321	2
AP2B1	9.64e-06	-0.374056	0.256	0.19	0.286419	2
NORAD	9.67e-06	-0.275415	0.306	0.215	0.287283	2
FAM102A	9.72e-06	0.743087	0.19	0.075	0.288833	2
P2RY10	9.74e-06	2.04455	0.099	0.016	0.289408	2
ARPC2	9.77e-06	0.625679	0.76	0.608	0.290174	2
RBM4	9.79e-06	0.450348	0.231	0.109	0.290869	2
OFD1	9.87e-06	0.5193	0.281	0.139	0.293193	2
SARAF	9.92e-06	0.467387	0.678	0.46	0.294735	2
TMEM238	1e-05	1.93627	0.149	0.036	0.297796	2
ERICH1	1.01e-05	0.548664	0.289	0.143	0.300162	2
RSRP1	1.02e-05	0.311321	0.537	0.339	0.301915	2
PPP3R1	1.02e-05	-0.623979	0.182	0.132	0.302486	2
EPSTI1	1.03e-05	0.116841	0.19	0.095	0.305342	2
SSR4	1.03e-05	-0.387152	0.793	0.749	0.306554	2
ZNF652	1.04e-05	0.898928	0.207	0.079	0.308065	2
TNIP3	1.04e-05	3.89356	0.041	0.001	0.309015	2
TRAPPC4	1.04e-05	0.136095	0.248	0.139	0.309165	2
BST2	1.06e-05	-0.186342	0.727	0.625	0.313609	2
TAP1	1.06e-05	0.560884	0.256	0.116	0.314163	2
FAM120A	1.07e-05	0.334034	0.264	0.141	0.318896	2
RSF1	1.07e-05	0.218357	0.455	0.296	0.319084	2
SELENOK	1.08e-05	-0.568191	0.512	0.423	0.32172	2
CMTM3	1.08e-05	-0.277715	0.264	0.194	0.322337	2
ATP5MPL	1.09e-05	0.589332	0.405	0.227	0.32278	2
CFL1	1.09e-05	0.514816	0.851	0.732	0.322993	2
SCAF1	1.13e-05	0.729159	0.14	0.046	0.336355	2
RBM38	1.15e-05	0.622778	0.273	0.13	0.342541	2
BCLAF3	1.18e-05	1.40792	0.124	0.029	0.34943	2
NRDE2	1.18e-05	0.719221	0.182	0.07	0.351728	2
CALCOCO2	1.19e-05	0.128867	0.388	0.259	0.354029	2
UBE2I	1.2e-05	0.355015	0.537	0.349	0.355148	2
SLC25A3	1.2e-05	-0.149379	0.736	0.627	0.356584	2
RAB29	1.2e-05	1.08028	0.149	0.045	0.356899	2
MIF	1.23e-05	0.112276	0.339	0.206	0.365385	2
YBX1	1.24e-05	-0.252003	0.818	0.756	0.368529	2
ISG15	1.25e-05	0.225822	0.43	0.247	0.370988	2
MDM2	1.25e-05	0.534513	0.281	0.144	0.372148	2
DNAJB14	1.28e-05	0.135508	0.331	0.202	0.379334	2
ADAR	1.29e-05	0.80938	0.388	0.204	0.381883	2
NSD2	1.32e-05	0.798068	0.116	0.032	0.39213	2
XPO1	1.33e-05	0.187234	0.314	0.185	0.395357	2
B3GNT7	1.33e-05	5.12833	0.041	0.001	0.396164	2
WDR82	1.36e-05	0.510401	0.281	0.141	0.403531	2
PSD4	1.36e-05	1.28271	0.116	0.026	0.403758	2
PSAP	1.39e-05	-0.451009	0.686	0.651	0.411906	2
FKBP2	1.43e-05	-0.137317	0.545	0.433	0.425368	2
SRSF10	1.46e-05	0.189855	0.421	0.268	0.435202	2
LINC02273	1.48e-05	6.27249	0.041	0.001	0.439608	2
CYTOR	1.48e-05	1.37721	0.256	0.1	0.440717	2
PSMD6	1.49e-05	0.492401	0.298	0.156	0.442214	2
OSTC	1.5e-05	-0.142718	0.421	0.32	0.446668	2
SMIM26	1.51e-05	0.128988	0.339	0.215	0.448993	2
ZNF91	1.51e-05	0.36145	0.207	0.1	0.449056	2
TMEM156	1.52e-05	4.85838	0.05	0.002	0.450524	2
RTF2	1.52e-05	0.413196	0.364	0.211	0.452377	2
PCBP2	1.53e-05	-0.107547	0.603	0.474	0.455873	2
UBA6	1.54e-05	-0.133721	0.174	0.102	0.458622	2
TUT4	1.55e-05	0.375872	0.306	0.164	0.46167	2
AC006369.1	1.55e-05	5.58624	0.041	0.001	0.461683	2
FAAP20	1.56e-05	0.421229	0.256	0.125	0.465015	2
SLC26A2	1.57e-05	-0.386093	0.438	0.366	0.467287	2
YWHAQ	1.58e-05	0.402732	0.562	0.369	0.468823	2
FAM214A	1.58e-05	0.862317	0.198	0.078	0.469021	2
SNU13	1.6e-05	0.238271	0.463	0.302	0.474492	2
OPTN	1.6e-05	0.597629	0.322	0.162	0.475775	2
CCT3	1.62e-05	0.418618	0.488	0.308	0.48118	2
ARL14EP	1.64e-05	0.790893	0.174	0.062	0.486726	2
ATP5ME	1.65e-05	0.286818	0.455	0.295	0.490554	2
CDC5L	1.68e-05	-0.353971	0.264	0.189	0.498371	2
BOD1L1	1.68e-05	0.723678	0.496	0.29	0.499335	2
PJA2	1.68e-05	-0.273114	0.413	0.335	0.499863	2
ANO9	1.7e-05	3.35516	0.058	0.003	0.505682	2
RGS9	1.71e-05	2.29091	0.074	0.008	0.508491	2
PCBP1	1.72e-05	0.141592	0.636	0.479	0.510238	2
TMEM208	1.72e-05	-0.594512	0.24	0.185	0.510257	2
DDX23	1.72e-05	0.166701	0.149	0.065	0.510743	2
DUS1L	1.72e-05	0.712703	0.248	0.115	0.51187	2
PSMB1	1.74e-05	0.123093	0.669	0.509	0.518032	2
UFD1	1.75e-05	0.608841	0.215	0.094	0.519607	2
ZFP36L1	1.76e-05	0.558723	0.686	0.468	0.523344	2
SUPT20H	1.76e-05	0.323457	0.24	0.127	0.524328	2
MRPS6	1.77e-05	0.142999	0.471	0.322	0.525472	2
ATP5IF1	1.78e-05	-0.124735	0.438	0.321	0.527668	2
TMEM230	1.81e-05	0.292355	0.397	0.241	0.537676	2
ACADVL	1.83e-05	-0.512588	0.331	0.286	0.54445	2
FAM50A	1.87e-05	-0.162142	0.298	0.204	0.554289	2
GOLGA8N	1.87e-05	3.95172	0.058	0.003	0.556004	2
BACE2	1.87e-05	-0.540103	0.43	0.412	0.556222	2
TRAM1	1.88e-05	0.741465	0.38	0.202	0.557783	2
MPHOSPH9	1.91e-05	0.828802	0.116	0.033	0.568891	2
PRDX2	1.91e-05	0.1679	0.314	0.189	0.568912	2
SSBP1	1.92e-05	-0.513444	0.479	0.461	0.56907	2
N4BP2L1	1.95e-05	1.34279	0.198	0.068	0.578015	2
SERPINB1	1.95e-05	-0.542614	0.669	0.627	0.580216	2
POP5	1.96e-05	0.162117	0.24	0.132	0.583789	2
PSMD1	1.98e-05	0.198913	0.372	0.236	0.587235	2
UBE2E3	1.98e-05	0.138818	0.306	0.186	0.58797	2
MYDGF	1.99e-05	-0.135876	0.24	0.155	0.592066	2
IFI6	2.01e-05	-0.756543	0.24	0.171	0.597231	2
CBL	2.01e-05	0.999562	0.124	0.037	0.597488	2
P4HB	2.02e-05	-0.135094	0.438	0.344	0.600818	2
DNMT1	2.03e-05	1.1474	0.223	0.086	0.602518	2
ITPA	2.04e-05	0.426393	0.215	0.102	0.605282	2
PRSS23	2.05e-05	1.49807	0.099	0.018	0.608759	2
SMARCA2	2.06e-05	0.592764	0.339	0.173	0.611776	2
VHL	2.08e-05	0.761594	0.182	0.074	0.619341	2
CBX5	2.12e-05	-0.627119	0.198	0.154	0.628989	2
PLP2	2.13e-05	0.412813	0.421	0.253	0.634022	2
TTN	2.15e-05	1.00917	0.207	0.075	0.637737	2
GBP3	2.15e-05	1.22117	0.124	0.033	0.637752	2
TRAPPC10	2.18e-05	0.995574	0.289	0.129	0.646954	2
CCND3	2.18e-05	0.875464	0.38	0.199	0.647849	2
ARFGAP2	2.18e-05	0.244174	0.273	0.161	0.648963	2
THAP11	2.18e-05	0.666925	0.165	0.065	0.649143	2
TCERG1	2.23e-05	0.82539	0.24	0.103	0.661938	2
P2RY8	2.23e-05	2.67463	0.066	0.006	0.662332	2
FAM111A	2.23e-05	0.624973	0.273	0.131	0.663705	2
HSPA6	2.27e-05	1.09473	0.215	0.076	0.674425	2
ARHGAP4	2.28e-05	0.85608	0.231	0.096	0.678042	2
CXCL13	2.31e-05	7.41555	0.041	0.001	0.686077	2
ATP5F1D	2.32e-05	0.202974	0.529	0.355	0.689806	2
MX1	2.33e-05	0.582814	0.132	0.037	0.691736	2
R3HDM4	2.34e-05	0.640377	0.231	0.103	0.695038	2
KMT2A	2.34e-05	0.779767	0.413	0.223	0.696404	2
M6PR	2.35e-05	-0.478817	0.397	0.36	0.698993	2
C12orf65	2.36e-05	0.881513	0.223	0.09	0.701675	2
AGO2	2.37e-05	1.04852	0.174	0.06	0.703096	2
NUCKS1	2.38e-05	-0.155064	0.653	0.542	0.705925	2
UBE2V2	2.38e-05	-0.161213	0.215	0.134	0.708133	2
FXR1	2.39e-05	-0.536083	0.446	0.417	0.708741	2
SMC1A	2.39e-05	0.321925	0.223	0.117	0.711063	2
MMS22L	2.4e-05	1.65505	0.091	0.016	0.713625	2
MXD4	2.41e-05	0.890617	0.322	0.154	0.715285	2
PRPF4B	2.42e-05	-0.127902	0.43	0.331	0.718178	2
NFATC2IP	2.43e-05	0.402133	0.256	0.131	0.720843	2
DNAJC3	2.46e-05	-0.615041	0.364	0.336	0.729539	2
SLC4A7	2.46e-05	0.93081	0.231	0.095	0.729725	2
CD48	2.46e-05	0.506226	0.579	0.374	0.731859	2
HNRNPM	2.48e-05	-0.159048	0.545	0.439	0.736411	2
C12orf29	2.49e-05	0.554084	0.132	0.05	0.739462	2
SF1	2.49e-05	0.369453	0.587	0.389	0.741107	2
ARID1A	2.52e-05	0.242748	0.331	0.197	0.749932	2
CADPS	2.53e-05	-0.108502	0.38	0.268	0.752468	2
CNOT1	2.54e-05	-0.616321	0.19	0.144	0.755065	2
NUDT16L1	2.55e-05	1.30188	0.19	0.065	0.757968	2
TMEM176B	2.56e-05	-0.620935	0.38	0.352	0.760936	2
ANKRD36	2.58e-05	0.231707	0.207	0.11	0.767323	2
NCK1-DT	2.58e-05	2.80414	0.091	0.013	0.767498	2
PARP14	2.61e-05	0.723571	0.273	0.129	0.776802	2
OSBPL5	2.64e-05	3.22973	0.058	0.004	0.785307	2
PTBP3	2.67e-05	0.171109	0.355	0.223	0.794049	2
DCTN1	2.68e-05	0.173577	0.182	0.086	0.796294	2
ASCC3	2.68e-05	0.953372	0.256	0.11	0.79754	2
KIF2A	2.69e-05	1.00156	0.264	0.112	0.79826	2
ZNF706	2.69e-05	0.305411	0.529	0.347	0.799816	2
NR4A2	2.69e-05	-0.370628	0.777	0.696	0.799822	2
CAMK2D	2.71e-05	2.30166	0.099	0.017	0.804446	2
NFATC2	2.73e-05	1.04044	0.198	0.073	0.810265	2
PDLIM2	2.73e-05	0.968625	0.24	0.1	0.810692	2
CRTAP	2.76e-05	-0.221581	0.347	0.256	0.819951	2
MAF	2.77e-05	1.46688	0.19	0.062	0.823578	2
TUBA1A	2.78e-05	-0.284701	0.603	0.495	0.825147	2
NUMA1	2.79e-05	0.263915	0.289	0.165	0.82924	2
RPLP1	2.8e-05	0.265048	1	0.999	0.832288	2
DNAJB11	2.8e-05	-0.88329	0.182	0.174	0.83296	2
LRPAP1	2.83e-05	-0.188205	0.364	0.271	0.840528	2
CACYBP	2.84e-05	0.278757	0.545	0.366	0.842486	2
2024-09-07	2.85e-05	0.323809	0.802	0.61	0.845395	2
PELP1	2.85e-05	0.18049	0.124	0.05	0.846621	2
HERC4	2.88e-05	0.433189	0.223	0.109	0.854683	2
ALS2	2.89e-05	-0.369	0.24	0.182	0.858261	2
SCAND1	2.91e-05	0.417084	0.463	0.292	0.864483	2
RNF113A	2.91e-05	1.03514	0.24	0.099	0.865751	2
LCP2	2.91e-05	0.378621	0.488	0.311	0.866058	2
WDR11	2.96e-05	0.244839	0.149	0.067	0.879771	2
MGA	2.98e-05	0.288166	0.207	0.105	0.884276	2
NUDT5	3.02e-05	1.03251	0.207	0.079	0.896741	2
EXOC7	3.04e-05	0.286887	0.256	0.139	0.903237	2
OASL	3.05e-05	2.16719	0.083	0.012	0.905747	2
CYFIP2	3.06e-05	1.64963	0.149	0.04	0.908346	2
EZR	3.07e-05	0.587966	0.512	0.323	0.910884	2
ATAD1	3.08e-05	-0.238557	0.149	0.088	0.914329	2
ARHGEF7	3.08e-05	0.658286	0.124	0.04	0.916243	2
ACTN4	3.1e-05	0.135728	0.479	0.325	0.922077	2
SNX6	3.14e-05	0.440252	0.504	0.316	0.931633	2
PRNP	3.14e-05	-0.608324	0.488	0.476	0.932454	2
MACF1	3.15e-05	0.472577	0.488	0.304	0.936738	2
VIRMA	3.15e-05	1.41054	0.174	0.056	0.937135	2
BTG2	3.16e-05	-0.541557	0.868	0.81	0.938119	2
VCP	3.17e-05	0.104834	0.372	0.245	0.941803	2
ZDHHC24	3.19e-05	1.24021	0.165	0.051	0.948835	2
LINS1	3.2e-05	2.44833	0.107	0.02	0.951399	2
BUB3	3.22e-05	0.85353	0.339	0.166	0.957632	2
USP34	3.23e-05	-0.158927	0.306	0.224	0.960113	2
APRT	3.24e-05	0.45854	0.537	0.341	0.962191	2
PPP1CC	3.26e-05	-0.196866	0.339	0.263	0.967999	2
AGPS	3.27e-05	-0.422577	0.248	0.204	0.970826	2
C16orf54	3.28e-05	0.8314	0.207	0.084	0.974174	2
SACM1L	3.29e-05	0.641544	0.165	0.062	0.97879	2
ABCA1	3.3e-05	-0.626942	0.298	0.273	0.982043	2
CD38	3.32e-05	-0.36731	0.157	0.095	0.986438	2
NDUFA4L2	5.26e-92	5.23436	0.541	0.081	1.56e-87	3
GAPDH	1.27e-79	2.02458	0.881	0.806	3.76e-75	3
CRYAB	6.8e-74	5.21685	0.536	0.088	2.02e-69	3
MGST1	8.8e-66	6.86656	0.376	0.008	2.61e-61	3
CD24	1.15e-62	5.52182	0.392	0.03	3.43e-58	3
KRT18	4.89e-61	5.67111	0.407	0.025	1.45e-56	3
PDZK1IP1	1.23e-58	5.8195	0.371	0.014	3.67e-54	3
NNMT	3.26e-58	4.99819	0.428	0.038	9.69e-54	3
SPP1	3.96e-57	5.0212	0.428	0.03	1.18e-52	3
SERPINA1	4.01e-57	5.82845	0.387	0.02	1.19e-52	3
CYB5A	4.19e-55	3.80483	0.469	0.128	1.24e-50	3
CEBPD	3.87e-53	4.74164	0.418	0.038	1.15e-48	3
TPI1	1.57e-52	1.57162	0.747	0.626	4.66e-48	3
RARRES2	2.03e-51	5.40739	0.345	0.02	6.02e-47	3
HINT1	5.45e-51	2.24586	0.613	0.352	1.62e-46	3
EGLN3	9.1e-51	5.75418	0.32	0.01	2.7e-46	3
TPSB2	5.69e-50	-0.510294	0.835	0.589	1.69e-45	3
BNIP3	1.49e-47	5.0751	0.34	0.02	4.43e-43	3
KRT8	6.47e-46	5.13918	0.325	0.016	1.92e-41	3
CCND1	3.79e-45	3.58799	0.412	0.088	1.13e-40	3
CXCL14	2.99e-44	6.07396	0.289	0.012	8.89e-40	3
CALD1	3.86e-44	4.43638	0.366	0.032	1.15e-39	3
ATP1B1	3.88e-43	2.52919	0.469	0.242	1.15e-38	3
LDHA	9.21e-43	1.76625	0.608	0.426	2.74e-38	3
LINC01320	2.15e-42	9.42072	0.216	0.001	6.38e-38	3
S100A10	4.77e-42	1.60904	0.66	0.535	1.42e-37	3
NUPR1	7.72e-42	4.97505	0.294	0.013	2.29e-37	3
IGFBP3	4.35e-41	5.44407	0.325	0.037	1.29e-36	3
HILPDA	6.06e-40	4.87593	0.32	0.026	1.8e-35	3
GSTP1	5.09e-39	1.45187	0.644	0.499	1.51e-34	3
GPX3	1.64e-38	4.85988	0.299	0.019	4.88e-34	3
TCEA3	1.82e-38	5.57108	0.237	0.005	5.39e-34	3
TMEM176A	8.79e-38	2.72187	0.469	0.169	2.61e-33	3
UGT2B7	8.86e-38	5.39291	0.247	0.008	2.63e-33	3
PLOD2	1.33e-37	6.36366	0.211	0.002	3.96e-33	3
CAV2	1.81e-37	5.47361	0.232	0.005	5.36e-33	3
FXYD2	2.41e-37	4.94768	0.278	0.016	7.16e-33	3
PDLIM1	9.36e-37	5.6283	0.232	0.006	2.78e-32	3
ADIRF	1.08e-36	3.70668	0.366	0.052	3.22e-32	3
IGFBP7	3.82e-36	3.16326	0.515	0.162	1.13e-31	3
ANGPTL4	5.45e-36	5.15536	0.268	0.016	1.62e-31	3
LGALS2	6.05e-36	5.55859	0.242	0.009	1.8e-31	3
CA9	1.01e-35	5.55999	0.232	0.007	3.01e-31	3
SLC3A1	3.54e-35	5.31991	0.237	0.008	1.05e-30	3
MARCKS	1.3e-34	4.18052	0.294	0.023	3.85e-30	3
GNG11	1.81e-34	4.46517	0.278	0.019	5.36e-30	3
ENO1	3.02e-34	1.48516	0.562	0.447	8.98e-30	3
WFDC2	6.2e-34	5.61388	0.242	0.011	1.84e-29	3
CD74	1.07e-33	2.36051	0.629	0.309	3.17e-29	3
BICC1	1.61e-33	7.90018	0.18	0.001	4.78e-29	3
NAT8	2.04e-33	6.30928	0.211	0.006	6.05e-29	3
BHMT2	8.4e-33	5.46731	0.196	0.003	2.5e-28	3
SELENOP	1.13e-32	4.29755	0.273	0.02	3.35e-28	3
PDZK1	1.58e-32	7.03238	0.186	0.002	4.69e-28	3
CAMK2N1	2.91e-32	3.72091	0.304	0.03	8.64e-28	3
ELF3	2.44e-31	6.89552	0.175	0.002	7.26e-27	3
SLC22A2	6.97e-31	5.30877	0.175	0.002	2.07e-26	3
IGFBP5	8.93e-31	4.99901	0.232	0.016	2.65e-26	3
RPLP0	1.07e-30	0.884423	0.825	0.818	3.18e-26	3
TFPI	1.54e-30	4.42115	0.227	0.011	4.58e-26	3
CLDN4	1.96e-30	5.46454	0.196	0.005	5.83e-26	3
EGFR	3.88e-30	5.35663	0.191	0.005	1.15e-25	3
FBXO17	7.03e-30	5.66727	0.186	0.004	2.09e-25	3
CRIP2	2.17e-29	4.01189	0.242	0.016	6.44e-25	3
IMPA2	2.95e-29	3.79407	0.284	0.034	8.78e-25	3
EPCAM	4.57e-29	9.52233	0.139	0	1.36e-24	3
NFIB	5.17e-29	4.58404	0.191	0.006	1.54e-24	3
RASSF4	9.94e-29	4.305	0.227	0.013	2.95e-24	3
BHMT	1.36e-28	5.51027	0.17	0.003	4.03e-24	3
SEZ6L2	2.44e-28	6.26362	0.155	0.001	7.26e-24	3
COL23A1	2.79e-28	7.08309	0.155	0.001	8.28e-24	3
IGFBP4	5.69e-28	4.24081	0.237	0.017	1.69e-23	3
HNMT	6.49e-28	5.35797	0.175	0.004	1.93e-23	3
TMEM37	1.42e-27	6.83565	0.16	0.002	4.22e-23	3
PPFIBP1	2.21e-27	3.88401	0.237	0.018	6.58e-23	3
USH1C	2.37e-27	5.95045	0.155	0.002	7.06e-23	3
IL32	3.69e-27	2.30508	0.418	0.096	1.1e-22	3
CAVIN3	4.75e-27	4.50865	0.191	0.008	1.41e-22	3
CDH6	5.9e-27	5.2302	0.17	0.004	1.75e-22	3
HLA-DRA	6.22e-27	2.84008	0.485	0.201	1.85e-22	3
CMBL	1.03e-26	3.74029	0.263	0.028	3.06e-22	3
CA12	1.56e-26	5.28661	0.175	0.005	4.63e-22	3
EMX2	2.05e-26	7.47248	0.139	0.001	6.11e-22	3
SERPINF2	3.89e-26	4.80487	0.165	0.004	1.16e-21	3
NOL3	5.89e-26	3.91669	0.222	0.016	1.75e-21	3
GATM	6.84e-26	3.60935	0.227	0.018	2.03e-21	3
GAL3ST1	1.41e-25	4.91751	0.17	0.005	4.2e-21	3
LGALS3BP	1.72e-25	4.26632	0.196	0.01	5.11e-21	3
ANG	2.05e-25	5.5085	0.149	0.002	6.09e-21	3
AKR1C3	2.52e-25	4.76059	0.175	0.006	7.49e-21	3
C3	2.54e-25	5.00651	0.175	0.006	7.56e-21	3
AOC1	2.59e-25	5.9108	0.149	0.002	7.71e-21	3
C19orf33	2.69e-25	5.92557	0.149	0.002	7.98e-21	3
HPN	3.28e-25	6.71381	0.139	0.001	9.76e-21	3
RNASET2	3.33e-25	2.00609	0.521	0.303	9.88e-21	3
PKM	4.81e-25	1.52644	0.541	0.36	1.43e-20	3
VCAN	4.89e-25	5.94151	0.16	0.004	1.45e-20	3
TGM2	1e-24	4.3685	0.17	0.006	2.98e-20	3
CAV1	1.06e-24	3.75955	0.227	0.02	3.15e-20	3
SLC6A13	1.13e-24	5.37737	0.175	0.008	3.36e-20	3
ACSM2A	1.15e-24	6.59409	0.149	0.003	3.43e-20	3
TPM1	1.16e-24	2.27572	0.443	0.173	3.46e-20	3
TRIP6	1.69e-24	5.45421	0.149	0.003	5.04e-20	3
S100A16	2.04e-24	5.68644	0.134	0.001	6.05e-20	3
REG1A	2.46e-24	7.74961	0.129	0.001	7.32e-20	3
EDN1	2.79e-24	5.32566	0.16	0.005	8.28e-20	3
MT1E	2.9e-24	3.00594	0.268	0.034	8.63e-20	3
MIF	2.99e-24	1.9939	0.412	0.192	8.89e-20	3
SSPN	3.23e-24	6.10259	0.139	0.002	9.59e-20	3
TSPAN12	5.5e-24	5.53945	0.155	0.004	1.63e-19	3
PNCK	5.96e-24	4.84242	0.18	0.009	1.77e-19	3
DEPP1	6.05e-24	6.22696	0.155	0.005	1.8e-19	3
MT1G	1.22e-23	6.44223	0.149	0.004	3.63e-19	3
CLDN3	1.5e-23	6.25863	0.144	0.003	4.47e-19	3
SLC28A1	1.96e-23	5.65496	0.129	0.001	5.82e-19	3
FABP7	2.97e-23	4.83757	0.186	0.015	8.83e-19	3
RHOB	4.9e-23	2.3379	0.418	0.139	1.46e-18	3
BGN	5.54e-23	5.03781	0.186	0.012	1.65e-18	3
BHLHE41	5.7e-23	4.28121	0.165	0.007	1.69e-18	3
MYOF	6e-23	4.80592	0.139	0.003	1.78e-18	3
CYR61	8.23e-23	4.6399	0.17	0.008	2.44e-18	3
LRP2	8.47e-23	6.06511	0.144	0.003	2.52e-18	3
ADM	8.73e-23	3.62545	0.211	0.019	2.6e-18	3
RBPMS	8.82e-23	3.89668	0.17	0.009	2.62e-18	3
CP	1.08e-22	6.1153	0.149	0.005	3.21e-18	3
DSG2	1.49e-22	5.37678	0.139	0.003	4.44e-18	3
FABP6	1.68e-22	5.81542	0.139	0.003	4.99e-18	3
NR2F2	2.37e-22	4.13238	0.175	0.01	7.06e-18	3
IFI27	2.87e-22	3.38615	0.273	0.046	8.54e-18	3
NAPSA	3.35e-22	6.01882	0.129	0.002	9.94e-18	3
LINC02532	3.44e-22	5.97621	0.129	0.002	1.02e-17	3
ANXA4	3.96e-22	1.39195	0.521	0.369	1.18e-17	3
CNDP2	4.4e-22	2.65587	0.335	0.09	1.31e-17	3
BBOX1	4.68e-22	5.12604	0.144	0.004	1.39e-17	3
RACK1	6.99e-22	1.06707	0.799	0.56	2.08e-17	3
ANXA2	7.64e-22	2.88964	0.314	0.073	2.27e-17	3
NPR3	8.38e-22	3.99211	0.119	0.002	2.49e-17	3
IRX3	8.58e-22	5.18426	0.139	0.003	2.55e-17	3
GSTA1	1.24e-21	5.06329	0.155	0.006	3.7e-17	3
RND3	2.3e-21	5.65913	0.129	0.002	6.82e-17	3
DEFB1	2.41e-21	5.9604	0.149	0.007	7.16e-17	3
CCDC198	2.77e-21	7.07618	0.113	0.001	8.23e-17	3
S100A13	2.85e-21	3.06419	0.273	0.051	8.46e-17	3
MALL	2.86e-21	7.33439	0.113	0.001	8.49e-17	3
HSPB1	3.5e-21	1.3439	0.608	0.401	1.04e-16	3
APP	4.56e-21	2.65462	0.216	0.026	1.35e-16	3
C12orf75	6.1e-21	3.19038	0.247	0.036	1.81e-16	3
SLC6A8	6.58e-21	3.89438	0.191	0.016	1.96e-16	3
MET	7.51e-21	4.90656	0.129	0.003	2.23e-16	3
CD70	7.91e-21	3.47202	0.16	0.009	2.35e-16	3
NETO2	1.11e-20	4.84418	0.124	0.002	3.31e-16	3
FMO2	1.16e-20	8.2735	0.098	0	3.45e-16	3
HSF4	1.33e-20	4.21658	0.134	0.004	3.96e-16	3
UACA	1.35e-20	4.14968	0.16	0.009	4.01e-16	3
CTTN	1.4e-20	5.12178	0.129	0.003	4.17e-16	3
MZT2A	1.53e-20	2.40072	0.356	0.112	4.55e-16	3
PDK4	2.01e-20	3.77179	0.227	0.031	5.99e-16	3
ALKAL2	2.34e-20	5.54461	0.119	0.002	6.96e-16	3
CDH2	2.89e-20	3.71454	0.139	0.006	8.59e-16	3
DCDC2	3.22e-20	6.00589	0.119	0.002	9.56e-16	3
PRUNE2	3.26e-20	6.60161	0.119	0.002	9.7e-16	3
TNFAIP6	3.29e-20	5.96981	0.119	0.002	9.77e-16	3
POU3F3	3.37e-20	6.34057	0.119	0.002	1e-15	3
KHK	3.7e-20	3.64384	0.201	0.021	1.1e-15	3
COL4A2	4.16e-20	5.4921	0.149	0.008	1.24e-15	3
TSPAN1	5.78e-20	5.40608	0.139	0.005	1.72e-15	3
FAM13A	8.94e-20	3.6281	0.18	0.015	2.66e-15	3
DAB2	9.58e-20	2.48716	0.335	0.085	2.85e-15	3
MGLL	1.02e-19	2.48817	0.232	0.034	3.02e-15	3
RETREG1	1.33e-19	5.21795	0.124	0.003	3.96e-15	3
CDH16	2.75e-19	6.72269	0.103	0.001	8.18e-15	3
SOX9	2.82e-19	6.68666	0.103	0.001	8.37e-15	3
PPIC	3.25e-19	6.04183	0.113	0.002	9.65e-15	3
ARSE	3.82e-19	6.53415	0.108	0.001	1.13e-14	3
CYP2J2	5.04e-19	4.72243	0.124	0.003	1.5e-14	3
AC087482.1	5.52e-19	3.87895	0.124	0.004	1.64e-14	3
HMOX1	6.24e-19	2.73283	0.227	0.033	1.85e-14	3
TNFRSF1A	6.46e-19	3.51626	0.144	0.008	1.92e-14	3
DNPH1	6.63e-19	2.80994	0.284	0.061	1.97e-14	3
PLEKHA1	9.96e-19	3.57454	0.186	0.019	2.96e-14	3
THY1	1.28e-18	5.13403	0.134	0.006	3.81e-14	3
EVA1A	1.41e-18	8.22446	0.088	0	4.18e-14	3
TFPI2	1.59e-18	7.49567	0.113	0.002	4.74e-14	3
RBP5	1.84e-18	4.54181	0.134	0.006	5.45e-14	3
CSRP2	1.87e-18	4.89082	0.134	0.006	5.56e-14	3
UGT2A3	2.09e-18	5.73595	0.113	0.002	6.21e-14	3
PBLD	2.16e-18	4.30535	0.139	0.007	6.41e-14	3
CDK18	2.96e-18	3.78276	0.124	0.005	8.8e-14	3
SEMA6A	3.31e-18	3.48884	0.134	0.007	9.83e-14	3
SERPING1	3.42e-18	3.97245	0.16	0.012	1.02e-13	3
SLC37A4	4.04e-18	3.29719	0.139	0.008	1.2e-13	3
AMN	5.45e-18	4.39899	0.134	0.006	1.62e-13	3
SLC17A3	5.81e-18	5.29992	0.119	0.003	1.73e-13	3
SMIM24	6.13e-18	3.76255	0.17	0.016	1.82e-13	3
AC245595.1	8.03e-18	4.74253	0.113	0.003	2.38e-13	3
P4HA2	9.18e-18	3.71519	0.155	0.012	2.73e-13	3
CITED4	1e-17	4.4677	0.124	0.005	2.97e-13	3
PTGR1	1.06e-17	3.88761	0.165	0.015	3.16e-13	3
SNHG18	1.09e-17	4.69173	0.108	0.002	3.25e-13	3
KCNJ16	1.16e-17	4.69619	0.103	0.002	3.44e-13	3
GALNT14	1.34e-17	4.9576	0.108	0.002	4e-13	3
SDC1	1.37e-17	5.08766	0.108	0.002	4.07e-13	3
KISS1R	1.54e-17	8.06453	0.082	0	4.56e-13	3
P3H2	1.54e-17	7.68412	0.082	0	4.56e-13	3
ATP5MC2	1.6e-17	0.978736	0.716	0.515	4.76e-13	3
SLC5A12	1.75e-17	5.66259	0.093	0.001	5.21e-13	3
CTSH	1.76e-17	3.12428	0.149	0.012	5.24e-13	3
HOXC10	1.85e-17	5.39996	0.108	0.002	5.5e-13	3
LY6E	1.9e-17	1.77902	0.412	0.195	5.64e-13	3
PARD6B	1.9e-17	3.91446	0.129	0.006	5.66e-13	3
RERG	1.93e-17	4.6155	0.119	0.004	5.72e-13	3
C1QL1	1.96e-17	5.69272	0.108	0.002	5.83e-13	3
S100A1	2.17e-17	6.15105	0.113	0.003	6.44e-13	3
BRI3	2.5e-17	1.03584	0.469	0.397	7.42e-13	3
HSPB8	2.9e-17	6.2783	0.103	0.002	8.61e-13	3
CDCA2	2.93e-17	5.6551	0.103	0.002	8.7e-13	3
VCAM1	3.13e-17	3.88568	0.149	0.011	9.29e-13	3
SYNPO	3.72e-17	6.53619	0.098	0.001	1.1e-12	3
FKBP10	4.46e-17	3.90935	0.113	0.004	1.32e-12	3
SGCB	4.59e-17	4.56214	0.129	0.006	1.36e-12	3
CNN3	4.88e-17	3.60531	0.155	0.013	1.45e-12	3
CLDN7	4.89e-17	4.19078	0.119	0.005	1.45e-12	3
CKB	5.24e-17	2.80055	0.191	0.025	1.56e-12	3
PLA2G16	6.31e-17	1.91293	0.371	0.148	1.87e-12	3
PLCB1	1.01e-16	3.06196	0.144	0.012	3e-12	3
TMEM176B	1.21e-16	1.36202	0.536	0.333	3.6e-12	3
CRB3	1.24e-16	4.79943	0.103	0.002	3.69e-12	3
PRDX2	1.25e-16	1.84661	0.376	0.176	3.7e-12	3
ID3	1.58e-16	3.16144	0.232	0.044	4.69e-12	3
NUDT8	1.61e-16	3.57164	0.134	0.009	4.8e-12	3
ANXA13	1.68e-16	4.85662	0.093	0.001	5e-12	3
PLBD1	1.69e-16	5.42977	0.103	0.002	5.03e-12	3
ERBB3	1.79e-16	4.54576	0.113	0.004	5.32e-12	3
MGST3	1.81e-16	1.37507	0.474	0.287	5.39e-12	3
CTDSPL	1.85e-16	4.97195	0.093	0.001	5.51e-12	3
HOXD-AS2	1.91e-16	5.44523	0.088	0.001	5.69e-12	3
ATP5F1D	2.03e-16	1.25614	0.552	0.345	6.04e-12	3
CFI	2.15e-16	5.24894	0.098	0.002	6.38e-12	3
ACMSD	2.15e-16	5.12978	0.098	0.002	6.38e-12	3
COX5B	2.16e-16	0.913257	0.691	0.541	6.42e-12	3
LRRK2	2.31e-16	4.26616	0.119	0.005	6.86e-12	3
STC1	2.4e-16	4.13927	0.119	0.005	7.13e-12	3
ITM2B	3.09e-16	0.632064	0.948	0.896	9.18e-12	3
DIXDC1	3.17e-16	5.80792	0.093	0.001	9.43e-12	3
ENPEP	3.32e-16	4.60643	0.108	0.003	9.85e-12	3
SLC2A5	3.36e-16	6.54488	0.088	0.001	1e-11	3
DPCD	4.13e-16	3.79056	0.119	0.006	1.23e-11	3
SPARC	4.52e-16	3.33476	0.232	0.049	1.34e-11	3
SLC7A7	4.7e-16	4.25698	0.113	0.005	1.4e-11	3
ABCC3	6.14e-16	4.56687	0.103	0.003	1.83e-11	3
RIDA	7.51e-16	2.82384	0.144	0.013	2.23e-11	3
RASSF6	1.19e-15	4.56335	0.093	0.002	3.52e-11	3
AK4	1.42e-15	3.78359	0.108	0.005	4.22e-11	3
NR1H4	1.45e-15	4.76376	0.088	0.001	4.3e-11	3
SLC4A4	1.59e-15	5.71623	0.098	0.002	4.72e-11	3
SYNE2	1.61e-15	2.44405	0.258	0.059	4.78e-11	3
PGK1	1.76e-15	0.959558	0.49	0.427	5.22e-11	3
C5orf46	1.82e-15	8.40254	0.072	0	5.4e-11	3
AP001528.2	1.82e-15	7.75837	0.072	0	5.4e-11	3
PCSK1N	2.01e-15	4.90205	0.113	0.005	5.98e-11	3
ASPH	2.98e-15	2.68099	0.211	0.037	8.85e-11	3
ACADL	3.15e-15	6.22666	0.082	0.001	9.36e-11	3
BARX2	3.19e-15	7.27688	0.082	0.001	9.48e-11	3
SCARB1	3.51e-15	3.80476	0.093	0.002	1.04e-10	3
LRRC75A	3.54e-15	2.28065	0.299	0.083	1.05e-10	3
NT5C3B	4.32e-15	2.61057	0.175	0.025	1.28e-10	3
LOX	4.91e-15	4.58237	0.108	0.005	1.46e-10	3
RAB17	5.24e-15	4.248	0.093	0.002	1.56e-10	3
2024-09-10	5.95e-15	3.22508	0.113	0.007	1.77e-10	3
C1S	6.73e-15	4.54169	0.093	0.002	2e-10	3
NOSTRIN	7.07e-15	5.4155	0.098	0.003	2.1e-10	3
TUSC3	8.5e-15	4.61084	0.093	0.002	2.52e-10	3
PTMS	9.46e-15	1.64771	0.438	0.201	2.81e-10	3
CLRN3	1.04e-14	4.56102	0.088	0.002	3.1e-10	3
MGAM	1.05e-14	4.58473	0.077	0.001	3.11e-10	3
PLXNB2	1.6e-14	3.8861	0.119	0.008	4.76e-10	3
METTL26	1.73e-14	1.84033	0.351	0.133	5.14e-10	3
PAWR	1.79e-14	4.57769	0.108	0.005	5.33e-10	3
TMEM54	1.97e-14	3.18838	0.103	0.005	5.84e-10	3
MYL9	2.03e-14	3.54162	0.149	0.016	6.04e-10	3
PAX2	2.04e-14	5.20247	0.088	0.002	6.07e-10	3
CLDN2	2.28e-14	6.09557	0.088	0.002	6.78e-10	3
ACSM2B	2.39e-14	4.4031	0.098	0.003	7.1e-10	3
PHGDH	2.55e-14	3.97597	0.093	0.003	7.56e-10	3
SHTN1	2.71e-14	3.54531	0.098	0.004	8.07e-10	3
HLA-DPA1	2.89e-14	2.03793	0.407	0.241	8.58e-10	3
ADSSL1	2.91e-14	3.30386	0.129	0.011	8.64e-10	3
EHHADH	3.01e-14	5.00406	0.098	0.003	8.96e-10	3
FAHD1	3.15e-14	2.68217	0.175	0.026	9.37e-10	3
SLC44A3	3.28e-14	6.05211	0.082	0.001	9.73e-10	3
GSTA2	3.28e-14	6.2969	0.082	0.001	9.74e-10	3
SDC4	3.41e-14	3.89232	0.108	0.006	1.01e-09	3
TSPAN6	3.44e-14	3.06837	0.103	0.006	1.02e-09	3
IFITM3	3.62e-14	1.09169	0.613	0.439	1.08e-09	3
PHLDB2	3.83e-14	4.29578	0.093	0.003	1.14e-09	3
LINC00887	4.23e-14	4.06008	0.093	0.003	1.26e-09	3
EHD2	4.98e-14	4.56059	0.093	0.003	1.48e-09	3
CLTRN	6.15e-14	4.96708	0.093	0.003	1.83e-09	3
C1QA	6.21e-14	3.30785	0.186	0.047	1.85e-09	3
RNF186	8.52e-14	4.2499	0.082	0.002	2.53e-09	3
TMSB10	8.94e-14	0.583733	0.985	0.965	2.66e-09	3
PATJ	9.18e-14	3.65457	0.113	0.008	2.73e-09	3
PCSK6	9.46e-14	4.35518	0.082	0.002	2.81e-09	3
ARHGEF28	9.59e-14	4.41527	0.077	0.001	2.85e-09	3
CUBN	9.69e-14	3.0149	0.155	0.02	2.88e-09	3
PAX8	9.85e-14	3.73328	0.108	0.006	2.93e-09	3
C1QB	1.19e-13	3.68011	0.155	0.043	3.53e-09	3
PRRG4	1.22e-13	3.80341	0.108	0.006	3.62e-09	3
FHL2	1.23e-13	5.47843	0.088	0.002	3.65e-09	3
PGRMC1	1.25e-13	2.12119	0.309	0.109	3.72e-09	3
MAPT	1.49e-13	4.96936	0.082	0.002	4.41e-09	3
TYMS	1.59e-13	3.85683	0.124	0.01	4.73e-09	3
HLA-DQB1	1.63e-13	2.40656	0.268	0.08	4.85e-09	3
CPVL	1.65e-13	3.32863	0.108	0.007	4.9e-09	3
DMTN	1.91e-13	5.01775	0.082	0.002	5.68e-09	3
COL4A1	2.03e-13	3.83907	0.155	0.022	6.04e-09	3
CISD1	2.05e-13	2.17091	0.216	0.047	6.11e-09	3
FOLR1	2.2e-13	3.69783	0.088	0.003	6.53e-09	3
IL13RA1	2.5e-13	4.01025	0.098	0.005	7.44e-09	3
MME	2.65e-13	5.4454	0.077	0.001	7.89e-09	3
C6orf223	2.95e-13	7.29901	0.072	0.001	8.76e-09	3
LGMN	3.22e-13	3.24745	0.113	0.009	9.58e-09	3
WWC1	3.28e-13	6.47875	0.072	0.001	9.74e-09	3
F8	3.48e-13	4.0557	0.108	0.007	1.03e-08	3
ALPK2	3.81e-13	3.62253	0.093	0.004	1.13e-08	3
MGP	3.91e-13	3.53952	0.18	0.048	1.16e-08	3
MYOCOS	3.99e-13	3.93822	0.082	0.002	1.19e-08	3
KBTBD11	5.45e-13	2.18245	0.098	0.008	1.62e-08	3
PDIA5	7.43e-13	4.41024	0.093	0.004	2.21e-08	3
ALDH7A1	8.12e-13	3.85062	0.088	0.003	2.41e-08	3
APOE	8.19e-13	2.89565	0.366	0.176	2.43e-08	3
PPA1	8.24e-13	1.7185	0.273	0.08	2.45e-08	3
PERP	8.52e-13	2.41496	0.144	0.02	2.53e-08	3
TLR3	9.27e-13	4.72748	0.082	0.002	2.76e-08	3
WDR34	9.82e-13	3.22857	0.134	0.015	2.92e-08	3
MAOA	9.84e-13	4.77163	0.082	0.002	2.92e-08	3
DECR2	1.01e-12	2.16813	0.113	0.012	2.99e-08	3
CDHR5	1.05e-12	5.37036	0.082	0.002	3.12e-08	3
RGS5	1.05e-12	3.15512	0.196	0.074	3.13e-08	3
PTPRF	1.12e-12	4.41008	0.077	0.002	3.33e-08	3
GLYAT	1.3e-12	4.37183	0.077	0.002	3.87e-08	3
DNAJC22	1.4e-12	4.72722	0.077	0.002	4.16e-08	3
A1CF	1.43e-12	4.58457	0.072	0.001	4.25e-08	3
SLC25A6	1.74e-12	0.678487	0.557	0.531	5.18e-08	3
STAP2	1.87e-12	5.65108	0.077	0.002	5.57e-08	3
CFD	1.89e-12	3.33758	0.134	0.016	5.62e-08	3
BLVRB	1.94e-12	1.75047	0.33	0.12	5.76e-08	3
IFT22	2.07e-12	2.96639	0.129	0.015	6.14e-08	3
SHMT1	2.09e-12	3.02136	0.134	0.016	6.22e-08	3
MT1H	2.13e-12	8.42065	0.067	0.001	6.32e-08	3
CTSL	2.28e-12	1.61578	0.294	0.094	6.77e-08	3
CLEC18A	2.28e-12	7.83168	0.057	0	6.78e-08	3
ERICH5	2.28e-12	7.9656	0.057	0	6.78e-08	3
PTN	2.28e-12	7.8324	0.057	0	6.78e-08	3
GIPC2	2.3e-12	5.09344	0.072	0.001	6.85e-08	3
CLDN10	2.31e-12	5.27344	0.067	0.001	6.87e-08	3
HTRA1	2.49e-12	3.42398	0.108	0.009	7.4e-08	3
NPM1	2.64e-12	0.639676	0.799	0.742	7.85e-08	3
GLG1	2.76e-12	2.82792	0.139	0.018	8.2e-08	3
FGB	3.01e-12	6.16783	0.067	0.001	8.94e-08	3
MORN2	3.06e-12	1.84713	0.124	0.018	9.1e-08	3
AIF1	3.25e-12	2.77443	0.175	0.07	9.67e-08	3
MS4A7	3.43e-12	4.2021	0.113	0.01	1.02e-07	3
AXL	3.82e-12	3.91267	0.088	0.004	1.13e-07	3
MYDGF	3.95e-12	1.77179	0.351	0.139	1.17e-07	3
ACY3	3.99e-12	4.65424	0.082	0.003	1.19e-07	3
OSMR	4.33e-12	5.12674	0.082	0.003	1.29e-07	3
EFNA1	4.97e-12	2.90018	0.108	0.01	1.48e-07	3
RBM47	5.4e-12	3.66745	0.093	0.005	1.6e-07	3
ADAMTS1	5.87e-12	4.34529	0.098	0.006	1.74e-07	3
SLC38A1	6.01e-12	2.19498	0.18	0.035	1.79e-07	3
ACTN1	6.38e-12	3.89941	0.098	0.006	1.9e-07	3
HLA-DRB1	6.61e-12	1.60675	0.479	0.305	1.97e-07	3
GDF15	7.28e-12	2.15542	0.227	0.058	2.16e-07	3
PARD3	7.57e-12	3.97119	0.082	0.003	2.25e-07	3
FCGRT	7.81e-12	1.67513	0.356	0.159	2.32e-07	3
MEF2C	8.18e-12	4.0011	0.113	0.011	2.43e-07	3
ACTA2	8.31e-12	3.80754	0.149	0.026	2.47e-07	3
MZT2B	8.31e-12	0.711517	0.49	0.448	2.47e-07	3
AC022613.1	8.49e-12	4.20552	0.072	0.002	2.52e-07	3
ODF3B	8.88e-12	1.65104	0.206	0.052	2.64e-07	3
HOOK1	8.92e-12	3.93529	0.082	0.003	2.65e-07	3
NDRG1	9.4e-12	1.89371	0.299	0.11	2.79e-07	3
PIGP	1.01e-11	1.8649	0.201	0.049	3.01e-07	3
KCNJ15	1.04e-11	4.27993	0.072	0.002	3.1e-07	3
COL8A1	1.07e-11	4.53276	0.072	0.002	3.17e-07	3
WDR54	1.2e-11	2.0177	0.165	0.032	3.55e-07	3
PRDX4	1.25e-11	1.74856	0.32	0.144	3.71e-07	3
B4GAT1	1.3e-11	4.62631	0.072	0.002	3.86e-07	3
SORBS2	1.3e-11	4.20655	0.082	0.003	3.87e-07	3
EEF2	1.31e-11	0.658294	0.66	0.627	3.91e-07	3
RCN1	1.38e-11	2.09294	0.175	0.036	4.09e-07	3
HOXA-AS2	1.39e-11	4.74227	0.072	0.002	4.12e-07	3
LARP6	1.41e-11	4.82281	0.072	0.002	4.2e-07	3
PXMP2	1.46e-11	3.11405	0.093	0.006	4.33e-07	3
RIN2	1.59e-11	4.32946	0.088	0.005	4.72e-07	3
C1QC	1.62e-11	3.81744	0.119	0.019	4.82e-07	3
NR2F1	1.63e-11	5.24441	0.072	0.002	4.83e-07	3
LACTB2	1.63e-11	2.44476	0.155	0.027	4.83e-07	3
AC147651.2	1.63e-11	4.62686	0.062	0.001	4.84e-07	3
RPS8	1.64e-11	0.4339	0.995	0.984	4.87e-07	3
MIOX	1.65e-11	5.44394	0.072	0.002	4.91e-07	3
ID4	1.78e-11	4.59678	0.088	0.005	5.28e-07	3
ARPC1A	1.89e-11	2.06594	0.247	0.072	5.63e-07	3
EFEMP1	2.09e-11	5.16586	0.062	0.001	6.21e-07	3
PHLDA3	2.36e-11	2.60735	0.113	0.013	7e-07	3
PARVA	2.41e-11	5.04202	0.067	0.001	7.17e-07	3
TMEM139	2.45e-11	7.76923	0.052	0	7.29e-07	3
ZNF385B	2.45e-11	7.63875	0.052	0	7.29e-07	3
ARHGEF16	2.45e-11	7.62067	0.052	0	7.29e-07	3
EPHA7	2.45e-11	7.87736	0.052	0	7.29e-07	3
GAREM1	2.45e-11	8.27242	0.052	0	7.29e-07	3
ANGPTL3	2.45e-11	8.87264	0.052	0	7.29e-07	3
EGFR-AS1	2.45e-11	8.21117	0.052	0	7.29e-07	3
FTCD	2.45e-11	8.03904	0.052	0	7.29e-07	3
GRTP1	2.45e-11	7.5332	0.052	0	7.29e-07	3
HSPA12A	2.45e-11	7.82987	0.052	0	7.29e-07	3
NOVA1	2.45e-11	6.69384	0.052	0	7.29e-07	3
HNF1B	2.45e-11	7.33185	0.052	0	7.29e-07	3
RORA	2.46e-11	2.08229	0.144	0.025	7.31e-07	3
HOXA5	2.59e-11	5.56664	0.067	0.001	7.7e-07	3
PRODH2	2.61e-11	5.49577	0.067	0.001	7.75e-07	3
HOXA4	2.71e-11	2.42498	0.072	0.003	8.06e-07	3
EMX2OS	2.87e-11	5.57931	0.062	0.001	8.53e-07	3
AKR7A3	2.96e-11	6.00912	0.062	0.001	8.78e-07	3
HRH2	3.01e-11	5.36455	0.077	0.003	8.96e-07	3
LPIN3	3.02e-11	6.05205	0.062	0.001	8.97e-07	3
TRIM55	3.07e-11	6.36281	0.062	0.001	9.11e-07	3
HSPB2	3.09e-11	6.66919	0.062	0.001	9.17e-07	3
KANK1	3.14e-11	3.66959	0.072	0.002	9.32e-07	3
UQCRQ	3.29e-11	1.1021	0.546	0.395	9.78e-07	3
YBX3	3.4e-11	0.999392	0.552	0.327	1.01e-06	3
LRP1	3.52e-11	4.00665	0.082	0.004	1.05e-06	3
KIF12	3.56e-11	3.96285	0.072	0.002	1.06e-06	3
SNX7	3.66e-11	2.64492	0.103	0.01	1.09e-06	3
SPAG4	3.68e-11	1.9618	0.134	0.022	1.09e-06	3
BEX3	3.83e-11	2.03621	0.253	0.083	1.14e-06	3
LINC01116	3.95e-11	2.26379	0.113	0.015	1.17e-06	3
DMKN	3.96e-11	2.98116	0.103	0.01	1.18e-06	3
C1R	4.08e-11	3.83548	0.093	0.006	1.21e-06	3
AGT	4.31e-11	3.55508	0.077	0.003	1.28e-06	3
SPR	4.48e-11	4.11699	0.072	0.002	1.33e-06	3
NMB	4.66e-11	2.74271	0.165	0.032	1.38e-06	3
MT2A	4.74e-11	1.39089	0.567	0.37	1.41e-06	3
CYS1	5.13e-11	4.21791	0.072	0.002	1.52e-06	3
DNAH11	5.31e-11	3.78553	0.067	0.002	1.58e-06	3
RAB13	6.01e-11	1.76125	0.325	0.135	1.78e-06	3
TMEM91	6.23e-11	1.98499	0.284	0.104	1.85e-06	3
NPDC1	6.25e-11	3.16001	0.103	0.01	1.86e-06	3
SERINC2	6.29e-11	2.78877	0.155	0.028	1.87e-06	3
CCDC146	6.39e-11	2.7505	0.124	0.016	1.9e-06	3
COX6A1	6.63e-11	0.679915	0.582	0.545	1.97e-06	3
SMARCA1	6.7e-11	3.36754	0.082	0.005	1.99e-06	3
DSP	6.91e-11	4.71527	0.072	0.002	2.05e-06	3
TEX9	7.33e-11	4.79875	0.072	0.002	2.18e-06	3
RAC1	7.34e-11	0.64878	0.624	0.558	2.18e-06	3
RTL8A	7.39e-11	1.37436	0.201	0.057	2.2e-06	3
CYBB	7.52e-11	4.8647	0.082	0.005	2.24e-06	3
SCGN	7.97e-11	3.91776	0.077	0.003	2.37e-06	3
A4GALT	8.49e-11	4.2141	0.067	0.002	2.52e-06	3
DSC2	8.5e-11	3.88279	0.067	0.002	2.53e-06	3
HCFC1R1	9.47e-11	1.75603	0.325	0.141	2.82e-06	3
ASS1	9.89e-11	4.2962	0.067	0.002	2.94e-06	3
IGFBP6	1.01e-10	3.81185	0.093	0.007	2.99e-06	3
AFDN	1.01e-10	3.57658	0.093	0.007	3.01e-06	3
LAMB2	1.03e-10	4.32296	0.077	0.003	3.05e-06	3
ARHGAP29	1.12e-10	1.39672	0.155	0.039	3.33e-06	3
TCN2	1.19e-10	1.93346	0.18	0.042	3.54e-06	3
LYG1	1.21e-10	4.63539	0.067	0.002	3.59e-06	3
HOXB7	1.22e-10	3.38771	0.098	0.009	3.63e-06	3
NXPH4	1.25e-10	4.1791	0.057	0.001	3.71e-06	3
ZNF395	1.27e-10	2.11217	0.165	0.035	3.78e-06	3
TGFBI	1.3e-10	4.70363	0.088	0.006	3.86e-06	3
SLC25A23	1.39e-10	3.26874	0.077	0.004	4.12e-06	3
GAMT	1.45e-10	2.24229	0.211	0.058	4.31e-06	3
PON2	1.47e-10	1.68456	0.191	0.051	4.36e-06	3
GPRC5C	1.48e-10	2.58043	0.093	0.009	4.4e-06	3
COL6A1	1.51e-10	3.30288	0.082	0.005	4.49e-06	3
GLRX	1.62e-10	1.47969	0.376	0.186	4.8e-06	3
CDC42EP1	1.69e-10	4.50594	0.062	0.001	5.02e-06	3
KRBA1	1.84e-10	3.01651	0.082	0.006	5.46e-06	3
SMIM6	1.89e-10	3.09955	0.062	0.002	5.62e-06	3
OCIAD2	1.96e-10	1.78269	0.294	0.119	5.82e-06	3
DDC	1.99e-10	5.11321	0.062	0.001	5.91e-06	3
SLC16A12	2.04e-10	3.20835	0.062	0.002	6.05e-06	3
MMP24OS	2.06e-10	1.63391	0.32	0.134	6.12e-06	3
HLA-DPB1	2.1e-10	1.8945	0.366	0.203	6.24e-06	3
NRXN2	2.35e-10	5.476	0.062	0.001	6.98e-06	3
LRP3	2.35e-10	5.7935	0.062	0.001	7e-06	3
ELMO3	2.59e-10	4.71976	0.072	0.003	7.71e-06	3
KCNK1	2.63e-10	7.10902	0.046	0	7.82e-06	3
HNF1A	2.63e-10	6.76498	0.046	0	7.82e-06	3
LINC01139	2.63e-10	7.63274	0.046	0	7.82e-06	3
LINC02471	2.63e-10	7.59116	0.046	0	7.82e-06	3
PNMA2	2.63e-10	6.6998	0.046	0	7.82e-06	3
AC092336.1	2.63e-10	8.12772	0.046	0	7.82e-06	3
SLC7A9	2.63e-10	6.39422	0.046	0	7.82e-06	3
SMCO4	2.65e-10	3.47997	0.108	0.012	7.87e-06	3
CDH1	2.75e-10	5.90188	0.057	0.001	8.17e-06	3
TJP1	2.82e-10	3.87724	0.067	0.002	8.37e-06	3
CCDC74A	2.84e-10	5.87948	0.057	0.001	8.44e-06	3
PTHLH	2.97e-10	6.99276	0.057	0.001	8.81e-06	3
AR	3.36e-10	3.74221	0.067	0.002	9.99e-06	3
CRNDE	3.52e-10	3.39196	0.093	0.008	1.05e-05	3
CPE	3.53e-10	4.27388	0.093	0.008	1.05e-05	3
GUCY1A1	3.86e-10	3.93903	0.067	0.002	1.15e-05	3
IL1R1	3.89e-10	3.96541	0.067	0.002	1.16e-05	3
CPNE3	3.97e-10	2.77023	0.113	0.015	1.18e-05	3
EPS8L2	4e-10	1.15333	0.134	0.033	1.19e-05	3
LINC00958	4.12e-10	4.09633	0.067	0.002	1.22e-05	3
HLA-DMB	4.42e-10	3.45594	0.119	0.017	1.31e-05	3
SERPINE2	4.75e-10	3.48586	0.082	0.006	1.41e-05	3
ABLIM1	4.75e-10	4.09077	0.067	0.002	1.41e-05	3
TSPAN33	4.8e-10	3.43379	0.077	0.005	1.43e-05	3
COL6A2	4.96e-10	3.63892	0.093	0.008	1.47e-05	3
MYL6B	4.96e-10	2.20946	0.18	0.043	1.48e-05	3
EFEMP2	5.15e-10	2.15814	0.103	0.014	1.53e-05	3
ITGB8	5.32e-10	2.51548	0.124	0.019	1.58e-05	3
FARP1	5.7e-10	2.23214	0.16	0.034	1.69e-05	3
PTPRK	5.93e-10	3.30643	0.057	0.001	1.76e-05	3
STC2	5.97e-10	4.91023	0.067	0.002	1.77e-05	3
FGD4	5.98e-10	3.68034	0.062	0.002	1.78e-05	3
DDR1	6.04e-10	3.53854	0.077	0.005	1.79e-05	3
AOX1	7.13e-10	3.38798	0.052	0.001	2.12e-05	3
RNF144B	7.72e-10	4.16774	0.072	0.003	2.29e-05	3
MYLK	7.86e-10	3.44875	0.103	0.012	2.33e-05	3
TOM1L1	8.61e-10	4.52117	0.072	0.003	2.56e-05	3
EPB41L3	8.69e-10	4.31871	0.062	0.002	2.58e-05	3
DSTN	8.72e-10	1.09232	0.51	0.377	2.59e-05	3
TSPAN18	9.8e-10	4.5053	0.062	0.002	2.91e-05	3
PDGFA	1.03e-09	1.50418	0.18	0.05	3.07e-05	3
SRGAP1	1.04e-09	2.29938	0.088	0.009	3.09e-05	3
CTSA	1.08e-09	1.28131	0.18	0.053	3.21e-05	3
CDKN1C	1.15e-09	1.32734	0.16	0.042	3.42e-05	3
FAM213A	1.17e-09	1.9567	0.237	0.078	3.48e-05	3
TBCA	1.31e-09	0.958705	0.562	0.392	3.88e-05	3
RPL8	1.33e-09	0.455185	0.959	0.958	3.96e-05	3
ECSIT	1.37e-09	1.35383	0.119	0.024	4.06e-05	3
CA2	1.38e-09	3.08155	0.088	0.008	4.1e-05	3
BCKDK	1.41e-09	2.19057	0.17	0.04	4.19e-05	3
ABI3BP	1.44e-09	3.41683	0.077	0.005	4.27e-05	3
SBSPON	1.46e-09	3.07596	0.062	0.002	4.33e-05	3
RMDN1	1.55e-09	2.066	0.134	0.026	4.6e-05	3
TNS3	1.55e-09	3.27477	0.093	0.009	4.62e-05	3
BCAM	1.59e-09	2.98117	0.088	0.008	4.71e-05	3
ALG14	1.66e-09	3.40975	0.077	0.005	4.93e-05	3
CRIM1	1.77e-09	1.79165	0.119	0.023	5.27e-05	3
CXCL2	1.85e-09	1.33658	0.175	0.047	5.5e-05	3
ACKR3	1.87e-09	5.10339	0.057	0.001	5.57e-05	3
MSC	1.91e-09	4.97352	0.057	0.001	5.69e-05	3
SLC2A4RG	1.94e-09	1.81735	0.17	0.043	5.77e-05	3
AC073486.1	1.96e-09	5.07871	0.057	0.001	5.83e-05	3
HGD	1.97e-09	4.35481	0.067	0.003	5.84e-05	3
PGLS	2e-09	1.37564	0.361	0.18	5.93e-05	3
ADGRG1	2.07e-09	3.70386	0.077	0.005	6.14e-05	3
SLC15A4	2.11e-09	1.74247	0.124	0.025	6.26e-05	3
AC021744.1	2.12e-09	5.10982	0.052	0.001	6.3e-05	3
EPB41L4A	2.2e-09	1.98545	0.103	0.016	6.52e-05	3
EXOC3L1	2.36e-09	3.24659	0.057	0.002	7e-05	3
RORC	2.42e-09	5.28263	0.052	0.001	7.18e-05	3
TINAG	2.51e-09	5.05481	0.052	0.001	7.45e-05	3
LYZ	2.61e-09	3.58345	0.113	0.053	7.74e-05	3
MAL2	2.64e-09	5.55955	0.052	0.001	7.85e-05	3
NRTN	2.65e-09	6.48814	0.052	0.001	7.86e-05	3
PCLO	2.65e-09	5.63424	0.052	0.001	7.88e-05	3
LY6E-DT	2.67e-09	5.68929	0.052	0.001	7.94e-05	3
MT3	2.69e-09	5.68767	0.062	0.002	8.01e-05	3
DZIP1	2.71e-09	5.56799	0.052	0.001	8.04e-05	3
FAM110C	2.79e-09	6.06225	0.052	0.001	8.29e-05	3
LINC02274	2.79e-09	6.45	0.052	0.001	8.29e-05	3
SH2D4A	2.81e-09	6.41236	0.052	0.001	8.34e-05	3
NEGR1	2.82e-09	5.8967	0.041	0	8.39e-05	3
PTPN3	2.82e-09	7.6941	0.041	0	8.39e-05	3
APCS	2.82e-09	8.80552	0.041	0	8.39e-05	3
PCOLCE2	2.82e-09	7.33044	0.041	0	8.39e-05	3
ASPA	2.82e-09	6.98602	0.041	0	8.39e-05	3
RBPMS-AS1	2.82e-09	7.02836	0.041	0	8.39e-05	3
SMIM32	2.82e-09	7.66189	0.041	0	8.39e-05	3
OGDHL	2.82e-09	5.95681	0.041	0	8.39e-05	3
AC103702.2	2.82e-09	5.85199	0.041	0	8.39e-05	3
HRCT1	2.82e-09	7.70144	0.041	0	8.39e-05	3
NR2F2-AS1	2.82e-09	6.39469	0.041	0	8.39e-05	3
AGMO	2.82e-09	6.19911	0.041	0	8.39e-05	3
LTF	2.82e-09	8.63805	0.041	0	8.39e-05	3
MIR210HG	2.82e-09	6.71354	0.041	0	8.39e-05	3
MTMR11	2.82e-09	7.15105	0.041	0	8.39e-05	3
POLR2I	2.92e-09	1.4825	0.335	0.158	8.67e-05	3
ENAH	3.21e-09	3.96577	0.062	0.002	9.54e-05	3
MRPL12	3.21e-09	1.9571	0.196	0.055	9.54e-05	3
UQCC3	3.42e-09	1.48208	0.17	0.05	0.000101687	3
FCGR3A	3.85e-09	3.41975	0.113	0.022	0.000114445	3
ATF3	3.96e-09	1.03188	0.598	0.402	0.000117601	3
PEMT	4.1e-09	2.64878	0.108	0.016	0.000121836	3
ISOC2	4.1e-09	1.75941	0.237	0.08	0.000121957	3
PMM1	4.15e-09	1.92699	0.17	0.043	0.00012322	3
DHRS3	4.35e-09	2.4661	0.103	0.015	0.000129364	3
FTL	4.42e-09	0.533101	1	0.99	0.000131264	3
MMP14	4.43e-09	4.64503	0.062	0.002	0.000131557	3
AZGP1	4.58e-09	3.85773	0.067	0.003	0.000135979	3
SLCO4C1	4.67e-09	3.71268	0.077	0.006	0.000138856	3
NTN4	4.7e-09	4.71163	0.062	0.002	0.000139574	3
AMOTL2	4.8e-09	3.6781	0.057	0.002	0.000142764	3
TINAGL1	4.81e-09	3.68192	0.077	0.006	0.000142941	3
RAB42	4.85e-09	3.88693	0.067	0.003	0.000144091	3
HMG20B	5.4e-09	1.97351	0.16	0.039	0.000160412	3
REXO2	5.41e-09	1.56838	0.263	0.097	0.000160662	3
INSR	5.5e-09	2.1187	0.196	0.056	0.000163458	3
TMEM98	6.02e-09	2.76287	0.067	0.005	0.00017876	3
GUCY1B1	6.29e-09	4.48184	0.067	0.003	0.00018691	3
NXNL2	6.35e-09	3.56693	0.052	0.001	0.000188708	3
TSPAN9	6.37e-09	4.23515	0.072	0.005	0.000189296	3
CYP3A5	6.48e-09	2.38445	0.082	0.009	0.000192513	3
KCNJ3	6.51e-09	4.07528	0.057	0.002	0.00019346	3
EPS8	6.86e-09	1.42519	0.206	0.066	0.000203788	3
MANBAL	7.18e-09	1.44188	0.124	0.03	0.000213257	3
BIN1	7.66e-09	2.70153	0.113	0.018	0.000227603	3
LIPC	7.77e-09	3.03545	0.062	0.003	0.000230836	3
AHCY	7.83e-09	1.93129	0.149	0.035	0.000232734	3
LIMCH1	8.19e-09	3.51867	0.062	0.003	0.000243388	3
HSD3B7	8.24e-09	2.42206	0.113	0.019	0.000244779	3
ROGDI	8.34e-09	2.72845	0.082	0.009	0.000247765	3
CTSZ	8.34e-09	1.36513	0.335	0.217	0.000247877	3
ECI1	8.69e-09	1.66846	0.263	0.098	0.000258207	3
TXN	8.86e-09	0.713428	0.675	0.556	0.000263174	3
SLC39A5	8.95e-09	4.69062	0.057	0.002	0.000265808	3
ADAMTS9-AS1	9.07e-09	3.99634	0.052	0.001	0.000269543	3
FBXL8	9.69e-09	3.49539	0.067	0.004	0.000287842	3
MAP7D2	9.78e-09	4.99034	0.057	0.002	0.000290648	3
MACC1	9.82e-09	5.25176	0.057	0.002	0.000291768	3
PCK1	9.85e-09	4.89908	0.057	0.002	0.000292784	3
CRACR2B	9.88e-09	5.04382	0.057	0.002	0.000293623	3
FAAH	9.92e-09	2.98088	0.057	0.002	0.000294741	3
SLC6A3	1.01e-08	1.99013	0.077	0.008	0.000300854	3
DARS	1.02e-08	1.50153	0.278	0.109	0.000304477	3
HIBADH	1.03e-08	2.54467	0.098	0.013	0.000305229	3
SQOR	1.03e-08	1.97905	0.165	0.042	0.000306905	3
NBL1	1.04e-08	1.74668	0.088	0.012	0.00031021	3
TMCC1	1.08e-08	1.85976	0.124	0.026	0.000320611	3
[truncated: 1,800 more rows]
