# Supplementary material for: Single-cell transcriptomics reveals the heterogeneity and function of mast cells in human ccRCC
Source: Front Immunol. 2025 Jan 7;15:1494025. doi: 10.3389/fimmu.2024.1494025 (PMC11747552; doi:10.3389/fimmu.2024.1494025)
Supplement: Supplementary file 12 [file Table7.xlsx]

## Sheet: Sheet1
Table S7. Clinicopathological information of patients (mIHC), related to Figure 3 and Figure 5.
Patient ID	Age	Gender	Histology	Grade	Stage	Ancestry
Patient1	53	female	ccRCC	2	1b	Asian
Patient2	59	female	ccRCC	2	1b	Asian
Patient3	62	female	ccRCC	2	1a	Asian
Patient4	53	male	ccRCC	2	1b	Asian
Patient5	62	female	ccRCC	2	1b	Asian
Patient6	56	male	ccRCC	2	1b	Asian
Patient7	52	female	ccRCC	2	1a	Asian
Patient8	58	male	ccRCC	2	1a	Asian
Patient9	42	female	ccRCC	2	1b	Asian
Patient10	48	male	ccRCC	3	3a	Asian
Patient11	60	female	ccRCC	2	1a	Asian
Patient12	45	male	ccRCC	3	1a	Asian
Patient13	59	female	ccRCC	2	1b	Asian
Patient14	32	female	ccRCC	4	3a	Asian
Patient15	59	male	ccRCC	2	1b	Asian
