# Supplementary material for: Single-cell transcriptomics reveals the heterogeneity and function of mast cells in human ccRCC
Source: Front Immunol. 2025 Jan 7;15:1494025. doi: 10.3389/fimmu.2024.1494025 (PMC11747552; doi:10.3389/fimmu.2024.1494025)
Supplement: Supplementary file 13 [file Table8.xlsx]

## Sheet: Stage
Table S8. Cross-tabulation of MCs-related analyses with Clinical features, related to Figure 3.
Cross-tabulation of MCs-related analyses with Stage
		Stage I	Stage II or Higher	P
Distance to other macrophages	Near	6	2	0.155
	Far	7	0
Distance to IL-1β+macrophages	Near	6	2	0.155
	Far	7	0
% of MC0 in distal normal kidney	Low	6	2	0.155
	High	7	0
% of MC4 in distal normal kidney	Low	6	1	0.919
	High	7	1
% of MC0 in the interface	Low	7	1	0.919
	High	6	1
% of MC4 in the interface	Low	7	1	0.919
	High	6	1
% of MC0 in the tumor core	Low	6	2	0.155
	High	7	0
% of MC4 in the tumor core	Low	6	2	0.155
	High	7	0
Number of MC0 in distal normal kidney	Low	3	2	0.095
	High	10	0
Number of MC0 in the interface	Low	7	1	0.919
	High	6	1
Number of MC0 in the tumor core	Low	7	1	0.919
	High	6	1
Number of MC4 in distal normal kidney	Low	5	0	0.283
	High	8	2
Number of MC4 in the interface	Low	7	0	0.155
	High	6	2
Number of MC4 in the tumor core	Low	7	0	0.155
	High	6	2

## Sheet: Sex
Cross-tabulation of MCs-related analyses with Sex
		Female	Male	P
Distance to other macrophages	Near	4	4	0.398
	Far	5	2
Distance to IL-1β+macrophages	Near	5	3	0.833
	Far	4	3
% of MC0 in distal normal kidney	Low	4	4	0.398
	High	5	2
% of MC4 in distal normal kidney	Low	3	4	0.205
	High	6	2
% of MC0 in the interface	Low	4	4	0.398
	High	5	2
% of MC4 in the interface	Low	4	4	0.398
	High	5	2
% of MC0 in the tumor core	Low	4	4	0.398
	High	5	2
% of MC4 in the tumor core	Low	5	3	0.833
	High	4	3
Number of MC0 in distal normal kidney	Low	2	3	0.264
	High	7	3
Number of MC0 in the interface	Low	5	3	0.833
	High	4	3
Number of MC0 in the tumor core	Low	5	3	0.833
	High	4	3
Number of MC4 in distal normal kidney	Low	4	1	0.264
	High	5	5
Number of MC4 in the interface	Low	4	3	0.833
	High	5	3
Number of MC4 in the tumor core	Low	4	3	0.833
	High	5	3

## Sheet: Age
Cross-tabulation of MCs-related analyses with Age
		Age≤55	Age>55	P
Distance to other macrophages	Near	5	3	0.189
	Far	2	5
Distance to IL-1β+macrophages	Near	4	4	0.782
	Far	3	4
% of MC0 in distal normal kidney	Low	5	3	0.189
	High	2	5
% of MC4 in distal normal kidney	Low	4	3	0.447
	High	3	5
% of MC0 in the interface	Low	4	4	0.782
	High	3	4
% of MC4 in the interface	Low	3	5	0.447
	High	4	3
% of MC0 in the tumor core	Low	5	3	0.189
	High	2	5
% of MC4 in the tumor core	Low	4	4	0.782
	High	3	4
Number of MC0 in distal normal kidney	Low	4	1	0.067
	High	3	7
Number of MC0 in the interface	Low	4	4	0.782
	High	3	4
Number of MC0 in the tumor core	Low	4	4	0.782
	High	3	4
Number of MC4 in distal normal kidney	Low	3	2	0.464
	High	4	6
Number of MC4 in the interface	Low	2	5	0.189
	High	5	3
Number of MC4 in the tumor core	Low	2	5	0.189
	High	5	3
