# Supplementary material for: Single-cell transcriptomics reveals the heterogeneity and function of mast cells in human ccRCC
Source: Front Immunol. 2025 Jan 7;15:1494025. doi: 10.3389/fimmu.2024.1494025 (PMC11747552; doi:10.3389/fimmu.2024.1494025)
Supplement: Supplementary file 14 [file Table9.xlsx]

## Sheet: Adjacent Normal
Table S9. Number counts of the cellchat net, related to Figure 5.
Group (Adjacent Normal)	Tumor cells	B.cells	CD4..T.cells	CD8..T.cells	DC	Endothelial.cells	Fibroblasts	Macrophages	Mast.cell.0	Mast.cell.1	Mast.cell.2	Mast.cell.3	Mast.cell.4	Mast.cell.5	Monocytes	NK.cells
Tumor cells	10	7	13	17	13	19	13	16	4	4	6	6	0	0	10	7	145
B-cells	3	3	14	11	13	1	3	16	0	1	2	0	0	0	5	3	75
CD4+ T-cells	2	3	9	12	6	4	4	10	1	2	4	3	0	0	5	4	69
CD8+ T-cells	2	2	12	13	10	3	4	14	1	2	4	3	0	0	6	4	80
DC	3	7	16	16	21	8	4	23	2	3	6	3	0	0	13	5	130
Endothelial cells	10	6	15	19	16	18	19	20	5	5	7	6	0	0	15	10	171
Fibroblasts	17	14	18	24	18	24	32	23	10	9	13	11	0	0	18	14	245
Macrophages	4	5	17	15	19	9	4	25	2	3	6	2	0	0	13	7	131
Mast cell 0	5	1	4	12	3	1	4	6	0	0	1	0	0	0	10	3	50
Mast cell 1	6	2	4	13	5	5	5	8	0	0	2	0	0	0	12	4	66
Mast cell 2	7	3	9	14	10	9	7	14	1	2	3	0	0	0	13	6	98
Mast cell 3	4	1	11	13	9	5	4	12	0	0	1	0	0	0	9	5	74
Mast cell 4	0	0	0	0	0	0	0	0	0	0	0	0	0	0	0	0	0
Mast cell 5	0	0	0	0	0	0	0	0	0	0	0	0	0	0	0	0	0
Monocytes	4	5	13	13	15	5	5	17	2	3	4	3	0	0	9	4	102
NK cells	4	2	8	12	6	3	5	10	1	2	3	4	0	0	5	3	68
	81	61	163	204	164	114	113	214	29	36	62	41	0	0	143	79	1504
Group (Tumor Core)	Tumor cells	B.cells	CD4..T.cells	CD8..T.cells	DC	Endothelial.cells	Fibroblasts	Macrophages	Mast.cell.0	Mast.cell.1	Mast.cell.2	Mast.cell.3	Mast.cell.4	Mast.cell.5	Monocytes	NK.cells
Tumor cells	16	8	5	16	13	24	26	21	6	5	11	8	13	5	14	5	196
B-cells	3	1	2	10	12	6	18	13	1	2	2	1	5	1	4	2	83
CD4+ T-cells	2	2	4	12	7	6	10	10	2	2	3	3	4	2	4	3	76
CD8+ T-cells	2	2	4	12	9	6	11	11	2	2	4	4	5	2	4	3	83
DC	5	3	3	12	16	7	17	18	2	3	4	2	9	3	7	3	114
Endothelial cells	19	12	12	21	18	35	42	25	10	9	15	13	20	9	21	13	294
Fibroblasts	28	15	14	24	19	33	42	24	14	14	17	15	28	14	18	14	333
Macrophages	6	5	5	13	15	8	19	22	3	4	8	5	12	4	13	5	147
Mast cell 0	4	3	4	13	5	9	7	8	1	2	5	4	4	2	10	4	85
Mast cell 1	2	1	2	12	3	5	4	6	0	1	4	3	3	1	9	1	57
Mast cell 2	7	4	5	14	9	13	14	14	2	3	6	4	6	3	12	3	119
Mast cell 3	4	2	2	11	8	9	12	12	1	2	4	3	5	2	9	2	88
Mast cell 4	6	3	4	14	7	10	12	12	0	2	5	3	7	1	12	3	101
Mast cell 5	4	1	1	8	2	7	6	6	0	1	3	2	3	1	9	1	55
Monocytes	5	4	3	12	12	6	13	14	2	3	4	3	8	3	8	3	103
NK cells	3	2	4	13	6	6	9	8	2	2	4	4	5	2	5	3	78
	116	68	74	217	161	190	262	224	48	57	99	77	137	55	159	68	2012
Group (Tumor Rim)	Tumor cells	B.cells	CD4..T.cells	CD8..T.cells	DC	Endothelial.cells	Fibroblasts	Macrophages	Mast.cell.0	Mast.cell.1	Mast.cell.2	Mast.cell.3	Mast.cell.4	Mast.cell.5	Monocytes	NK.cells
Tumor cells	21	9	16	22	22	24	31	25	7	7	14	10	13	5	25	10	261
B-cells	5	2	13	12	14	7	19	14	2	1	3	1	5	2	18	4	122
CD4+ T-cells	3	4	13	14	11	6	11	13	4	2	7	2	5	3	13	5	116
CD8+ T-cells	4	4	15	14	13	6	13	15	4	2	7	3	6	3	16	5	130
DC	6	4	16	15	25	9	18	23	3	2	7	5	8	5	25	6	177
Endothelial cells	18	10	21	23	26	36	54	27	10	9	21	13	19	9	31	14	341
Fibroblasts	32	16	23	28	25	33	53	29	18	16	32	18	31	15	29	17	415
Macrophages	9	6	18	15	25	13	21	26	4	3	10	6	9	7	27	7	206
Mast cell 0	6	2	8	12	12	11	10	11	2	1	6	2	3	3	16	6	111
Mast cell 1	4	1	4	10	8	7	7	8	1	1	4	1	2	1	13	4	76
Mast cell 2	9	2	11	14	15	15	18	16	4	2	7	4	6	3	20	6	152
Mast cell 3	7	2	9	11	13	12	14	14	3	1	5	1	3	3	19	5	122
Mast cell 4	9	7	13	17	17	10	16	18	5	4	11	6	10	8	22	9	182
Mast cell 5	3	2	6	9	8	6	6	9	1	0	4	2	3	3	15	4	81
Monocytes	7	5	13	12	19	6	15	18	4	3	6	4	7	6	23	7	155
NK cells	4	3	12	14	9	6	12	12	4	2	6	3	6	3	13	4	113
	147	79	211	242	262	207	318	278	76	56	150	81	136	79	325	113	2760
